# Supplementary material for: Dataset of the EnergyPlus model used in the assessment of natural ventilation potential through building simulation
Source: Data Brief. 2021 Jan 15;34:106753. doi: 10.1016/j.dib.2021.106753 (PMC7843397; doi:10.1016/j.dib.2021.106753)
Supplement: Supplementary file 2 [file mmc2.zip › AnualAnalyses.idf]

!-Generator IDFEditor 1.50
!-Option SortedOrder

!-NOTE: All comments with '!-' are ignored by the IDFEditor and are generated automatically.
!-      Use '!' comments if they need to be retained when using the IDFEditor.


!-   ===========  ALL OBJECTS IN CLASS: VERSION ===========

Version,
    9.1;                     !- Version Identifier


!-   ===========  ALL OBJECTS IN CLASS: SIMULATIONCONTROL ===========

SimulationControl,
    No,                      !- Do Zone Sizing Calculation
    No,                      !- Do System Sizing Calculation
    No,                      !- Do Plant Sizing Calculation
    No,                      !- Run Simulation for Sizing Periods
    Yes,                     !- Run Simulation for Weather File Run Periods
    No;                      !- Do HVAC Sizing Simulation for Sizing Periods


!-   ===========  ALL OBJECTS IN CLASS: BUILDING ===========

Building,
    IMA,                     !- Name
    -15,                     !- North Axis {deg}
    Suburbs,                 !- Terrain
    0.04,                    !- Loads Convergence Tolerance Value
    0.4,                     !- Temperature Convergence Tolerance Value {deltaC}
    FullInteriorAndExterior, !- Solar Distribution
    100,                     !- Maximum Number of Warmup Days
    6;                       !- Minimum Number of Warmup Days


!-   ===========  ALL OBJECTS IN CLASS: SURFACECONVECTIONALGORITHM:INSIDE ===========

SurfaceConvectionAlgorithm:Inside,
    TARP;                    !- Algorithm


!-   ===========  ALL OBJECTS IN CLASS: SURFACECONVECTIONALGORITHM:OUTSIDE ===========

SurfaceConvectionAlgorithm:Outside,
    DOE-2;                   !- Algorithm


!-   ===========  ALL OBJECTS IN CLASS: HEATBALANCEALGORITHM ===========

HeatBalanceAlgorithm,
    ConductionTransferFunction,  !- Algorithm
    200,                     !- Surface Temperature Upper Limit {C}
    0.1,                     !- Minimum Surface Convection Heat Transfer Coefficient Value {W/m2-K}
    1000;                    !- Maximum Surface Convection Heat Transfer Coefficient Value {W/m2-K}


!-   ===========  ALL OBJECTS IN CLASS: TIMESTEP ===========

Timestep,
    6;                       !- Number of Timesteps per Hour


!-   ===========  ALL OBJECTS IN CLASS: SITE:LOCATION ===========

Site:Location,
    Bourget_du_Lac,          !- Name
    45.65,                   !- Latitude {deg}
    5.88,                    !- Longitude {deg}
    1.0,                     !- Time Zone {hr}
    239;                     !- Elevation {m}


!-   ===========  ALL OBJECTS IN CLASS: RUNPERIOD ===========

RunPeriod,
    Year,                    !- Name
    1,                       !- Begin Month
    1,                       !- Begin Day of Month
    ,                        !- Begin Year
    12,                      !- End Month
    31,                      !- End Day of Month
    ,                        !- End Year
    ,                        !- Day of Week for Start Day
    Yes,                     !- Use Weather File Holidays and Special Days
    Yes,                     !- Use Weather File Daylight Saving Period
    No,                      !- Apply Weekend Holiday Rule
    Yes,                     !- Use Weather File Rain Indicators
    Yes;                     !- Use Weather File Snow Indicators


!-   ===========  ALL OBJECTS IN CLASS: SITE:GROUNDTEMPERATURE:BUILDINGSURFACE ===========

Site:GroundTemperature:BuildingSurface,
    4.5,                     !- January Ground Temperature {C}
    6.21,                    !- February Ground Temperature {C}
    9.3,                     !- March Ground Temperature {C}
    12.99,                   !- April Ground Temperature {C}
    16.28,                   !- May Ground Temperature {C}
    18.27,                   !- June Ground Temperature {C}
    18.43,                   !- July Ground Temperature {C}
    16.69,                   !- August Ground Temperature {C}
    13.55,                   !- September Ground Temperature {C}
    9.86,                    !- October Ground Temperature {C}
    6.58,                    !- November Ground Temperature {C}
    4.62;                    !- December Ground Temperature {C}


!-   ===========  ALL OBJECTS IN CLASS: SITE:GROUNDREFLECTANCE ===========

Site:GroundReflectance,
    0.4,                     !- January Ground Reflectance {dimensionless}
    0.4,                     !- February Ground Reflectance {dimensionless}
    0.4,                     !- March Ground Reflectance {dimensionless}
    0.4,                     !- April Ground Reflectance {dimensionless}
    0.4,                     !- May Ground Reflectance {dimensionless}
    0.4,                     !- June Ground Reflectance {dimensionless}
    0.4,                     !- July Ground Reflectance {dimensionless}
    0.4,                     !- August Ground Reflectance {dimensionless}
    0.4,                     !- September Ground Reflectance {dimensionless}
    0.4,                     !- October Ground Reflectance {dimensionless}
    0.4,                     !- November Ground Reflectance {dimensionless}
    0.4;                     !- December Ground Reflectance {dimensionless}


!-   ===========  ALL OBJECTS IN CLASS: SCHEDULETYPELIMITS ===========

ScheduleTypeLimits,
    Any Number;              !- Name

ScheduleTypeLimits,
    Temperature,             !- Name
    -60,                     !- Lower Limit Value
    200,                     !- Upper Limit Value
    Continuous,              !- Numeric Type
    Temperature;             !- Unit Type

ScheduleTypeLimits,
    Control Type,            !- Name
    0,                       !- Lower Limit Value
    4,                       !- Upper Limit Value
    DISCRETE;                !- Numeric Type

ScheduleTypeLimits,
    Fraction,                !- Name
    0.0,                     !- Lower Limit Value
    1.0,                     !- Upper Limit Value
    CONTINUOUS;              !- Numeric Type

ScheduleTypeLimits,
    Activity,                !- Name
    0.0,                     !- Lower Limit Value
    10000,                   !- Upper Limit Value
    Continuous;              !- Numeric Type

ScheduleTypeLimits,
    On_Off,                  !- Name
    0.0,                     !- Lower Limit Value
    1,                       !- Upper Limit Value
    Discrete,                !- Numeric Type
    Control;                 !- Unit Type


!-   ===========  ALL OBJECTS IN CLASS: SCHEDULE:DAY:INTERVAL ===========

Schedule:Day:Interval,
    Living_Occupants_Sem,    !- Name
    Fraction,                !- Schedule Type Limits Name
    No,                      !- Interpolate to Timestep
    8:00,                    !- Time 1 {hh:mm}
    0,                       !- Value Until Time 1
    9:00,                    !- Time 2 {hh:mm}
    1,                       !- Value Until Time 2
    14:00,                   !- Time 3 {hh:mm}
    0.5,                     !- Value Until Time 3
    17:00,                   !- Time 4 {hh:mm}
    1,                       !- Value Until Time 4
    19:00,                   !- Time 5 {hh:mm}
    0,                       !- Value Until Time 5
    22:00,                   !- Time 6 {hh:mm}
    0,                       !- Value Until Time 6
    24:00,                   !- Time 7 {hh:mm}
    0;                       !- Value Until Time 7

Schedule:Day:Interval,
    Living_Occupants_we,     !- Name
    Fraction,                !- Schedule Type Limits Name
    No,                      !- Interpolate to Timestep
    8:00,                    !- Time 1 {hh:mm}
    0,                       !- Value Until Time 1
    9:00,                    !- Time 2 {hh:mm}
    1,                       !- Value Until Time 2
    13:00,                   !- Time 3 {hh:mm}
    0.5,                     !- Value Until Time 3
    14:00,                   !- Time 4 {hh:mm}
    1,                       !- Value Until Time 4
    17:00,                   !- Time 5 {hh:mm}
    0,                       !- Value Until Time 5
    22:00,                   !- Time 6 {hh:mm}
    0.5,                     !- Value Until Time 6
    24:00,                   !- Time 7 {hh:mm}
    0;                       !- Value Until Time 7

Schedule:Day:Interval,
    Shutters_Living_sem,     !- Name
    Any Number,              !- Schedule Type Limits Name
    No,                      !- Interpolate to Timestep
    8:00,                    !- Time 1 {hh:mm}
    1,                       !- Value Until Time 1
    9:00,                    !- Time 2 {hh:mm}
    0,                       !- Value Until Time 2
    13:00,                   !- Time 3 {hh:mm}
    1,                       !- Value Until Time 3
    14:00,                   !- Time 4 {hh:mm}
    0,                       !- Value Until Time 4
    17:00,                   !- Time 5 {hh:mm}
    1,                       !- Value Until Time 5
    22:00,                   !- Time 6 {hh:mm}
    0,                       !- Value Until Time 6
    24:00,                   !- Time 7 {hh:mm}
    1;                       !- Value Until Time 7

Schedule:Day:Interval,
    Shutters_Living_we,      !- Name
    Any Number,              !- Schedule Type Limits Name
    No,                      !- Interpolate to Timestep
    8:00,                    !- Time 1 {hh:mm}
    1,                       !- Value Until Time 1
    14:00,                   !- Time 2 {hh:mm}
    0,                       !- Value Until Time 2
    17:00,                   !- Time 3 {hh:mm}
    1,                       !- Value Until Time 3
    22:00,                   !- Time 4 {hh:mm}
    0,                       !- Value Until Time 4
    24:00,                   !- Time 5 {hh:mm}
    1;                       !- Value Until Time 5

Schedule:Day:Interval,
    Living_Illum_we,         !- Name
    Fraction,                !- Schedule Type Limits Name
    No,                      !- Interpolate to Timestep
    8:00,                    !- Time 1 {hh:mm}
    0,                       !- Value Until Time 1
    9:00,                    !- Time 2 {hh:mm}
    1,                       !- Value Until Time 2
    17:00,                   !- Time 3 {hh:mm}
    0,                       !- Value Until Time 3
    22:00,                   !- Time 4 {hh:mm}
    1,                       !- Value Until Time 4
    24:00,                   !- Time 5 {hh:mm}
    0;                       !- Value Until Time 5

Schedule:Day:Interval,
    Living_Ilum_Sem,         !- Name
    Fraction,                !- Schedule Type Limits Name
    No,                      !- Interpolate to Timestep
    8:00,                    !- Time 1 {hh:mm}
    0,                       !- Value Until Time 1
    13:00,                   !- Time 2 {hh:mm}
    0,                       !- Value Until Time 2
    14:00,                   !- Time 3 {hh:mm}
    1,                       !- Value Until Time 3
    17:00,                   !- Time 4 {hh:mm}
    0,                       !- Value Until Time 4
    22:00,                   !- Time 5 {hh:mm}
    1,                       !- Value Until Time 5
    24:00,                   !- Time 6 {hh:mm}
    0;                       !- Value Until Time 6


!-   ===========  ALL OBJECTS IN CLASS: SCHEDULE:WEEK:COMPACT ===========

Schedule:Week:Compact,
    Living_Occupants,        !- Name
    Weekdays,                !- DayType List 1
    Living_Occupants_Sem,    !- Schedule:Day Name 1
    Weekends,                !- DayType List 2
    Living_Occupants_we,     !- Schedule:Day Name 2
    AllOtherDays,            !- DayType List 3
    Living_Occupants_we;     !- Schedule:Day Name 3

Schedule:Week:Compact,
    Shutters_Living,         !- Name
    Weekdays,                !- DayType List 1
    Shutters_Living_sem,     !- Schedule:Day Name 1
    Weekends,                !- DayType List 2
    Shutters_Living_we,      !- Schedule:Day Name 2
    AllOtherDays,            !- DayType List 3
    Shutters_Living_we;      !- Schedule:Day Name 3

Schedule:Week:Compact,
    Living_Ilum,             !- Name
    Weekdays,                !- DayType List 1
    Living_Ilum_Sem,         !- Schedule:Day Name 1
    Weekends,                !- DayType List 2
    Living_Illum_we,         !- Schedule:Day Name 2
    AllOtherDays,            !- DayType List 3
    Living_Illum_we;         !- Schedule:Day Name 3


!-   ===========  ALL OBJECTS IN CLASS: SCHEDULE:YEAR ===========

Schedule:Year,
    Living_Occupants,        !- Name
    Fraction,                !- Schedule Type Limits Name
    Living_Occupants,        !- Schedule:Week Name 1
    1,                       !- Start Month 1
    1,                       !- Start Day 1
    12,                      !- End Month 1
    31;                      !- End Day 1

Schedule:Year,
    Shutters_Living,         !- Name
    Any Number,              !- Schedule Type Limits Name
    Shutters_Living,         !- Schedule:Week Name 1
    1,                       !- Start Month 1
    1,                       !- Start Day 1
    12,                      !- End Month 1
    31;                      !- End Day 1

Schedule:Year,
    Living_Lights,           !- Name
    Fraction,                !- Schedule Type Limits Name
    Living_Ilum,             !- Schedule:Week Name 1
    1,                       !- Start Month 1
    1,                       !- Start Day 1
    12,                      !- End Month 1
    31;                      !- End Day 1


!-   ===========  ALL OBJECTS IN CLASS: SCHEDULE:COMPACT ===========

Schedule:Compact,
    On,                      !- Name
    Any Number,              !- Schedule Type Limits Name
    Through: 12/31,          !- Field 1
    For: AllDays,            !- Field 2
    Until: 24:00,            !- Field 3
    1;                       !- Field 4

Schedule:Compact,
    Off,                     !- Name
    Any Number,              !- Schedule Type Limits Name
    Through: 12/31,          !- Field 1
    For: AllDays,            !- Field 2
    Until: 24:00,            !- Field 3
    0;                       !- Field 4

Schedule:Compact,
    WindowVentSched,         !- Name
    Any Number,              !- Schedule Type Limits Name
    Through: 12/31,          !- Field 1
    For: AllDays,            !- Field 2
    Until: 24:00,            !- Field 3
    20;                      !- Field 4

Schedule:Compact,
    Shutter_Opened_2,        !- Name
    Any Number,              !- Schedule Type Limits Name
    Through: 12/31,          !- Field 1
    For: AllDays,            !- Field 2
    Until: 7:00,             !- Field 3
    1,                       !- Field 4
    Until: 20:00,            !- Field 5
    0,                       !- Field 6
    Until: 24:00,            !- Field 7
    1;                       !- Field 8

Schedule:Compact,
    R1_2_Occup,              !- Name
    Fraction,                !- Schedule Type Limits Name
    Through: 12/31,          !- Field 1
    For: AllDays,            !- Field 2
    Until: 8:00,             !- Field 3
    1,                       !- Field 4
    Until: 18:00,            !- Field 5
    0,                       !- Field 6
    Until: 24:00,            !- Field 7
    1;                       !- Field 8

Schedule:Compact,
    R3_Occup,                !- Name
    Fraction,                !- Schedule Type Limits Name
    Through: 12/31,          !- Field 1
    For: AllDays,            !- Field 2
    Until: 8:00,             !- Field 3
    1,                       !- Field 4
    Until: 18:00,            !- Field 5
    0,                       !- Field 6
    Until: 24:00,            !- Field 7
    1;                       !- Field 8

Schedule:Compact,
    R_Activity,              !- Name
    Activity,                !- Schedule Type Limits Name
    Through: 12/31,          !- Field 1
    For: AllDays,            !- Field 2
    Until: 24:00,            !- Field 3
    81;                      !- Field 4

Schedule:Compact,
    Living_Activity,         !- Name
    Activity,                !- Schedule Type Limits Name
    Through: 12/31,          !- Field 1
    For: AllDays,            !- Field 2
    Until: 24:00,            !- Field 3
    120;                     !- Field 4

Schedule:Compact,
    Heater,                  !- Name
    Any Number,              !- Schedule Type Limits Name
    Through: 12/31,          !- Field 1
    For: AllDays,            !- Field 2
    Until: 7:00,             !- Field 3
    18,                      !- Field 4
    Until: 8:00,             !- Field 5
    21,                      !- Field 6
    Until: 17:00,            !- Field 7
    15,                      !- Field 8
    Until: 20:00,            !- Field 9
    21,                      !- Field 10
    Until: 24:00,            !- Field 11
    18;                      !- Field 12

Schedule:Compact,
    Shutters_R3,             !- Name
    Any Number,              !- Schedule Type Limits Name
    Through: 12/31,          !- Field 1
    For: AllDays,            !- Field 2
    Until: 7:00,             !- Field 3
    1,                       !- Field 4
    Until: 23:00,            !- Field 5
    0,                       !- Field 6
    Until: 24:00,            !- Field 7
    1;                       !- Field 8

Schedule:Compact,
    Shutters_R1_R2,          !- Name
    Any Number,              !- Schedule Type Limits Name
    Through: 12/31,          !- Field 1
    For: AllDays,            !- Field 2
    Until: 7:00,             !- Field 3
    1,                       !- Field 4
    Until: 20:00,            !- Field 5
    0,                       !- Field 6
    Until: 24:00,            !- Field 7
    1;                       !- Field 8

Schedule:Compact,
    Shutters_Hall,           !- Name
    Any Number,              !- Schedule Type Limits Name
    Through: 12/31,          !- Field 1
    For: AllDays,            !- Field 2
    Until: 24:00,            !- Field 3
    0;                       !- Field 4

Schedule:Compact,
    Ventilation_R1,          !- Name
    Any Number,              !- Schedule Type Limits Name
    Through: 12/31,          !- Field 1
    For: AllDays,            !- Field 2
    Until: 8:00,             !- Field 3
    .1169,                   !- Field 4
    Until: 17:00,            !- Field 5
    .0441,                   !- Field 6
    Until: 24:00,            !- Field 7
    .1169;                   !- Field 8

Schedule:Compact,
    Ventilation_R3,          !- Name
    Any Number,              !- Schedule Type Limits Name
    Through: 12/31,          !- Field 1
    For: AllDays,            !- Field 2
    Until: 8:00,             !- Field 3
    .1803,                   !- Field 4
    Until: 22:00,            !- Field 5
    .068,                    !- Field 6
    Until: 24:00,            !- Field 7
    .1803;                   !- Field 8

Schedule:Compact,
    Ventilation_R2,          !- Name
    Any Number,              !- Schedule Type Limits Name
    Through: 12/31,          !- Field 1
    For: AllDays,            !- Field 2
    Until: 8:00,             !- Field 3
    .1709,                   !- Field 4
    Until: 17:00,            !- Field 5
    .0644,                   !- Field 6
    Until: 24:00,            !- Field 7
    .1709;                   !- Field 8

Schedule:Compact,
    R1_Lights,               !- Name
    Fraction,                !- Schedule Type Limits Name
    Through: 12/31,          !- Field 1
    For: AllDays,            !- Field 2
    Until: 8:00,             !- Field 3
    1,                       !- Field 4
    Until: 17:00,            !- Field 5
    0,                       !- Field 6
    Until: 24:00,            !- Field 7
    1;                       !- Field 8


!-   ===========  ALL OBJECTS IN CLASS: SCHEDULE:CONSTANT ===========

Schedule:Constant,
    Heat_Living,             !- Name
    On_Off,                  !- Schedule Type Limits Name
    0;                       !- Hourly Value

Schedule:Constant,
    NV_Living,               !- Name
    On_Off,                  !- Schedule Type Limits Name
    1;                       !- Hourly Value

Schedule:Constant,
    Heat_R1,                 !- Name
    On_Off,                  !- Schedule Type Limits Name
    0;                       !- Hourly Value

Schedule:Constant,
    NV_R1,                   !- Name
    On_Off,                  !- Schedule Type Limits Name
    1;                       !- Hourly Value

Schedule:Constant,
    Heat_R2,                 !- Name
    On_Off,                  !- Schedule Type Limits Name
    0;                       !- Hourly Value

Schedule:Constant,
    NV_R2,                   !- Name
    On_Off,                  !- Schedule Type Limits Name
    1;                       !- Hourly Value

Schedule:Constant,
    Heat_R3,                 !- Name
    On_Off,                  !- Schedule Type Limits Name
    0;                       !- Hourly Value

Schedule:Constant,
    NV_R3,                   !- Name
    On_Off,                  !- Schedule Type Limits Name
    1;                       !- Hourly Value


!-   ===========  ALL OBJECTS IN CLASS: MATERIAL ===========

Material,
    Porotherm R42,           !- Name
    MediumRough,             !- Roughness
    0.425,                   !- Thickness {m}
    0.115,                   !- Conductivity {W/m-K}
    700,                     !- Density {kg/m3}
    986,                     !- Specific Heat {J/kg-K}
    0.9,                     !- Thermal Absorptance
    0.6,                     !- Solar Absorptance
    0.6;                     !- Visible Absorptance

Material,
    Platre,                  !- Name
    MediumSmooth,            !- Roughness
    0.01,                    !- Thickness {m}
    0.4,                     !- Conductivity {W/m-K}
    1200,                    !- Density {kg/m3}
    1000,                    !- Specific Heat {J/kg-K}
    0.9,                     !- Thermal Absorptance
    0.6,                     !- Solar Absorptance
    0.6;                     !- Visible Absorptance

Material,
    Enduit ext classique,    !- Name
    MediumRough,             !- Roughness
    0.015,                   !- Thickness {m}
    1.3,                     !- Conductivity {W/m-K}
    1450,                    !- Density {kg/m3}
    500,                     !- Specific Heat {J/kg-K}
    0.9,                     !- Thermal Absorptance
    0.6,                     !- Solar Absorptance
    0.6;                     !- Visible Absorptance

Material,
    Tuiles,                  !- Name
    VeryRough,               !- Roughness
    0.0095,                  !- Thickness {m}
    0.16,                    !- Conductivity {W/m-K}
    1121,                    !- Density {kg/m3}
    1460,                    !- Specific Heat {J/kg-K}
    0.9,                     !- Thermal Absorptance
    0.7,                     !- Solar Absorptance
    0.7;                     !- Visible Absorptance

Material,
    Charpente,               !- Name
    MediumRough,             !- Roughness
    0.08,                    !- Thickness {m}
    0.055,                   !- Conductivity {W/m-K}
    265,                     !- Density {kg/m3}
    836,                     !- Specific Heat {J/kg-K}
    0.9,                     !- Thermal Absorptance
    0.7,                     !- Solar Absorptance
    0.7;                     !- Visible Absorptance

Material,
    Dalle compression,       !- Name
    MediumSmooth,            !- Roughness
    0.04,                    !- Thickness {m}
    1.75,                    !- Conductivity {W/m-K}
    2400,                    !- Density {kg/m3}
    880,                     !- Specific Heat {J/kg-K}
    0.9,                     !- Thermal Absorptance
    0.6,                     !- Solar Absorptance
    0.6;                     !- Visible Absorptance

Material,
    Hourdis,                 !- Name
    Rough,                   !- Roughness
    0.16,                    !- Thickness {m}
    1.23,                    !- Conductivity {W/m-K}
    1300,                    !- Density {kg/m3}
    648,                     !- Specific Heat {J/kg-K}
    0.9,                     !- Thermal Absorptance
    0.6,                     !- Solar Absorptance
    0.6;                     !- Visible Absorptance

Material,
    Laine de Verre Comble,   !- Name
    Rough,                   !- Roughness
    0.44,                    !- Thickness {m}
    0.032,                   !- Conductivity {W/m-K}
    12,                      !- Density {kg/m3}
    840,                     !- Specific Heat {J/kg-K}
    0.9,                     !- Thermal Absorptance
    0.6,                     !- Solar Absorptance
    0.6;                     !- Visible Absorptance

Material,
    Gravier,                 !- Name
    VeryRough,               !- Roughness
    0.05,                    !- Thickness {m}
    1.4,                     !- Conductivity {W/m-K}
    2100,                    !- Density {kg/m3}
    650,                     !- Specific Heat {J/kg-K}
    0.9,                     !- Thermal Absorptance
    0.6,                     !- Solar Absorptance
    0.6;                     !- Visible Absorptance

Material,
    Dalle BA,                !- Name
    Rough,                   !- Roughness
    0.2,                     !- Thickness {m}
    2.5,                     !- Conductivity {W/m-K}
    2500,                    !- Density {kg/m3}
    1000,                    !- Specific Heat {J/kg-K}
    0.9,                     !- Thermal Absorptance
    0.6,                     !- Solar Absorptance
    0.6;                     !- Visible Absorptance

Material,
    Chape Beton,             !- Name
    Rough,                   !- Roughness
    0.08,                    !- Thickness {m}
    1.75,                    !- Conductivity {W/m-K}
    2400,                    !- Density {kg/m3}
    880,                     !- Specific Heat {J/kg-K}
    0.9,                     !- Thermal Absorptance
    0.6,                     !- Solar Absorptance
    0.6;                     !- Visible Absorptance

Material,
    Enduit Isolant,          !- Name
    Rough,                   !- Roughness
    0.04,                    !- Thickness {m}
    0.03,                    !- Conductivity {W/m-K}
    300,                     !- Density {kg/m3}
    1100,                    !- Specific Heat {J/kg-K}
    0.9,                     !- Thermal Absorptance
    0.6,                     !- Solar Absorptance
    0.6;                     !- Visible Absorptance

Material,
    PolystyreneXtrude,       !- Name
    MediumSmooth,            !- Roughness
    0.16,                    !- Thickness {m}
    0.027,                   !- Conductivity {W/m-K}
    35,                      !- Density {kg/m3}
    1400,                    !- Specific Heat {J/kg-K}
    0.9,                     !- Thermal Absorptance
    0.6,                     !- Solar Absorptance
    0.6;                     !- Visible Absorptance

Material,
    Plancher OSB,            !- Name
    MediumSmooth,            !- Roughness
    0.022,                   !- Thickness {m}
    0.13,                    !- Conductivity {W/m-K}
    640,                     !- Density {kg/m3}
    1700,                    !- Specific Heat {J/kg-K}
    0.9,                     !- Thermal Absorptance
    0.6,                     !- Solar Absorptance
    0.6;                     !- Visible Absorptance

Material,
    Mur BA,                  !- Name
    Rough,                   !- Roughness
    0.425,                   !- Thickness {m}
    2.5,                     !- Conductivity {W/m-K}
    2500,                    !- Density {kg/m3}
    1000,                    !- Specific Heat {J/kg-K}
    0.9,                     !- Thermal Absorptance
    0.6,                     !- Solar Absorptance
    0.6;                     !- Visible Absorptance

Material,
    Laine de Verre 5cm,      !- Name
    Rough,                   !- Roughness
    0.05,                    !- Thickness {m}
    0.032,                   !- Conductivity {W/m-K}
    12,                      !- Density {kg/m3}
    840,                     !- Specific Heat {J/kg-K}
    0.9,                     !- Thermal Absorptance
    0.6,                     !- Solar Absorptance
    0.6;                     !- Visible Absorptance

Material,
    Placo_13mm,              !- Name
    MediumRough,             !- Roughness
    0.013,                   !- Thickness {m}
    0.25,                    !- Conductivity {W/m-K}
    825,                     !- Density {kg/m3}
    1008,                    !- Specific Heat {J/kg-K}
    0.9,                     !- Thermal Absorptance
    0.6,                     !- Solar Absorptance
    0.6;                     !- Visible Absorptance

Material,
    Metal Decking,           !- Name
    MediumSmooth,            !- Roughness
    0.0015,                  !- Thickness {m}
    45,                      !- Conductivity {W/m-K}
    7680,                    !- Density {kg/m3}
    418,                     !- Specific Heat {J/kg-K}
    0.9,                     !- Thermal Absorptance
    0.6,                     !- Solar Absorptance
    0.6;                     !- Visible Absorptance


!-   ===========  ALL OBJECTS IN CLASS: MATERIAL:NOMASS ===========

Material:NoMass,
    Porte,                   !- Name
    MediumSmooth,            !- Roughness
    0.8;                     !- Thermal Resistance {m2-K/W}


!-   ===========  ALL OBJECTS IN CLASS: WINDOWMATERIAL:SIMPLEGLAZINGSYSTEM ===========

WindowMaterial:SimpleGlazingSystem,
    pf_S_R+1,                !- Name
    1.34,                    !- U-Factor {W/m2-K}
    0.39;                    !- Solar Heat Gain Coefficient

WindowMaterial:SimpleGlazingSystem,
    pf_S_RDC,                !- Name
    1.28,                    !- U-Factor {W/m2-K}
    0.47;                    !- Solar Heat Gain Coefficient

WindowMaterial:SimpleGlazingSystem,
    pf_O_RDC,                !- Name
    1.32,                    !- U-Factor {W/m2-K}
    0.41;                    !- Solar Heat Gain Coefficient

WindowMaterial:SimpleGlazingSystem,
    f_E_R+1,                 !- Name
    1.45,                    !- U-Factor {W/m2-K}
    0.28;                    !- Solar Heat Gain Coefficient

WindowMaterial:SimpleGlazingSystem,
    f_R+2_E-RDC,             !- Name
    1.4,                     !- U-Factor {W/m2-K}
    0.21;                    !- Solar Heat Gain Coefficient

WindowMaterial:SimpleGlazingSystem,
    f_O_RDC,                 !- Name
    1.39,                    !- U-Factor {W/m2-K}
    0.34;                    !- Solar Heat Gain Coefficient

WindowMaterial:SimpleGlazingSystem,
    f_N_RDC,                 !- Name
    1.68,                    !- U-Factor {W/m2-K}
    0.24;                    !- Solar Heat Gain Coefficient

WindowMaterial:SimpleGlazingSystem,
    f_N_R+1,                 !- Name
    1.32,                    !- U-Factor {W/m2-K}
    0.21;                    !- Solar Heat Gain Coefficient

WindowMaterial:SimpleGlazingSystem,
    pf_O_R+1,                !- Name
    1.32,                    !- U-Factor {W/m2-K}
    0.41;                    !- Solar Heat Gain Coefficient


!-   ===========  ALL OBJECTS IN CLASS: WINDOWMATERIAL:SHADE ===========

WindowMaterial:Shade,
    Shutters,                !- Name
    0.02,                    !- Solar Transmittance {dimensionless}
    0.66,                    !- Solar Reflectance {dimensionless}
    0.02,                    !- Visible Transmittance {dimensionless}
    0.66,                    !- Visible Reflectance {dimensionless}
    0.92,                    !- Infrared Hemispherical Emissivity {dimensionless}
    0,                       !- Infrared Transmittance {dimensionless}
    0.008,                   !- Thickness {m}
    0.17,                    !- Conductivity {W/m-K}
    0.03,                    !- Shade to Glass Distance {m}
    0,                       !- Top Opening Multiplier
    0,                       !- Bottom Opening Multiplier
    0,                       !- Left-Side Opening Multiplier
    0,                       !- Right-Side Opening Multiplier
    ;                        !- Airflow Permeability {dimensionless}


!-   ===========  ALL OBJECTS IN CLASS: CONSTRUCTION ===========

Construction,
    Porte,                   !- Name
    Porte;                   !- Outside Layer

Construction,
    MurExt_isole,            !- Name
    Porotherm R42,           !- Outside Layer
    Platre;                  !- Layer 2

Construction,
    PB_RDC_isole,            !- Name
    PolystyreneXtrude,       !- Outside Layer
    Dalle BA;                !- Layer 2

Construction,
    PH_VS_isole,             !- Name
    Dalle BA,                !- Outside Layer
    PolystyreneXtrude;       !- Layer 2

Construction,
    PH_RDC,                  !- Name
    Chape Beton,             !- Outside Layer
    Dalle compression,       !- Layer 2
    Hourdis;                 !- Layer 3

Construction,
    PB_COMBLES_isole,        !- Name
    Platre,                  !- Outside Layer
    Laine de Verre Comble,   !- Layer 2
    Plancher OSB;            !- Layer 3

Construction,
    Toit,                    !- Name
    Tuiles,                  !- Outside Layer
    Charpente,               !- Layer 2
    Metal Decking;           !- Layer 3

Construction,
    PB_VS,                   !- Name
    Gravier;                 !- Outside Layer

Construction,
    Mur_vs,                  !- Name
    Mur BA;                  !- Outside Layer

Construction,
    PB_R+1,                  !- Name
    Hourdis,                 !- Outside Layer
    Dalle compression,       !- Layer 2
    Chape Beton;             !- Layer 3

Construction,
    PH_R+1_isole,            !- Name
    Plancher OSB,            !- Outside Layer
    Laine de Verre Comble,   !- Layer 2
    Platre;                  !- Layer 3

Construction,
    pf_S_R+1,                !- Name
    pf_S_R+1;                !- Outside Layer

Construction,
    pf_S_RDC,                !- Name
    pf_S_RDC;                !- Outside Layer

Construction,
    f_E_R+1,                 !- Name
    f_E_R+1;                 !- Outside Layer

Construction,
    f_R+2_E-RDC,             !- Name
    f_R+2_E-RDC;             !- Outside Layer

Construction,
    f_O_RDC,                 !- Name
    f_O_RDC;                 !- Outside Layer

Construction,
    f_N_RDC,                 !- Name
    f_N_RDC;                 !- Outside Layer

Construction,
    f_N_R+1,                 !- Name
    f_N_R+1;                 !- Outside Layer

Construction,
    pf_O_R+1,                !- Name
    pf_O_R+1;                !- Outside Layer

Construction,
    Cloisons_Etage,          !- Name
    Placo_13mm,              !- Outside Layer
    Laine de Verre 5cm,      !- Layer 2
    Placo_13mm;              !- Layer 3

Construction,
    pf_S_R+1Blinds,          !- Name
    Shutters,                !- Outside Layer
    pf_S_R+1;                !- Layer 2

Construction,
    pf_S_RDCBlinds,          !- Name
    Shutters,                !- Outside Layer
    pf_S_RDC;                !- Layer 2

Construction,
    f_E_R+1Blinds,           !- Name
    Shutters,                !- Outside Layer
    f_E_R+1;                 !- Layer 2

Construction,
    f_R+2_E_RDCBlinds,       !- Name
    Shutters,                !- Outside Layer
    f_R+2_E-RDC;             !- Layer 2

Construction,
    f_N_RDCBlinds,           !- Name
    Shutters,                !- Outside Layer
    f_N_RDC;                 !- Layer 2

Construction,
    f_O_RDCBlinds,           !- Name
    Shutters,                !- Outside Layer
    f_O_RDC;                 !- Layer 2

Construction,
    pf_O_R+1Blinds,          !- Name
    Shutters,                !- Outside Layer
    pf_O_R+1;                !- Layer 2


!-   ===========  ALL OBJECTS IN CLASS: GLOBALGEOMETRYRULES ===========

GlobalGeometryRules,
    UpperLeftCorner,         !- Starting Vertex Position
    Counterclockwise,        !- Vertex Entry Direction
    Relative;                !- Coordinate System


!-   ===========  ALL OBJECTS IN CLASS: ZONE ===========

Zone,
    Attic,                   !- Name
    -0,                      !- Direction of Relative North {deg}
    0,                       !- X Origin {m}
    0,                       !- Y Origin {m}
    5.2,                     !- Z Origin {m}
    ,                        !- Type
    1;                       !- Multiplier

Zone,
    Cellar,                  !- Name
    -0,                      !- Direction of Relative North {deg}
    3.85,                    !- X Origin {m}
    3.6,                     !- Y Origin {m}
    0;                       !- Z Origin {m}

Zone,
    Hall1,                   !- Name
    -0,                      !- Direction of Relative North {deg}
    7.5,                     !- X Origin {m}
    5.55,                    !- Y Origin {m}
    0;                       !- Z Origin {m}

Zone,
    Hall2,                   !- Name
    -0,                      !- Direction of Relative North {deg}
    -7.21911419532262e-016,  !- X Origin {m}
    2.64,                    !- Y Origin {m}
    2.65;                    !- Z Origin {m}

Zone,
    Living,                  !- Name
    -0,                      !- Direction of Relative North {deg}
    0,                       !- X Origin {m}
    3.6,                     !- Y Origin {m}
    0;                       !- Z Origin {m}

Zone,
    Room1,                   !- Name
    -0,                      !- Direction of Relative North {deg}
    0,                       !- X Origin {m}
    2.64,                    !- Y Origin {m}
    2.65;                    !- Z Origin {m}

Zone,
    Room2,                   !- Name
    -0,                      !- Direction of Relative North {deg}
    0,                       !- X Origin {m}
    2.64,                    !- Y Origin {m}
    2.65;                    !- Z Origin {m}

Zone,
    Room3,                   !- Name
    -0,                      !- Direction of Relative North {deg}
    3.85,                    !- X Origin {m}
    2.64,                    !- Y Origin {m}
    2.65;                    !- Z Origin {m}

Zone,
    Stairs,                  !- Name
    -0,                      !- Direction of Relative North {deg}
    7.5,                     !- X Origin {m}
    6.5,                     !- Y Origin {m}
    0;                       !- Z Origin {m}

Zone,
    Stairs_GF,               !- Name
    -0,                      !- Direction of Relative North {deg}
    7.5,                     !- X Origin {m}
    6.5,                     !- Y Origin {m}
    0;                       !- Z Origin {m}

Zone,
    UnderGround,             !- Name
    -0,                      !- Direction of Relative North {deg}
    0,                       !- X Origin {m}
    0,                       !- Y Origin {m}
    -0.8,                    !- Z Origin {m}
    ,                        !- Type
    1;                       !- Multiplier


!-   ===========  ALL OBJECTS IN CLASS: ZONELIST ===========

ZoneList,
    ForcedVentilation,       !- Name
    Living,                  !- Zone 1 Name
    Cellar,                  !- Zone 2 Name
    Hall1,                   !- Zone 3 Name
    Stairs,                  !- Zone 4 Name
    Room1,                   !- Zone 5 Name
    Room2,                   !- Zone 6 Name
    Room3,                   !- Zone 7 Name
    Hall2;                   !- Zone 8 Name

ZoneList,
    GroundFloor,             !- Name
    Living,                  !- Zone 1 Name
    Hall1;                   !- Zone 2 Name

ZoneList,
    1F,                      !- Name
    Room3,                   !- Zone 1 Name
    Room1,                   !- Zone 2 Name
    Room2;                   !- Zone 3 Name


!-   ===========  ALL OBJECTS IN CLASS: ZONEGROUP ===========

ZoneGroup,
    AllZones,                !- Name
    ForcedVentilation,       !- Zone List Name
    1;                       !- Zone List Multiplier


!-   ===========  ALL OBJECTS IN CLASS: BUILDINGSURFACE:DETAILED ===========

BuildingSurface:Detailed,
    Attic_E,                 !- Name
    Wall,                    !- Surface Type
    MurExt_isole,            !- Construction Name
    Attic,                   !- Zone Name
    Outdoors,                !- Outside Boundary Condition
    ,                        !- Outside Boundary Condition Object
    SunExposed,              !- Sun Exposure
    WindExposed,             !- Wind Exposure
    ,                        !- View Factor to Ground
    ,                        !- Number of Vertices
    7.5,                     !- Vertex 1 X-coordinate {m}
    3.25,                    !- Vertex 1 Y-coordinate {m}
    1.8,                     !- Vertex 1 Z-coordinate {m}
    7.5,                     !- Vertex 2 X-coordinate {m}
    0,                       !- Vertex 2 Y-coordinate {m}
    0,                       !- Vertex 2 Z-coordinate {m}
    7.5,                     !- Vertex 3 X-coordinate {m}
    6.5,                     !- Vertex 3 Y-coordinate {m}
    -3.15760934833087e-016;  !- Vertex 3 Z-coordinate {m}

BuildingSurface:Detailed,
    Attic_W,                 !- Name
    Wall,                    !- Surface Type
    MurExt_isole,            !- Construction Name
    Attic,                   !- Zone Name
    Outdoors,                !- Outside Boundary Condition
    ,                        !- Outside Boundary Condition Object
    SunExposed,              !- Sun Exposure
    WindExposed,             !- Wind Exposure
    ,                        !- View Factor to Ground
    ,                        !- Number of Vertices
    0,                       !- Vertex 1 X-coordinate {m}
    3.25,                    !- Vertex 1 Y-coordinate {m}
    1.8,                     !- Vertex 1 Z-coordinate {m}
    0,                       !- Vertex 2 X-coordinate {m}
    6.5,                     !- Vertex 2 Y-coordinate {m}
    -3.15760934833087e-016,  !- Vertex 2 Z-coordinate {m}
    0,                       !- Vertex 3 X-coordinate {m}
    0,                       !- Vertex 3 Y-coordinate {m}
    0;                       !- Vertex 3 Z-coordinate {m}

BuildingSurface:Detailed,
    Roof_N,                  !- Name
    Roof,                    !- Surface Type
    Toit,                    !- Construction Name
    Attic,                   !- Zone Name
    Outdoors,                !- Outside Boundary Condition
    ,                        !- Outside Boundary Condition Object
    SunExposed,              !- Sun Exposure
    WindExposed,             !- Wind Exposure
    ,                        !- View Factor to Ground
    ,                        !- Number of Vertices
    7.5,                     !- Vertex 1 X-coordinate {m}
    3.25,                    !- Vertex 1 Y-coordinate {m}
    1.8,                     !- Vertex 1 Z-coordinate {m}
    7.5,                     !- Vertex 2 X-coordinate {m}
    6.5,                     !- Vertex 2 Y-coordinate {m}
    -3.15760934833087e-016,  !- Vertex 2 Z-coordinate {m}
    0,                       !- Vertex 3 X-coordinate {m}
    6.5,                     !- Vertex 3 Y-coordinate {m}
    -3.15760934833087e-016,  !- Vertex 3 Z-coordinate {m}
    0,                       !- Vertex 4 X-coordinate {m}
    3.25,                    !- Vertex 4 Y-coordinate {m}
    1.8;                     !- Vertex 4 Z-coordinate {m}

BuildingSurface:Detailed,
    Roof_S,                  !- Name
    Roof,                    !- Surface Type
    Toit,                    !- Construction Name
    Attic,                   !- Zone Name
    Outdoors,                !- Outside Boundary Condition
    ,                        !- Outside Boundary Condition Object
    SunExposed,              !- Sun Exposure
    WindExposed,             !- Wind Exposure
    ,                        !- View Factor to Ground
    ,                        !- Number of Vertices
    0,                       !- Vertex 1 X-coordinate {m}
    3.25,                    !- Vertex 1 Y-coordinate {m}
    1.8,                     !- Vertex 1 Z-coordinate {m}
    0,                       !- Vertex 2 X-coordinate {m}
    0,                       !- Vertex 2 Y-coordinate {m}
    0,                       !- Vertex 2 Z-coordinate {m}
    7.5,                     !- Vertex 3 X-coordinate {m}
    0,                       !- Vertex 3 Y-coordinate {m}
    0,                       !- Vertex 3 Z-coordinate {m}
    7.5,                     !- Vertex 4 X-coordinate {m}
    3.25,                    !- Vertex 4 Y-coordinate {m}
    1.8;                     !- Vertex 4 Z-coordinate {m}

BuildingSurface:Detailed,
    AtticFloor_H2,           !- Name
    Floor,                   !- Surface Type
    PB_COMBLES_isole,        !- Construction Name
    Attic,                   !- Zone Name
    Surface,                 !- Outside Boundary Condition
    Hall2_Ceiling,           !- Outside Boundary Condition Object
    NoSun,                   !- Sun Exposure
    NoWind,                  !- Wind Exposure
    ,                        !- View Factor to Ground
    ,                        !- Number of Vertices
    7.5,                     !- Vertex 1 X-coordinate {m}
    6.5,                     !- Vertex 1 Y-coordinate {m}
    -3.15760934833087e-016,  !- Vertex 1 Z-coordinate {m}
    7.5,                     !- Vertex 2 X-coordinate {m}
    2.64,                    !- Vertex 2 Y-coordinate {m}
    8.56019090109313e-016,   !- Vertex 2 Z-coordinate {m}
    2.72000000000002,        !- Vertex 3 X-coordinate {m}
    2.64,                    !- Vertex 3 Y-coordinate {m}
    -5.14806894677404e-015,  !- Vertex 3 Z-coordinate {m}
    2.72000000000002,        !- Vertex 4 X-coordinate {m}
    4.09500000000001,        !- Vertex 4 Y-coordinate {m}
    -5.96455029842027e-015,  !- Vertex 4 Z-coordinate {m}
    3.85,                    !- Vertex 5 X-coordinate {m}
    4.09500000000001,        !- Vertex 5 Y-coordinate {m}
    -4.54517383781816e-015,  !- Vertex 5 Z-coordinate {m}
    3.85,                    !- Vertex 6 X-coordinate {m}
    5.54272659002361,        !- Vertex 6 Y-coordinate {m}
    -5.35757367495675e-015,  !- Vertex 6 Z-coordinate {m}
    6.75,                    !- Vertex 7 X-coordinate {m}
    5.54272659002361,        !- Vertex 7 Y-coordinate {m}
    -1.71492612119904e-015,  !- Vertex 7 Z-coordinate {m}
    6.75,                    !- Vertex 8 X-coordinate {m}
    6.5,                     !- Vertex 8 Y-coordinate {m}
    -2.25210542544132e-015;  !- Vertex 8 Z-coordinate {m}

BuildingSurface:Detailed,
    AtticFloor_R3,           !- Name
    Floor,                   !- Surface Type
    PB_COMBLES_isole,        !- Construction Name
    Attic,                   !- Zone Name
    Surface,                 !- Outside Boundary Condition
    Room3_Ceiling,           !- Outside Boundary Condition Object
    NoSun,                   !- Sun Exposure
    NoWind,                  !- Wind Exposure
    ,                        !- View Factor to Ground
    ,                        !- Number of Vertices
    7.5,                     !- Vertex 1 X-coordinate {m}
    2.64,                    !- Vertex 1 Y-coordinate {m}
    8.56019090109313e-016,   !- Vertex 1 Z-coordinate {m}
    7.5,                     !- Vertex 2 X-coordinate {m}
    0,                       !- Vertex 2 Y-coordinate {m}
    0,                       !- Vertex 2 Z-coordinate {m}
    3.85,                    !- Vertex 3 X-coordinate {m}
    3.52104186050169e-032,   !- Vertex 3 Y-coordinate {m}
    -2.09302048587967e-016,  !- Vertex 3 Z-coordinate {m}
    3.85,                    !- Vertex 4 X-coordinate {m}
    2.64,                    !- Vertex 4 Y-coordinate {m}
    2.88242282296239e-016;   !- Vertex 4 Z-coordinate {m}

BuildingSurface:Detailed,
    AtticFloor_R2,           !- Name
    Floor,                   !- Surface Type
    PB_COMBLES_isole,        !- Construction Name
    Attic,                   !- Zone Name
    Surface,                 !- Outside Boundary Condition
    Room2_Ceiling,           !- Outside Boundary Condition Object
    NoSun,                   !- Sun Exposure
    NoWind,                  !- Wind Exposure
    ,                        !- View Factor to Ground
    ,                        !- Number of Vertices
    3.85,                    !- Vertex 1 X-coordinate {m}
    2.64,                    !- Vertex 1 Y-coordinate {m}
    2.88242282296239e-016,   !- Vertex 1 Z-coordinate {m}
    3.85,                    !- Vertex 2 X-coordinate {m}
    3.52104186050169e-032,   !- Vertex 2 Y-coordinate {m}
    -2.09302048587967e-016,  !- Vertex 2 Z-coordinate {m}
    0,                       !- Vertex 3 X-coordinate {m}
    0,                       !- Vertex 3 Y-coordinate {m}
    0,                       !- Vertex 3 Z-coordinate {m}
    1.2395881763678e-033,    !- Vertex 4 X-coordinate {m}
    2.64,                    !- Vertex 4 Y-coordinate {m}
    4.3930003858053e-017;    !- Vertex 4 Z-coordinate {m}

BuildingSurface:Detailed,
    AtticFloor_S,            !- Name
    Floor,                   !- Surface Type
    PB_COMBLES_isole,        !- Construction Name
    Attic,                   !- Zone Name
    Surface,                 !- Outside Boundary Condition
    S_Ceiling+1,             !- Outside Boundary Condition Object
    NoSun,                   !- Sun Exposure
    NoWind,                  !- Wind Exposure
    ,                        !- View Factor to Ground
    ,                        !- Number of Vertices
    6.75,                    !- Vertex 1 X-coordinate {m}
    6.5,                     !- Vertex 1 Y-coordinate {m}
    -2.25210542544132e-015,  !- Vertex 1 Z-coordinate {m}
    6.75,                    !- Vertex 2 X-coordinate {m}
    5.54272659002361,        !- Vertex 2 Y-coordinate {m}
    -1.71492612119904e-015,  !- Vertex 2 Z-coordinate {m}
    3.85,                    !- Vertex 3 X-coordinate {m}
    5.54272659002361,        !- Vertex 3 Y-coordinate {m}
    -5.35757367495675e-015,  !- Vertex 3 Z-coordinate {m}
    3.85,                    !- Vertex 4 X-coordinate {m}
    6.5,                     !- Vertex 4 Y-coordinate {m}
    -4.13261140712137e-015;  !- Vertex 4 Z-coordinate {m}

BuildingSurface:Detailed,
    AtticFloor_R1,           !- Name
    Floor,                   !- Surface Type
    PB_COMBLES_isole,        !- Construction Name
    Attic,                   !- Zone Name
    Surface,                 !- Outside Boundary Condition
    Room1_Ceiling,           !- Outside Boundary Condition Object
    NoSun,                   !- Sun Exposure
    NoWind,                  !- Wind Exposure
    ,                        !- View Factor to Ground
    ,                        !- Number of Vertices
    3.85,                    !- Vertex 1 X-coordinate {m}
    6.5,                     !- Vertex 1 Y-coordinate {m}
    -4.13261140712137e-015,  !- Vertex 1 Z-coordinate {m}
    3.85,                    !- Vertex 2 X-coordinate {m}
    4.09500000000001,        !- Vertex 2 Y-coordinate {m}
    -4.54517383781816e-015,  !- Vertex 2 Z-coordinate {m}
    2.72000000000002,        !- Vertex 3 X-coordinate {m}
    4.09500000000001,        !- Vertex 3 Y-coordinate {m}
    -5.96455029842027e-015,  !- Vertex 3 Z-coordinate {m}
    2.72000000000002,        !- Vertex 4 X-coordinate {m}
    2.64,                    !- Vertex 4 Y-coordinate {m}
    -5.14806894677404e-015,  !- Vertex 4 Z-coordinate {m}
    1.2395881763678e-033,    !- Vertex 5 X-coordinate {m}
    2.64,                    !- Vertex 5 Y-coordinate {m}
    4.3930003858053e-017,    !- Vertex 5 Z-coordinate {m}
    0,                       !- Vertex 6 X-coordinate {m}
    6.5,                     !- Vertex 6 Y-coordinate {m}
    -3.15760934833087e-016;  !- Vertex 6 Z-coordinate {m}

BuildingSurface:Detailed,
    Cellar_Base 1,           !- Name
    Floor,                   !- Surface Type
    PB_RDC_isole,            !- Construction Name
    Cellar,                  !- Zone Name
    Surface,                 !- Outside Boundary Condition
    UG_Ceiling_C,            !- Outside Boundary Condition Object
    NoSun,                   !- Sun Exposure
    NoWind,                  !- Wind Exposure
    ,                        !- View Factor to Ground
    ,                        !- Number of Vertices
    -3.20593071881819e-031,  !- Vertex 1 X-coordinate {m}
    2.9,                     !- Vertex 1 Y-coordinate {m}
    0,                       !- Vertex 1 Z-coordinate {m}
    0,                       !- Vertex 2 X-coordinate {m}
    0,                       !- Vertex 2 Y-coordinate {m}
    0,                       !- Vertex 2 Z-coordinate {m}
    -3.85,                   !- Vertex 3 X-coordinate {m}
    0,                       !- Vertex 3 Y-coordinate {m}
    0,                       !- Vertex 3 Z-coordinate {m}
    -3.85,                   !- Vertex 4 X-coordinate {m}
    2.9,                     !- Vertex 4 Y-coordinate {m}
    0;                       !- Vertex 4 Z-coordinate {m}

BuildingSurface:Detailed,
    Cellar_E,                !- Name
    Wall,                    !- Surface Type
    Cloisons_Etage,          !- Construction Name
    Cellar,                  !- Zone Name
    Surface,                 !- Outside Boundary Condition
    Stairs_W,                !- Outside Boundary Condition Object
    NoSun,                   !- Sun Exposure
    NoWind,                  !- Wind Exposure
    ,                        !- View Factor to Ground
    ,                        !- Number of Vertices
    -7.21911419532262e-016,  !- Vertex 1 X-coordinate {m}
    1.95,                    !- Vertex 1 Y-coordinate {m}
    2.65,                    !- Vertex 1 Z-coordinate {m}
    -7.21911419532262e-016,  !- Vertex 2 X-coordinate {m}
    1.95,                    !- Vertex 2 Y-coordinate {m}
    0,                       !- Vertex 2 Z-coordinate {m}
    -3.20593071881819e-031,  !- Vertex 3 X-coordinate {m}
    2.9,                     !- Vertex 3 Y-coordinate {m}
    0,                       !- Vertex 3 Z-coordinate {m}
    -3.20593071881819e-031,  !- Vertex 4 X-coordinate {m}
    2.9,                     !- Vertex 4 Y-coordinate {m}
    2.65;                    !- Vertex 4 Z-coordinate {m}

BuildingSurface:Detailed,
    Cellar_E_H,              !- Name
    Wall,                    !- Surface Type
    Cloisons_Etage,          !- Construction Name
    Cellar,                  !- Zone Name
    Surface,                 !- Outside Boundary Condition
    Hall_W_C,                !- Outside Boundary Condition Object
    NoSun,                   !- Sun Exposure
    NoWind,                  !- Wind Exposure
    ,                        !- View Factor to Ground
    ,                        !- Number of Vertices
    0,                       !- Vertex 1 X-coordinate {m}
    0,                       !- Vertex 1 Y-coordinate {m}
    2.65,                    !- Vertex 1 Z-coordinate {m}
    0,                       !- Vertex 2 X-coordinate {m}
    0,                       !- Vertex 2 Y-coordinate {m}
    0,                       !- Vertex 2 Z-coordinate {m}
    -7.21911419532262e-016,  !- Vertex 3 X-coordinate {m}
    1.95,                    !- Vertex 3 Y-coordinate {m}
    0,                       !- Vertex 3 Z-coordinate {m}
    -7.21911419532262e-016,  !- Vertex 4 X-coordinate {m}
    1.95,                    !- Vertex 4 Y-coordinate {m}
    2.65;                    !- Vertex 4 Z-coordinate {m}

BuildingSurface:Detailed,
    Cellar_N,                !- Name
    Wall,                    !- Surface Type
    MurExt_isole,            !- Construction Name
    Cellar,                  !- Zone Name
    Outdoors,                !- Outside Boundary Condition
    ,                        !- Outside Boundary Condition Object
    SunExposed,              !- Sun Exposure
    WindExposed,             !- Wind Exposure
    ,                        !- View Factor to Ground
    ,                        !- Number of Vertices
    -3.20593071881819e-031,  !- Vertex 1 X-coordinate {m}
    2.9,                     !- Vertex 1 Y-coordinate {m}
    2.65,                    !- Vertex 1 Z-coordinate {m}
    -3.20593071881819e-031,  !- Vertex 2 X-coordinate {m}
    2.9,                     !- Vertex 2 Y-coordinate {m}
    0,                       !- Vertex 2 Z-coordinate {m}
    -3.85,                   !- Vertex 3 X-coordinate {m}
    2.9,                     !- Vertex 3 Y-coordinate {m}
    0,                       !- Vertex 3 Z-coordinate {m}
    -3.85,                   !- Vertex 4 X-coordinate {m}
    2.9,                     !- Vertex 4 Y-coordinate {m}
    2.65;                    !- Vertex 4 Z-coordinate {m}

BuildingSurface:Detailed,
    Cellar_S,                !- Name
    Wall,                    !- Surface Type
    Cloisons_Etage,          !- Construction Name
    Cellar,                  !- Zone Name
    Surface,                 !- Outside Boundary Condition
    Living_N_C,              !- Outside Boundary Condition Object
    NoSun,                   !- Sun Exposure
    NoWind,                  !- Wind Exposure
    ,                        !- View Factor to Ground
    ,                        !- Number of Vertices
    -3.85,                   !- Vertex 1 X-coordinate {m}
    0,                       !- Vertex 1 Y-coordinate {m}
    2.65,                    !- Vertex 1 Z-coordinate {m}
    -3.85,                   !- Vertex 2 X-coordinate {m}
    0,                       !- Vertex 2 Y-coordinate {m}
    0,                       !- Vertex 2 Z-coordinate {m}
    0,                       !- Vertex 3 X-coordinate {m}
    0,                       !- Vertex 3 Y-coordinate {m}
    0,                       !- Vertex 3 Z-coordinate {m}
    0,                       !- Vertex 4 X-coordinate {m}
    0,                       !- Vertex 4 Y-coordinate {m}
    2.65;                    !- Vertex 4 Z-coordinate {m}

BuildingSurface:Detailed,
    Cellar_W,                !- Name
    Wall,                    !- Surface Type
    MurExt_isole,            !- Construction Name
    Cellar,                  !- Zone Name
    Outdoors,                !- Outside Boundary Condition
    ,                        !- Outside Boundary Condition Object
    SunExposed,              !- Sun Exposure
    WindExposed,             !- Wind Exposure
    ,                        !- View Factor to Ground
    ,                        !- Number of Vertices
    -3.85,                   !- Vertex 1 X-coordinate {m}
    2.24,                    !- Vertex 1 Y-coordinate {m}
    2.65,                    !- Vertex 1 Z-coordinate {m}
    -3.85,                   !- Vertex 2 X-coordinate {m}
    2.24,                    !- Vertex 2 Y-coordinate {m}
    0,                       !- Vertex 2 Z-coordinate {m}
    -3.85,                   !- Vertex 3 X-coordinate {m}
    0,                       !- Vertex 3 Y-coordinate {m}
    0,                       !- Vertex 3 Z-coordinate {m}
    -3.85,                   !- Vertex 4 X-coordinate {m}
    0,                       !- Vertex 4 Y-coordinate {m}
    2.65;                    !- Vertex 4 Z-coordinate {m}

BuildingSurface:Detailed,
    Cellar_W_1,              !- Name
    Wall,                    !- Surface Type
    MurExt_isole,            !- Construction Name
    Cellar,                  !- Zone Name
    Outdoors,                !- Outside Boundary Condition
    ,                        !- Outside Boundary Condition Object
    SunExposed,              !- Sun Exposure
    WindExposed,             !- Wind Exposure
    ,                        !- View Factor to Ground
    ,                        !- Number of Vertices
    -3.85,                   !- Vertex 1 X-coordinate {m}
    2.9,                     !- Vertex 1 Y-coordinate {m}
    2.65,                    !- Vertex 1 Z-coordinate {m}
    -3.85,                   !- Vertex 2 X-coordinate {m}
    2.9,                     !- Vertex 2 Y-coordinate {m}
    0,                       !- Vertex 2 Z-coordinate {m}
    -3.85,                   !- Vertex 3 X-coordinate {m}
    2.24,                    !- Vertex 3 Y-coordinate {m}
    0,                       !- Vertex 3 Z-coordinate {m}
    -3.85,                   !- Vertex 4 X-coordinate {m}
    2.24,                    !- Vertex 4 Y-coordinate {m}
    2.65;                    !- Vertex 4 Z-coordinate {m}

BuildingSurface:Detailed,
    C_Ceiling,               !- Name
    Ceiling,                 !- Surface Type
    PH_RDC,                  !- Construction Name
    Cellar,                  !- Zone Name
    Surface,                 !- Outside Boundary Condition
    Room1_Floor_C,           !- Outside Boundary Condition Object
    NoSun,                   !- Sun Exposure
    NoWind,                  !- Wind Exposure
    ,                        !- View Factor to Ground
    ,                        !- Number of Vertices
    -1.12999999999998,       !- Vertex 1 X-coordinate {m}
    0,                       !- Vertex 1 Y-coordinate {m}
    2.65,                    !- Vertex 1 Z-coordinate {m}
    -1.12999999999998,       !- Vertex 2 X-coordinate {m}
    0.49500000000001,        !- Vertex 2 Y-coordinate {m}
    2.65,                    !- Vertex 2 Z-coordinate {m}
    0,                       !- Vertex 3 X-coordinate {m}
    0.49500000000001,        !- Vertex 3 Y-coordinate {m}
    2.65,                    !- Vertex 3 Z-coordinate {m}
    -3.20593071881819e-031,  !- Vertex 4 X-coordinate {m}
    2.9,                     !- Vertex 4 Y-coordinate {m}
    2.65,                    !- Vertex 4 Z-coordinate {m}
    -3.85,                   !- Vertex 5 X-coordinate {m}
    2.9,                     !- Vertex 5 Y-coordinate {m}
    2.65,                    !- Vertex 5 Z-coordinate {m}
    -3.85,                   !- Vertex 6 X-coordinate {m}
    0,                       !- Vertex 6 Y-coordinate {m}
    2.65;                    !- Vertex 6 Z-coordinate {m}

BuildingSurface:Detailed,
    C_Ceiling_H,             !- Name
    Ceiling,                 !- Surface Type
    PH_RDC,                  !- Construction Name
    Cellar,                  !- Zone Name
    Surface,                 !- Outside Boundary Condition
    Hall2_Floor_C,           !- Outside Boundary Condition Object
    NoSun,                   !- Sun Exposure
    NoWind,                  !- Wind Exposure
    ,                        !- View Factor to Ground
    ,                        !- Number of Vertices
    0,                       !- Vertex 1 X-coordinate {m}
    0,                       !- Vertex 1 Y-coordinate {m}
    2.65,                    !- Vertex 1 Z-coordinate {m}
    0,                       !- Vertex 2 X-coordinate {m}
    0.49500000000001,        !- Vertex 2 Y-coordinate {m}
    2.65,                    !- Vertex 2 Z-coordinate {m}
    -1.12999999999998,       !- Vertex 3 X-coordinate {m}
    0.49500000000001,        !- Vertex 3 Y-coordinate {m}
    2.65,                    !- Vertex 3 Z-coordinate {m}
    -1.12999999999998,       !- Vertex 4 X-coordinate {m}
    0,                       !- Vertex 4 Y-coordinate {m}
    2.65;                    !- Vertex 4 Z-coordinate {m}

BuildingSurface:Detailed,
    Hall_Ceiling,            !- Name
    Ceiling,                 !- Surface Type
    PH_RDC,                  !- Construction Name
    Hall1,                   !- Zone Name
    Surface,                 !- Outside Boundary Condition
    Hall2_Floor_S_H1,        !- Outside Boundary Condition Object
    NoSun,                   !- Sun Exposure
    NoWind,                  !- Wind Exposure
    ,                        !- View Factor to Ground
    ,                        !- Number of Vertices
    0,                       !- Vertex 1 X-coordinate {m}
    -2.55,                   !- Vertex 1 Y-coordinate {m}
    2.65,                    !- Vertex 1 Z-coordinate {m}
    0,                       !- Vertex 2 X-coordinate {m}
    0,                       !- Vertex 2 Y-coordinate {m}
    2.65,                    !- Vertex 2 Z-coordinate {m}
    -3.65,                   !- Vertex 3 X-coordinate {m}
    0,                       !- Vertex 3 Y-coordinate {m}
    2.65,                    !- Vertex 3 Z-coordinate {m}
    -3.65,                   !- Vertex 4 X-coordinate {m}
    -2.55,                   !- Vertex 4 Y-coordinate {m}
    2.65;                    !- Vertex 4 Z-coordinate {m}

BuildingSurface:Detailed,
    Hall_E,                  !- Name
    Wall,                    !- Surface Type
    MurExt_isole,            !- Construction Name
    Hall1,                   !- Zone Name
    Outdoors,                !- Outside Boundary Condition
    ,                        !- Outside Boundary Condition Object
    SunExposed,              !- Sun Exposure
    WindExposed,             !- Wind Exposure
    ,                        !- View Factor to Ground
    ,                        !- Number of Vertices
    0,                       !- Vertex 1 X-coordinate {m}
    -2.55,                   !- Vertex 1 Y-coordinate {m}
    2.65,                    !- Vertex 1 Z-coordinate {m}
    0,                       !- Vertex 2 X-coordinate {m}
    -2.55,                   !- Vertex 2 Y-coordinate {m}
    0,                       !- Vertex 2 Z-coordinate {m}
    0,                       !- Vertex 3 X-coordinate {m}
    0,                       !- Vertex 3 Y-coordinate {m}
    0,                       !- Vertex 3 Z-coordinate {m}
    0,                       !- Vertex 4 X-coordinate {m}
    0,                       !- Vertex 4 Y-coordinate {m}
    2.65;                    !- Vertex 4 Z-coordinate {m}

BuildingSurface:Detailed,
    Hall_N,                  !- Name
    Wall,                    !- Surface Type
    Cloisons_Etage,          !- Construction Name
    Hall1,                   !- Zone Name
    Surface,                 !- Outside Boundary Condition
    Stairs_S,                !- Outside Boundary Condition Object
    NoSun,                   !- Sun Exposure
    NoWind,                  !- Wind Exposure
    ,                        !- View Factor to Ground
    ,                        !- Number of Vertices
    0,                       !- Vertex 1 X-coordinate {m}
    0,                       !- Vertex 1 Y-coordinate {m}
    2.65,                    !- Vertex 1 Z-coordinate {m}
    0,                       !- Vertex 2 X-coordinate {m}
    0,                       !- Vertex 2 Y-coordinate {m}
    0,                       !- Vertex 2 Z-coordinate {m}
    -3.65,                   !- Vertex 3 X-coordinate {m}
    0,                       !- Vertex 3 Y-coordinate {m}
    0,                       !- Vertex 3 Z-coordinate {m}
    -3.65,                   !- Vertex 4 X-coordinate {m}
    0,                       !- Vertex 4 Y-coordinate {m}
    2.65;                    !- Vertex 4 Z-coordinate {m}

BuildingSurface:Detailed,
    Hall_S,                  !- Name
    Wall,                    !- Surface Type
    Cloisons_Etage,          !- Construction Name
    Hall1,                   !- Zone Name
    Surface,                 !- Outside Boundary Condition
    Living_N_H,              !- Outside Boundary Condition Object
    NoSun,                   !- Sun Exposure
    NoWind,                  !- Wind Exposure
    ,                        !- View Factor to Ground
    ,                        !- Number of Vertices
    -3.65,                   !- Vertex 1 X-coordinate {m}
    -2.55,                   !- Vertex 1 Y-coordinate {m}
    2.65,                    !- Vertex 1 Z-coordinate {m}
    -3.65,                   !- Vertex 2 X-coordinate {m}
    -2.55,                   !- Vertex 2 Y-coordinate {m}
    0,                       !- Vertex 2 Z-coordinate {m}
    0,                       !- Vertex 3 X-coordinate {m}
    -2.55,                   !- Vertex 3 Y-coordinate {m}
    0,                       !- Vertex 3 Z-coordinate {m}
    0,                       !- Vertex 4 X-coordinate {m}
    -2.55,                   !- Vertex 4 Y-coordinate {m}
    2.65;                    !- Vertex 4 Z-coordinate {m}

BuildingSurface:Detailed,
    Hall_W_C,                !- Name
    Wall,                    !- Surface Type
    Cloisons_Etage,          !- Construction Name
    Hall1,                   !- Zone Name
    Surface,                 !- Outside Boundary Condition
    Cellar_E_H,              !- Outside Boundary Condition Object
    NoSun,                   !- Sun Exposure
    NoWind,                  !- Wind Exposure
    ,                        !- View Factor to Ground
    ,                        !- Number of Vertices
    -3.65,                   !- Vertex 1 X-coordinate {m}
    0,                       !- Vertex 1 Y-coordinate {m}
    2.65,                    !- Vertex 1 Z-coordinate {m}
    -3.65,                   !- Vertex 2 X-coordinate {m}
    0,                       !- Vertex 2 Y-coordinate {m}
    0,                       !- Vertex 2 Z-coordinate {m}
    -3.65,                   !- Vertex 3 X-coordinate {m}
    -1.95,                   !- Vertex 3 Y-coordinate {m}
    0,                       !- Vertex 3 Z-coordinate {m}
    -3.65,                   !- Vertex 4 X-coordinate {m}
    -1.95,                   !- Vertex 4 Y-coordinate {m}
    2.65;                    !- Vertex 4 Z-coordinate {m}

BuildingSurface:Detailed,
    Hall_W_L,                !- Name
    Wall,                    !- Surface Type
    Cloisons_Etage,          !- Construction Name
    Hall1,                   !- Zone Name
    Surface,                 !- Outside Boundary Condition
    Living_Int_Wall,         !- Outside Boundary Condition Object
    NoSun,                   !- Sun Exposure
    NoWind,                  !- Wind Exposure
    ,                        !- View Factor to Ground
    ,                        !- Number of Vertices
    -3.65,                   !- Vertex 1 X-coordinate {m}
    -1.95,                   !- Vertex 1 Y-coordinate {m}
    2.65,                    !- Vertex 1 Z-coordinate {m}
    -3.65,                   !- Vertex 2 X-coordinate {m}
    -1.95,                   !- Vertex 2 Y-coordinate {m}
    0,                       !- Vertex 2 Z-coordinate {m}
    -3.65,                   !- Vertex 3 X-coordinate {m}
    -2.55,                   !- Vertex 3 Y-coordinate {m}
    0,                       !- Vertex 3 Z-coordinate {m}
    -3.65,                   !- Vertex 4 X-coordinate {m}
    -2.55,                   !- Vertex 4 Y-coordinate {m}
    2.65;                    !- Vertex 4 Z-coordinate {m}

BuildingSurface:Detailed,
    Hall1_Floor,             !- Name
    Floor,                   !- Surface Type
    PB_RDC_isole,            !- Construction Name
    Hall1,                   !- Zone Name
    Surface,                 !- Outside Boundary Condition
    UG_Ceiling_H,            !- Outside Boundary Condition Object
    NoSun,                   !- Sun Exposure
    NoWind,                  !- Wind Exposure
    ,                        !- View Factor to Ground
    ,                        !- Number of Vertices
    0,                       !- Vertex 1 X-coordinate {m}
    0,                       !- Vertex 1 Y-coordinate {m}
    0,                       !- Vertex 1 Z-coordinate {m}
    0,                       !- Vertex 2 X-coordinate {m}
    -2.55,                   !- Vertex 2 Y-coordinate {m}
    0,                       !- Vertex 2 Z-coordinate {m}
    -3.65,                   !- Vertex 3 X-coordinate {m}
    -2.55,                   !- Vertex 3 Y-coordinate {m}
    0,                       !- Vertex 3 Z-coordinate {m}
    -3.65,                   !- Vertex 4 X-coordinate {m}
    0,                       !- Vertex 4 Y-coordinate {m}
    0;                       !- Vertex 4 Z-coordinate {m}

BuildingSurface:Detailed,
    Hall2_Ceiling,           !- Name
    Ceiling,                 !- Surface Type
    PH_R+1_isole,            !- Construction Name
    Hall2,                   !- Zone Name
    Surface,                 !- Outside Boundary Condition
    AtticFloor_H2,           !- Outside Boundary Condition Object
    NoSun,                   !- Sun Exposure
    NoWind,                  !- Wind Exposure
    ,                        !- View Factor to Ground
    ,                        !- Number of Vertices
    7.5,                     !- Vertex 1 X-coordinate {m}
    2.10484823975189e-030,   !- Vertex 1 Y-coordinate {m}
    2.55,                    !- Vertex 1 Z-coordinate {m}
    7.5,                     !- Vertex 2 X-coordinate {m}
    3.86,                    !- Vertex 2 Y-coordinate {m}
    2.55,                    !- Vertex 2 Z-coordinate {m}
    6.75,                    !- Vertex 3 X-coordinate {m}
    3.86,                    !- Vertex 3 Y-coordinate {m}
    2.55,                    !- Vertex 3 Z-coordinate {m}
    6.75,                    !- Vertex 4 X-coordinate {m}
    2.91,                    !- Vertex 4 Y-coordinate {m}
    2.55,                    !- Vertex 4 Z-coordinate {m}
    3.85,                    !- Vertex 5 X-coordinate {m}
    2.91,                    !- Vertex 5 Y-coordinate {m}
    2.54999999999999,        !- Vertex 5 Z-coordinate {m}
    3.85,                    !- Vertex 6 X-coordinate {m}
    1.45500000000001,        !- Vertex 6 Y-coordinate {m}
    2.54999999999999,        !- Vertex 6 Z-coordinate {m}
    2.72000000000003,        !- Vertex 7 X-coordinate {m}
    1.45500000000001,        !- Vertex 7 Y-coordinate {m}
    2.54999999999999,        !- Vertex 7 Z-coordinate {m}
    2.72000000000003,        !- Vertex 8 X-coordinate {m}
    -2.24886501946493e-030,  !- Vertex 8 Y-coordinate {m}
    2.54999999999999;        !- Vertex 8 Z-coordinate {m}

BuildingSurface:Detailed,
    Hall2_E,                 !- Name
    Wall,                    !- Surface Type
    MurExt_isole,            !- Construction Name
    Hall2,                   !- Zone Name
    Outdoors,                !- Outside Boundary Condition
    ,                        !- Outside Boundary Condition Object
    SunExposed,              !- Sun Exposure
    WindExposed,             !- Wind Exposure
    ,                        !- View Factor to Ground
    ,                        !- Number of Vertices
    7.5,                     !- Vertex 1 X-coordinate {m}
    0,                       !- Vertex 1 Y-coordinate {m}
    2.55,                    !- Vertex 1 Z-coordinate {m}
    7.5,                     !- Vertex 2 X-coordinate {m}
    0,                       !- Vertex 2 Y-coordinate {m}
    0,                       !- Vertex 2 Z-coordinate {m}
    7.5,                     !- Vertex 3 X-coordinate {m}
    3.86,                    !- Vertex 3 Y-coordinate {m}
    0,                       !- Vertex 3 Z-coordinate {m}
    7.5,                     !- Vertex 4 X-coordinate {m}
    3.86,                    !- Vertex 4 Y-coordinate {m}
    2.55;                    !- Vertex 4 Z-coordinate {m}

BuildingSurface:Detailed,
    Hall2_Floor_C,           !- Name
    Floor,                   !- Surface Type
    PB_R+1,                  !- Construction Name
    Hall2,                   !- Zone Name
    Surface,                 !- Outside Boundary Condition
    C_Ceiling_H,             !- Outside Boundary Condition Object
    NoSun,                   !- Sun Exposure
    NoWind,                  !- Wind Exposure
    ,                        !- View Factor to Ground
    ,                        !- Number of Vertices
    3.85,                    !- Vertex 1 X-coordinate {m}
    1.45500000000001,        !- Vertex 1 Y-coordinate {m}
    0,                       !- Vertex 1 Z-coordinate {m}
    3.85,                    !- Vertex 2 X-coordinate {m}
    0.96,                    !- Vertex 2 Y-coordinate {m}
    0,                       !- Vertex 2 Z-coordinate {m}
    2.72000000000002,        !- Vertex 3 X-coordinate {m}
    0.96,                    !- Vertex 3 Y-coordinate {m}
    0,                       !- Vertex 3 Z-coordinate {m}
    2.72000000000003,        !- Vertex 4 X-coordinate {m}
    1.45500000000001,        !- Vertex 4 Y-coordinate {m}
    0;                       !- Vertex 4 Z-coordinate {m}

BuildingSurface:Detailed,
    Hall2_Floor_L,           !- Name
    Floor,                   !- Surface Type
    PB_R+1,                  !- Construction Name
    Hall2,                   !- Zone Name
    Surface,                 !- Outside Boundary Condition
    L_Ceiling_H,             !- Outside Boundary Condition Object
    NoSun,                   !- Sun Exposure
    NoWind,                  !- Wind Exposure
    ,                        !- View Factor to Ground
    ,                        !- Number of Vertices
    3.85,                    !- Vertex 1 X-coordinate {m}
    0.96,                    !- Vertex 1 Y-coordinate {m}
    0,                       !- Vertex 1 Z-coordinate {m}
    3.85,                    !- Vertex 2 X-coordinate {m}
    0.36,                    !- Vertex 2 Y-coordinate {m}
    0,                       !- Vertex 2 Z-coordinate {m}
    7.5,                     !- Vertex 3 X-coordinate {m}
    0.36,                    !- Vertex 3 Y-coordinate {m}
    0,                       !- Vertex 3 Z-coordinate {m}
    7.5,                     !- Vertex 4 X-coordinate {m}
    0,                       !- Vertex 4 Y-coordinate {m}
    0,                       !- Vertex 4 Z-coordinate {m}
    2.72000000000003,        !- Vertex 5 X-coordinate {m}
    0,                       !- Vertex 5 Y-coordinate {m}
    0,                       !- Vertex 5 Z-coordinate {m}
    2.72000000000002,        !- Vertex 6 X-coordinate {m}
    0.96,                    !- Vertex 6 Y-coordinate {m}
    0;                       !- Vertex 6 Z-coordinate {m}

BuildingSurface:Detailed,
    Hall2_Floor_S,           !- Name
    Floor,                   !- Surface Type
    PB_R+1,                  !- Construction Name
    Hall2,                   !- Zone Name
    Surface,                 !- Outside Boundary Condition
    S_Ceiling,               !- Outside Boundary Condition Object
    NoSun,                   !- Sun Exposure
    NoWind,                  !- Wind Exposure
    ,                        !- View Factor to Ground
    ,                        !- Number of Vertices
    7.5,                     !- Vertex 1 X-coordinate {m}
    3.86,                    !- Vertex 1 Y-coordinate {m}
    0,                       !- Vertex 1 Z-coordinate {m}
    7.5,                     !- Vertex 2 X-coordinate {m}
    2.91,                    !- Vertex 2 Y-coordinate {m}
    0,                       !- Vertex 2 Z-coordinate {m}
    6.75,                    !- Vertex 3 X-coordinate {m}
    2.91,                    !- Vertex 3 Y-coordinate {m}
    0,                       !- Vertex 3 Z-coordinate {m}
    6.75,                    !- Vertex 4 X-coordinate {m}
    3.86,                    !- Vertex 4 Y-coordinate {m}
    0;                       !- Vertex 4 Z-coordinate {m}

BuildingSurface:Detailed,
    Hall2_Floor_S_H1,        !- Name
    Floor,                   !- Surface Type
    PB_R+1,                  !- Construction Name
    Hall2,                   !- Zone Name
    Surface,                 !- Outside Boundary Condition
    Hall_Ceiling,            !- Outside Boundary Condition Object
    NoSun,                   !- Sun Exposure
    NoWind,                  !- Wind Exposure
    ,                        !- View Factor to Ground
    ,                        !- Number of Vertices
    7.5,                     !- Vertex 1 X-coordinate {m}
    2.91,                    !- Vertex 1 Y-coordinate {m}
    0,                       !- Vertex 1 Z-coordinate {m}
    7.5,                     !- Vertex 2 X-coordinate {m}
    0.36,                    !- Vertex 2 Y-coordinate {m}
    0,                       !- Vertex 2 Z-coordinate {m}
    3.85,                    !- Vertex 3 X-coordinate {m}
    0.36,                    !- Vertex 3 Y-coordinate {m}
    0,                       !- Vertex 3 Z-coordinate {m}
    3.85,                    !- Vertex 4 X-coordinate {m}
    2.91,                    !- Vertex 4 Y-coordinate {m}
    0;                       !- Vertex 4 Z-coordinate {m}

BuildingSurface:Detailed,
    Hall2_N,                 !- Name
    Wall,                    !- Surface Type
    Cloisons_Etage,          !- Construction Name
    Hall2,                   !- Zone Name
    Surface,                 !- Outside Boundary Condition
    Stairs_S+1,              !- Outside Boundary Condition Object
    NoSun,                   !- Sun Exposure
    NoWind,                  !- Wind Exposure
    ,                        !- View Factor to Ground
    ,                        !- Number of Vertices
    6.75,                    !- Vertex 1 X-coordinate {m}
    2.91,                    !- Vertex 1 Y-coordinate {m}
    2.55,                    !- Vertex 1 Z-coordinate {m}
    6.75,                    !- Vertex 2 X-coordinate {m}
    2.91,                    !- Vertex 2 Y-coordinate {m}
    0,                       !- Vertex 2 Z-coordinate {m}
    3.85,                    !- Vertex 3 X-coordinate {m}
    2.91,                    !- Vertex 3 Y-coordinate {m}
    0,                       !- Vertex 3 Z-coordinate {m}
    3.85,                    !- Vertex 4 X-coordinate {m}
    2.91,                    !- Vertex 4 Y-coordinate {m}
    2.55;                    !- Vertex 4 Z-coordinate {m}

BuildingSurface:Detailed,
    Hall2_N_1,               !- Name
    Wall,                    !- Surface Type
    Cloisons_Etage,          !- Construction Name
    Hall2,                   !- Zone Name
    Surface,                 !- Outside Boundary Condition
    Room1_S_H,               !- Outside Boundary Condition Object
    NoSun,                   !- Sun Exposure
    NoWind,                  !- Wind Exposure
    ,                        !- View Factor to Ground
    ,                        !- Number of Vertices
    3.85,                    !- Vertex 1 X-coordinate {m}
    1.45500000000001,        !- Vertex 1 Y-coordinate {m}
    2.55,                    !- Vertex 1 Z-coordinate {m}
    3.85,                    !- Vertex 2 X-coordinate {m}
    1.45500000000001,        !- Vertex 2 Y-coordinate {m}
    0,                       !- Vertex 2 Z-coordinate {m}
    2.72000000000003,        !- Vertex 3 X-coordinate {m}
    1.45500000000001,        !- Vertex 3 Y-coordinate {m}
    0,                       !- Vertex 3 Z-coordinate {m}
    2.72000000000003,        !- Vertex 4 X-coordinate {m}
    1.45500000000001,        !- Vertex 4 Y-coordinate {m}
    2.54999999999999;        !- Vertex 4 Z-coordinate {m}

BuildingSurface:Detailed,
    Hall2_N_bois,            !- Name
    Wall,                    !- Surface Type
    MurExt_isole,            !- Construction Name
    Hall2,                   !- Zone Name
    Outdoors,                !- Outside Boundary Condition
    ,                        !- Outside Boundary Condition Object
    SunExposed,              !- Sun Exposure
    WindExposed,             !- Wind Exposure
    ,                        !- View Factor to Ground
    ,                        !- Number of Vertices
    7.5,                     !- Vertex 1 X-coordinate {m}
    3.86,                    !- Vertex 1 Y-coordinate {m}
    2.55,                    !- Vertex 1 Z-coordinate {m}
    7.5,                     !- Vertex 2 X-coordinate {m}
    3.86,                    !- Vertex 2 Y-coordinate {m}
    0,                       !- Vertex 2 Z-coordinate {m}
    6.75,                    !- Vertex 3 X-coordinate {m}
    3.86,                    !- Vertex 3 Y-coordinate {m}
    0,                       !- Vertex 3 Z-coordinate {m}
    6.75,                    !- Vertex 4 X-coordinate {m}
    3.86,                    !- Vertex 4 Y-coordinate {m}
    2.55;                    !- Vertex 4 Z-coordinate {m}

BuildingSurface:Detailed,
    Hall2_S,                 !- Name
    Wall,                    !- Surface Type
    Cloisons_Etage,          !- Construction Name
    Hall2,                   !- Zone Name
    Surface,                 !- Outside Boundary Condition
    Room3_S_door,            !- Outside Boundary Condition Object
    NoSun,                   !- Sun Exposure
    NoWind,                  !- Wind Exposure
    ,                        !- View Factor to Ground
    ,                        !- Number of Vertices
    3.85,                    !- Vertex 1 X-coordinate {m}
    0,                       !- Vertex 1 Y-coordinate {m}
    2.55,                    !- Vertex 1 Z-coordinate {m}
    3.85,                    !- Vertex 2 X-coordinate {m}
    0,                       !- Vertex 2 Y-coordinate {m}
    0,                       !- Vertex 2 Z-coordinate {m}
    7.5,                     !- Vertex 3 X-coordinate {m}
    0,                       !- Vertex 3 Y-coordinate {m}
    0,                       !- Vertex 3 Z-coordinate {m}
    7.5,                     !- Vertex 4 X-coordinate {m}
    0,                       !- Vertex 4 Y-coordinate {m}
    2.55;                    !- Vertex 4 Z-coordinate {m}

BuildingSurface:Detailed,
    Hall2_S1,                !- Name
    Wall,                    !- Surface Type
    Cloisons_Etage,          !- Construction Name
    Hall2,                   !- Zone Name
    Surface,                 !- Outside Boundary Condition
    Room2_N_Door,            !- Outside Boundary Condition Object
    NoSun,                   !- Sun Exposure
    NoWind,                  !- Wind Exposure
    ,                        !- View Factor to Ground
    ,                        !- Number of Vertices
    2.72000000000003,        !- Vertex 1 X-coordinate {m}
    0,                       !- Vertex 1 Y-coordinate {m}
    2.54999999999999,        !- Vertex 1 Z-coordinate {m}
    2.72000000000003,        !- Vertex 2 X-coordinate {m}
    0,                       !- Vertex 2 Y-coordinate {m}
    0,                       !- Vertex 2 Z-coordinate {m}
    3.85,                    !- Vertex 3 X-coordinate {m}
    0,                       !- Vertex 3 Y-coordinate {m}
    0,                       !- Vertex 3 Z-coordinate {m}
    3.85,                    !- Vertex 4 X-coordinate {m}
    0,                       !- Vertex 4 Y-coordinate {m}
    2.55;                    !- Vertex 4 Z-coordinate {m}

BuildingSurface:Detailed,
    Hall2_W_1,               !- Name
    Wall,                    !- Surface Type
    Cloisons_Etage,          !- Construction Name
    Hall2,                   !- Zone Name
    Surface,                 !- Outside Boundary Condition
    Room1_E_H,               !- Outside Boundary Condition Object
    NoSun,                   !- Sun Exposure
    NoWind,                  !- Wind Exposure
    ,                        !- View Factor to Ground
    ,                        !- Number of Vertices
    3.85,                    !- Vertex 1 X-coordinate {m}
    2.91,                    !- Vertex 1 Y-coordinate {m}
    2.55,                    !- Vertex 1 Z-coordinate {m}
    3.85,                    !- Vertex 2 X-coordinate {m}
    2.91,                    !- Vertex 2 Y-coordinate {m}
    0,                       !- Vertex 2 Z-coordinate {m}
    3.85,                    !- Vertex 3 X-coordinate {m}
    1.45500000000001,        !- Vertex 3 Y-coordinate {m}
    0,                       !- Vertex 3 Z-coordinate {m}
    3.85,                    !- Vertex 4 X-coordinate {m}
    1.45500000000001,        !- Vertex 4 Y-coordinate {m}
    2.55;                    !- Vertex 4 Z-coordinate {m}

BuildingSurface:Detailed,
    Hall2_W_1_door,          !- Name
    Wall,                    !- Surface Type
    Cloisons_Etage,          !- Construction Name
    Hall2,                   !- Zone Name
    Surface,                 !- Outside Boundary Condition
    Room1_E_door,            !- Outside Boundary Condition Object
    NoSun,                   !- Sun Exposure
    NoWind,                  !- Wind Exposure
    ,                        !- View Factor to Ground
    ,                        !- Number of Vertices
    2.72000000000003,        !- Vertex 1 X-coordinate {m}
    1.45500000000001,        !- Vertex 1 Y-coordinate {m}
    2.54999999999999,        !- Vertex 1 Z-coordinate {m}
    2.72000000000003,        !- Vertex 2 X-coordinate {m}
    1.45500000000001,        !- Vertex 2 Y-coordinate {m}
    0,                       !- Vertex 2 Z-coordinate {m}
    2.72000000000003,        !- Vertex 3 X-coordinate {m}
    0,                       !- Vertex 3 Y-coordinate {m}
    0,                       !- Vertex 3 Z-coordinate {m}
    2.72000000000003,        !- Vertex 4 X-coordinate {m}
    0,                       !- Vertex 4 Y-coordinate {m}
    2.54999999999999;        !- Vertex 4 Z-coordinate {m}

BuildingSurface:Detailed,
    Hall2_W_S,               !- Name
    Wall,                    !- Surface Type
    Cloisons_Etage,          !- Construction Name
    Hall2,                   !- Zone Name
    Surface,                 !- Outside Boundary Condition
    Stairs_E+1,              !- Outside Boundary Condition Object
    NoSun,                   !- Sun Exposure
    NoWind,                  !- Wind Exposure
    ,                        !- View Factor to Ground
    ,                        !- Number of Vertices
    6.75,                    !- Vertex 1 X-coordinate {m}
    3.86,                    !- Vertex 1 Y-coordinate {m}
    2.55,                    !- Vertex 1 Z-coordinate {m}
    6.75,                    !- Vertex 2 X-coordinate {m}
    3.86,                    !- Vertex 2 Y-coordinate {m}
    0,                       !- Vertex 2 Z-coordinate {m}
    6.75,                    !- Vertex 3 X-coordinate {m}
    2.91,                    !- Vertex 3 Y-coordinate {m}
    0,                       !- Vertex 3 Z-coordinate {m}
    6.75,                    !- Vertex 4 X-coordinate {m}
    2.91,                    !- Vertex 4 Y-coordinate {m}
    2.55;                    !- Vertex 4 Z-coordinate {m}

BuildingSurface:Detailed,
    Living_Base,             !- Name
    Floor,                   !- Surface Type
    PB_RDC_isole,            !- Construction Name
    Living,                  !- Zone Name
    Surface,                 !- Outside Boundary Condition
    UG_Ceiling_L,            !- Outside Boundary Condition Object
    NoSun,                   !- Sun Exposure
    NoWind,                  !- Wind Exposure
    ,                        !- View Factor to Ground
    ,                        !- Number of Vertices
    3.85,                    !- Vertex 1 X-coordinate {m}
    0,                       !- Vertex 1 Y-coordinate {m}
    0,                       !- Vertex 1 Z-coordinate {m}
    3.85,                    !- Vertex 2 X-coordinate {m}
    -0.599999999999999,      !- Vertex 2 Y-coordinate {m}
    0,                       !- Vertex 2 Z-coordinate {m}
    7.5,                     !- Vertex 3 X-coordinate {m}
    -0.599999999999999,      !- Vertex 3 Y-coordinate {m}
    0,                       !- Vertex 3 Z-coordinate {m}
    7.5,                     !- Vertex 4 X-coordinate {m}
    -3.6,                    !- Vertex 4 Y-coordinate {m}
    0,                       !- Vertex 4 Z-coordinate {m}
    0,                       !- Vertex 5 X-coordinate {m}
    -3.6,                    !- Vertex 5 Y-coordinate {m}
    0,                       !- Vertex 5 Z-coordinate {m}
    0,                       !- Vertex 6 X-coordinate {m}
    0,                       !- Vertex 6 Y-coordinate {m}
    0;                       !- Vertex 6 Z-coordinate {m}

BuildingSurface:Detailed,
    Living_E,                !- Name
    Wall,                    !- Surface Type
    MurExt_isole,            !- Construction Name
    Living,                  !- Zone Name
    Outdoors,                !- Outside Boundary Condition
    ,                        !- Outside Boundary Condition Object
    SunExposed,              !- Sun Exposure
    WindExposed,             !- Wind Exposure
    ,                        !- View Factor to Ground
    ,                        !- Number of Vertices
    7.5,                     !- Vertex 1 X-coordinate {m}
    -2.94,                   !- Vertex 1 Y-coordinate {m}
    2.65,                    !- Vertex 1 Z-coordinate {m}
    7.5,                     !- Vertex 2 X-coordinate {m}
    -2.94,                   !- Vertex 2 Y-coordinate {m}
    0,                       !- Vertex 2 Z-coordinate {m}
    7.5,                     !- Vertex 3 X-coordinate {m}
    -0.599999999999999,      !- Vertex 3 Y-coordinate {m}
    0,                       !- Vertex 3 Z-coordinate {m}
    7.5,                     !- Vertex 4 X-coordinate {m}
    -0.599999999999999,      !- Vertex 4 Y-coordinate {m}
    2.65;                    !- Vertex 4 Z-coordinate {m}

BuildingSurface:Detailed,
    Living_Int_Wall,         !- Name
    Wall,                    !- Surface Type
    Cloisons_Etage,          !- Construction Name
    Living,                  !- Zone Name
    Surface,                 !- Outside Boundary Condition
    Hall_W_L,                !- Outside Boundary Condition Object
    NoSun,                   !- Sun Exposure
    NoWind,                  !- Wind Exposure
    ,                        !- View Factor to Ground
    ,                        !- Number of Vertices
    3.85,                    !- Vertex 1 X-coordinate {m}
    -0.599999999999999,      !- Vertex 1 Y-coordinate {m}
    2.65,                    !- Vertex 1 Z-coordinate {m}
    3.85,                    !- Vertex 2 X-coordinate {m}
    -0.599999999999999,      !- Vertex 2 Y-coordinate {m}
    0,                       !- Vertex 2 Z-coordinate {m}
    3.85,                    !- Vertex 3 X-coordinate {m}
    0,                       !- Vertex 3 Y-coordinate {m}
    0,                       !- Vertex 3 Z-coordinate {m}
    3.85,                    !- Vertex 4 X-coordinate {m}
    0,                       !- Vertex 4 Y-coordinate {m}
    2.65;                    !- Vertex 4 Z-coordinate {m}

BuildingSurface:Detailed,
    Living_N_C,              !- Name
    Wall,                    !- Surface Type
    Cloisons_Etage,          !- Construction Name
    Living,                  !- Zone Name
    Surface,                 !- Outside Boundary Condition
    Cellar_S,                !- Outside Boundary Condition Object
    NoSun,                   !- Sun Exposure
    NoWind,                  !- Wind Exposure
    ,                        !- View Factor to Ground
    ,                        !- Number of Vertices
    3.85,                    !- Vertex 1 X-coordinate {m}
    0,                       !- Vertex 1 Y-coordinate {m}
    2.65,                    !- Vertex 1 Z-coordinate {m}
    3.85,                    !- Vertex 2 X-coordinate {m}
    0,                       !- Vertex 2 Y-coordinate {m}
    0,                       !- Vertex 2 Z-coordinate {m}
    0,                       !- Vertex 3 X-coordinate {m}
    0,                       !- Vertex 3 Y-coordinate {m}
    0,                       !- Vertex 3 Z-coordinate {m}
    0,                       !- Vertex 4 X-coordinate {m}
    0,                       !- Vertex 4 Y-coordinate {m}
    2.65;                    !- Vertex 4 Z-coordinate {m}

BuildingSurface:Detailed,
    Living_N_H,              !- Name
    Wall,                    !- Surface Type
    Cloisons_Etage,          !- Construction Name
    Living,                  !- Zone Name
    Surface,                 !- Outside Boundary Condition
    Hall_S,                  !- Outside Boundary Condition Object
    NoSun,                   !- Sun Exposure
    NoWind,                  !- Wind Exposure
    ,                        !- View Factor to Ground
    ,                        !- Number of Vertices
    7.5,                     !- Vertex 1 X-coordinate {m}
    -0.599999999999999,      !- Vertex 1 Y-coordinate {m}
    2.65,                    !- Vertex 1 Z-coordinate {m}
    7.5,                     !- Vertex 2 X-coordinate {m}
    -0.599999999999999,      !- Vertex 2 Y-coordinate {m}
    0,                       !- Vertex 2 Z-coordinate {m}
    3.85,                    !- Vertex 3 X-coordinate {m}
    -0.599999999999999,      !- Vertex 3 Y-coordinate {m}
    0,                       !- Vertex 3 Z-coordinate {m}
    3.85,                    !- Vertex 4 X-coordinate {m}
    -0.599999999999999,      !- Vertex 4 Y-coordinate {m}
    2.65;                    !- Vertex 4 Z-coordinate {m}

BuildingSurface:Detailed,
    Living_S,                !- Name
    Wall,                    !- Surface Type
    MurExt_isole,            !- Construction Name
    Living,                  !- Zone Name
    Outdoors,                !- Outside Boundary Condition
    ,                        !- Outside Boundary Condition Object
    SunExposed,              !- Sun Exposure
    WindExposed,             !- Wind Exposure
    ,                        !- View Factor to Ground
    ,                        !- Number of Vertices
    0.75,                    !- Vertex 1 X-coordinate {m}
    -3.6,                    !- Vertex 1 Y-coordinate {m}
    2.65,                    !- Vertex 1 Z-coordinate {m}
    0.75,                    !- Vertex 2 X-coordinate {m}
    -3.6,                    !- Vertex 2 Y-coordinate {m}
    0,                       !- Vertex 2 Z-coordinate {m}
    7.5,                     !- Vertex 3 X-coordinate {m}
    -3.6,                    !- Vertex 3 Y-coordinate {m}
    0,                       !- Vertex 3 Z-coordinate {m}
    7.5,                     !- Vertex 4 X-coordinate {m}
    -3.6,                    !- Vertex 4 Y-coordinate {m}
    2.65;                    !- Vertex 4 Z-coordinate {m}

BuildingSurface:Detailed,
    Living_W,                !- Name
    Wall,                    !- Surface Type
    MurExt_isole,            !- Construction Name
    Living,                  !- Zone Name
    Outdoors,                !- Outside Boundary Condition
    ,                        !- Outside Boundary Condition Object
    SunExposed,              !- Sun Exposure
    WindExposed,             !- Wind Exposure
    ,                        !- View Factor to Ground
    ,                        !- Number of Vertices
    0,                       !- Vertex 1 X-coordinate {m}
    0,                       !- Vertex 1 Y-coordinate {m}
    2.65,                    !- Vertex 1 Z-coordinate {m}
    0,                       !- Vertex 2 X-coordinate {m}
    0,                       !- Vertex 2 Y-coordinate {m}
    0,                       !- Vertex 2 Z-coordinate {m}
    0,                       !- Vertex 3 X-coordinate {m}
    -3.6,                    !- Vertex 3 Y-coordinate {m}
    0,                       !- Vertex 3 Z-coordinate {m}
    0,                       !- Vertex 4 X-coordinate {m}
    -3.6,                    !- Vertex 4 Y-coordinate {m}
    2.65;                    !- Vertex 4 Z-coordinate {m}

BuildingSurface:Detailed,
    L_Ceiling_1,             !- Name
    Ceiling,                 !- Surface Type
    PH_RDC,                  !- Construction Name
    Living,                  !- Zone Name
    Surface,                 !- Outside Boundary Condition
    Room1_Floor_L,           !- Outside Boundary Condition Object
    NoSun,                   !- Sun Exposure
    NoWind,                  !- Wind Exposure
    ,                        !- View Factor to Ground
    ,                        !- Number of Vertices
    2.72000000000002,        !- Vertex 1 X-coordinate {m}
    -0.959999999999999,      !- Vertex 1 Y-coordinate {m}
    2.65,                    !- Vertex 1 Z-coordinate {m}
    2.72000000000002,        !- Vertex 2 X-coordinate {m}
    0,                       !- Vertex 2 Y-coordinate {m}
    2.65,                    !- Vertex 2 Z-coordinate {m}
    0,                       !- Vertex 3 X-coordinate {m}
    0,                       !- Vertex 3 Y-coordinate {m}
    2.65,                    !- Vertex 3 Z-coordinate {m}
    -3.19080606086043e-047,  !- Vertex 4 X-coordinate {m}
    -0.96,                   !- Vertex 4 Y-coordinate {m}
    2.65;                    !- Vertex 4 Z-coordinate {m}

BuildingSurface:Detailed,
    L_Ceiling_2,             !- Name
    Ceiling,                 !- Surface Type
    PH_RDC,                  !- Construction Name
    Living,                  !- Zone Name
    Surface,                 !- Outside Boundary Condition
    Room2_Floor,             !- Outside Boundary Condition Object
    NoSun,                   !- Sun Exposure
    NoWind,                  !- Wind Exposure
    ,                        !- View Factor to Ground
    ,                        !- Number of Vertices
    3.85,                    !- Vertex 1 X-coordinate {m}
    -3.6,                    !- Vertex 1 Y-coordinate {m}
    2.65,                    !- Vertex 1 Z-coordinate {m}
    3.85,                    !- Vertex 2 X-coordinate {m}
    -0.96,                   !- Vertex 2 Y-coordinate {m}
    2.65,                    !- Vertex 2 Z-coordinate {m}
    -3.19080606086043e-047,  !- Vertex 3 X-coordinate {m}
    -0.96,                   !- Vertex 3 Y-coordinate {m}
    2.65,                    !- Vertex 3 Z-coordinate {m}
    0,                       !- Vertex 4 X-coordinate {m}
    -3.6,                    !- Vertex 4 Y-coordinate {m}
    2.65;                    !- Vertex 4 Z-coordinate {m}

BuildingSurface:Detailed,
    L_Ceiling_3,             !- Name
    Ceiling,                 !- Surface Type
    PH_RDC,                  !- Construction Name
    Living,                  !- Zone Name
    Surface,                 !- Outside Boundary Condition
    Room3_Floor,             !- Outside Boundary Condition Object
    NoSun,                   !- Sun Exposure
    NoWind,                  !- Wind Exposure
    ,                        !- View Factor to Ground
    ,                        !- Number of Vertices
    7.5,                     !- Vertex 1 X-coordinate {m}
    -3.6,                    !- Vertex 1 Y-coordinate {m}
    2.65,                    !- Vertex 1 Z-coordinate {m}
    7.5,                     !- Vertex 2 X-coordinate {m}
    -0.96,                   !- Vertex 2 Y-coordinate {m}
    2.65,                    !- Vertex 2 Z-coordinate {m}
    3.85,                    !- Vertex 3 X-coordinate {m}
    -0.96,                   !- Vertex 3 Y-coordinate {m}
    2.65,                    !- Vertex 3 Z-coordinate {m}
    3.85,                    !- Vertex 4 X-coordinate {m}
    -3.6,                    !- Vertex 4 Y-coordinate {m}
    2.65;                    !- Vertex 4 Z-coordinate {m}

BuildingSurface:Detailed,
    L_Ceiling_H,             !- Name
    Ceiling,                 !- Surface Type
    PH_RDC,                  !- Construction Name
    Living,                  !- Zone Name
    Surface,                 !- Outside Boundary Condition
    Hall2_Floor_L,           !- Outside Boundary Condition Object
    NoSun,                   !- Sun Exposure
    NoWind,                  !- Wind Exposure
    ,                        !- View Factor to Ground
    ,                        !- Number of Vertices
    7.5,                     !- Vertex 1 X-coordinate {m}
    -0.96,                   !- Vertex 1 Y-coordinate {m}
    2.65,                    !- Vertex 1 Z-coordinate {m}
    7.5,                     !- Vertex 2 X-coordinate {m}
    -0.599999999999999,      !- Vertex 2 Y-coordinate {m}
    2.65,                    !- Vertex 2 Z-coordinate {m}
    3.85,                    !- Vertex 3 X-coordinate {m}
    -0.599999999999999,      !- Vertex 3 Y-coordinate {m}
    2.65,                    !- Vertex 3 Z-coordinate {m}
    3.85,                    !- Vertex 4 X-coordinate {m}
    0,                       !- Vertex 4 Y-coordinate {m}
    2.65,                    !- Vertex 4 Z-coordinate {m}
    2.72000000000002,        !- Vertex 5 X-coordinate {m}
    0,                       !- Vertex 5 Y-coordinate {m}
    2.65,                    !- Vertex 5 Z-coordinate {m}
    2.72000000000002,        !- Vertex 6 X-coordinate {m}
    -0.959999999999999,      !- Vertex 6 Y-coordinate {m}
    2.65;                    !- Vertex 6 Z-coordinate {m}

BuildingSurface:Detailed,
    MUR RDC EST_bois,        !- Name
    Wall,                    !- Surface Type
    MurExt_isole,            !- Construction Name
    Living,                  !- Zone Name
    Outdoors,                !- Outside Boundary Condition
    ,                        !- Outside Boundary Condition Object
    SunExposed,              !- Sun Exposure
    WindExposed,             !- Wind Exposure
    ,                        !- View Factor to Ground
    ,                        !- Number of Vertices
    7.5,                     !- Vertex 1 X-coordinate {m}
    -3.6,                    !- Vertex 1 Y-coordinate {m}
    2.65,                    !- Vertex 1 Z-coordinate {m}
    7.5,                     !- Vertex 2 X-coordinate {m}
    -3.6,                    !- Vertex 2 Y-coordinate {m}
    0,                       !- Vertex 2 Z-coordinate {m}
    7.5,                     !- Vertex 3 X-coordinate {m}
    -2.94,                   !- Vertex 3 Y-coordinate {m}
    0,                       !- Vertex 3 Z-coordinate {m}
    7.5,                     !- Vertex 4 X-coordinate {m}
    -2.94,                   !- Vertex 4 Y-coordinate {m}
    2.65;                    !- Vertex 4 Z-coordinate {m}

BuildingSurface:Detailed,
    MUR RDC SUD_bois,        !- Name
    Wall,                    !- Surface Type
    MurExt_isole,            !- Construction Name
    Living,                  !- Zone Name
    Outdoors,                !- Outside Boundary Condition
    ,                        !- Outside Boundary Condition Object
    SunExposed,              !- Sun Exposure
    WindExposed,             !- Wind Exposure
    ,                        !- View Factor to Ground
    ,                        !- Number of Vertices
    0,                       !- Vertex 1 X-coordinate {m}
    -3.6,                    !- Vertex 1 Y-coordinate {m}
    2.65,                    !- Vertex 1 Z-coordinate {m}
    0,                       !- Vertex 2 X-coordinate {m}
    -3.6,                    !- Vertex 2 Y-coordinate {m}
    0,                       !- Vertex 2 Z-coordinate {m}
    0.75,                    !- Vertex 3 X-coordinate {m}
    -3.6,                    !- Vertex 3 Y-coordinate {m}
    0,                       !- Vertex 3 Z-coordinate {m}
    0.75,                    !- Vertex 4 X-coordinate {m}
    -3.6,                    !- Vertex 4 Y-coordinate {m}
    2.65;                    !- Vertex 4 Z-coordinate {m}

BuildingSurface:Detailed,
    Room1_Ceiling,           !- Name
    Ceiling,                 !- Surface Type
    PH_R+1_isole,            !- Construction Name
    Room1,                   !- Zone Name
    Surface,                 !- Outside Boundary Condition
    AtticFloor_R1,           !- Outside Boundary Condition Object
    NoSun,                   !- Sun Exposure
    NoWind,                  !- Wind Exposure
    ,                        !- View Factor to Ground
    ,                        !- Number of Vertices
    2.72000000000002,        !- Vertex 1 X-coordinate {m}
    1.08286712929839e-015,   !- Vertex 1 Y-coordinate {m}
    2.54999999999999,        !- Vertex 1 Z-coordinate {m}
    2.72000000000002,        !- Vertex 2 X-coordinate {m}
    1.45500000000001,        !- Vertex 2 Y-coordinate {m}
    2.55,                    !- Vertex 2 Z-coordinate {m}
    3.85,                    !- Vertex 3 X-coordinate {m}
    1.45500000000001,        !- Vertex 3 Y-coordinate {m}
    2.54999999999999,        !- Vertex 3 Z-coordinate {m}
    3.85,                    !- Vertex 4 X-coordinate {m}
    3.86,                    !- Vertex 4 Y-coordinate {m}
    2.55,                    !- Vertex 4 Z-coordinate {m}
    1.57483713683345e-029,   !- Vertex 5 X-coordinate {m}
    3.86,                    !- Vertex 5 Y-coordinate {m}
    2.55,                    !- Vertex 5 Z-coordinate {m}
    -1.56744115492548e-029,  !- Vertex 6 X-coordinate {m}
    0,                       !- Vertex 6 Y-coordinate {m}
    2.55;                    !- Vertex 6 Z-coordinate {m}

BuildingSurface:Detailed,
    Room1_E_door,            !- Name
    Wall,                    !- Surface Type
    Cloisons_Etage,          !- Construction Name
    Room1,                   !- Zone Name
    Surface,                 !- Outside Boundary Condition
    Hall2_W_1_door,          !- Outside Boundary Condition Object
    NoSun,                   !- Sun Exposure
    NoWind,                  !- Wind Exposure
    ,                        !- View Factor to Ground
    ,                        !- Number of Vertices
    2.72000000000002,        !- Vertex 1 X-coordinate {m}
    1.45500000000001,        !- Vertex 1 Y-coordinate {m}
    2.55,                    !- Vertex 1 Z-coordinate {m}
    2.72000000000002,        !- Vertex 2 X-coordinate {m}
    1.08286712929839e-015,   !- Vertex 2 Y-coordinate {m}
    2.54999999999999,        !- Vertex 2 Z-coordinate {m}
    2.72000000000002,        !- Vertex 3 X-coordinate {m}
    1.08286712929839e-015,   !- Vertex 3 Y-coordinate {m}
    0,                       !- Vertex 3 Z-coordinate {m}
    2.72000000000002,        !- Vertex 4 X-coordinate {m}
    1.45500000000001,        !- Vertex 4 Y-coordinate {m}
    0;                       !- Vertex 4 Z-coordinate {m}

BuildingSurface:Detailed,
    Room1_E_H,               !- Name
    Wall,                    !- Surface Type
    Cloisons_Etage,          !- Construction Name
    Room1,                   !- Zone Name
    Surface,                 !- Outside Boundary Condition
    Hall2_N,                 !- Outside Boundary Condition Object
    NoSun,                   !- Sun Exposure
    NoWind,                  !- Wind Exposure
    ,                        !- View Factor to Ground
    ,                        !- Number of Vertices
    3.85,                    !- Vertex 1 X-coordinate {m}
    1.45500000000001,        !- Vertex 1 Y-coordinate {m}
    2.54999999999999,        !- Vertex 1 Z-coordinate {m}
    3.85,                    !- Vertex 2 X-coordinate {m}
    1.45500000000001,        !- Vertex 2 Y-coordinate {m}
    0,                       !- Vertex 2 Z-coordinate {m}
    3.85,                    !- Vertex 3 X-coordinate {m}
    2.91,                    !- Vertex 3 Y-coordinate {m}
    0,                       !- Vertex 3 Z-coordinate {m}
    3.85,                    !- Vertex 4 X-coordinate {m}
    2.91,                    !- Vertex 4 Y-coordinate {m}
    2.55;                    !- Vertex 4 Z-coordinate {m}

BuildingSurface:Detailed,
    Room1_E_S,               !- Name
    Wall,                    !- Surface Type
    Cloisons_Etage,          !- Construction Name
    Room1,                   !- Zone Name
    Surface,                 !- Outside Boundary Condition
    Stairs_W+1,              !- Outside Boundary Condition Object
    NoSun,                   !- Sun Exposure
    NoWind,                  !- Wind Exposure
    ,                        !- View Factor to Ground
    ,                        !- Number of Vertices
    3.85,                    !- Vertex 1 X-coordinate {m}
    2.91,                    !- Vertex 1 Y-coordinate {m}
    2.55,                    !- Vertex 1 Z-coordinate {m}
    3.85,                    !- Vertex 2 X-coordinate {m}
    2.91,                    !- Vertex 2 Y-coordinate {m}
    0,                       !- Vertex 2 Z-coordinate {m}
    3.85,                    !- Vertex 3 X-coordinate {m}
    3.86,                    !- Vertex 3 Y-coordinate {m}
    0,                       !- Vertex 3 Z-coordinate {m}
    3.85,                    !- Vertex 4 X-coordinate {m}
    3.86,                    !- Vertex 4 Y-coordinate {m}
    2.55;                    !- Vertex 4 Z-coordinate {m}

BuildingSurface:Detailed,
    Room1_Floor_C,           !- Name
    Floor,                   !- Surface Type
    PB_R+1,                  !- Construction Name
    Room1,                   !- Zone Name
    Surface,                 !- Outside Boundary Condition
    C_Ceiling,               !- Outside Boundary Condition Object
    NoSun,                   !- Sun Exposure
    NoWind,                  !- Wind Exposure
    ,                        !- View Factor to Ground
    ,                        !- Number of Vertices
    3.85,                    !- Vertex 1 X-coordinate {m}
    3.86,                    !- Vertex 1 Y-coordinate {m}
    0,                       !- Vertex 1 Z-coordinate {m}
    3.85,                    !- Vertex 2 X-coordinate {m}
    1.45500000000001,        !- Vertex 2 Y-coordinate {m}
    0,                       !- Vertex 2 Z-coordinate {m}
    2.72000000000002,        !- Vertex 3 X-coordinate {m}
    1.45500000000001,        !- Vertex 3 Y-coordinate {m}
    0,                       !- Vertex 3 Z-coordinate {m}
    2.72000000000002,        !- Vertex 4 X-coordinate {m}
    0.96,                    !- Vertex 4 Y-coordinate {m}
    0,                       !- Vertex 4 Z-coordinate {m}
    0,                       !- Vertex 5 X-coordinate {m}
    0.96,                    !- Vertex 5 Y-coordinate {m}
    0,                       !- Vertex 5 Z-coordinate {m}
    0,                       !- Vertex 6 X-coordinate {m}
    3.86,                    !- Vertex 6 Y-coordinate {m}
    0;                       !- Vertex 6 Z-coordinate {m}

BuildingSurface:Detailed,
    Room1_Floor_L,           !- Name
    Floor,                   !- Surface Type
    PB_R+1,                  !- Construction Name
    Room1,                   !- Zone Name
    Surface,                 !- Outside Boundary Condition
    L_Ceiling_1,             !- Outside Boundary Condition Object
    NoSun,                   !- Sun Exposure
    NoWind,                  !- Wind Exposure
    ,                        !- View Factor to Ground
    ,                        !- Number of Vertices
    2.72000000000002,        !- Vertex 1 X-coordinate {m}
    0.96,                    !- Vertex 1 Y-coordinate {m}
    2.88502004110592e-063,   !- Vertex 1 Z-coordinate {m}
    2.72000000000002,        !- Vertex 2 X-coordinate {m}
    1.08286712929839e-015,   !- Vertex 2 Y-coordinate {m}
    -2.88502004110592e-063,  !- Vertex 2 Z-coordinate {m}
    -1.27632242434418e-046,  !- Vertex 3 X-coordinate {m}
    3.20593071881819e-031,   !- Vertex 3 Y-coordinate {m}
    -8.65506012331778e-063,  !- Vertex 3 Z-coordinate {m}
    6.12010340998732e-126,   !- Vertex 4 X-coordinate {m}
    0.96,                    !- Vertex 4 Y-coordinate {m}
    -2.88502004110592e-063;  !- Vertex 4 Z-coordinate {m}

BuildingSurface:Detailed,
    Room1_N,                 !- Name
    Wall,                    !- Surface Type
    MurExt_isole,            !- Construction Name
    Room1,                   !- Zone Name
    Outdoors,                !- Outside Boundary Condition
    ,                        !- Outside Boundary Condition Object
    SunExposed,              !- Sun Exposure
    WindExposed,             !- Wind Exposure
    ,                        !- View Factor to Ground
    ,                        !- Number of Vertices
    3.85,                    !- Vertex 1 X-coordinate {m}
    3.86,                    !- Vertex 1 Y-coordinate {m}
    2.55,                    !- Vertex 1 Z-coordinate {m}
    3.85,                    !- Vertex 2 X-coordinate {m}
    3.86,                    !- Vertex 2 Y-coordinate {m}
    0,                       !- Vertex 2 Z-coordinate {m}
    0,                       !- Vertex 3 X-coordinate {m}
    3.86,                    !- Vertex 3 Y-coordinate {m}
    0,                       !- Vertex 3 Z-coordinate {m}
    1.57483713683345e-029,   !- Vertex 4 X-coordinate {m}
    3.86,                    !- Vertex 4 Y-coordinate {m}
    2.55;                    !- Vertex 4 Z-coordinate {m}

BuildingSurface:Detailed,
    Room1_S_2,               !- Name
    Wall,                    !- Surface Type
    Cloisons_Etage,          !- Construction Name
    Room1,                   !- Zone Name
    Surface,                 !- Outside Boundary Condition
    Room2_N,                 !- Outside Boundary Condition Object
    NoSun,                   !- Sun Exposure
    NoWind,                  !- Wind Exposure
    ,                        !- View Factor to Ground
    ,                        !- Number of Vertices
    -1.56744115492548e-029,  !- Vertex 1 X-coordinate {m}
    9.44612739758019e-030,   !- Vertex 1 Y-coordinate {m}
    2.55,                    !- Vertex 1 Z-coordinate {m}
    -1.31275632132527e-045,  !- Vertex 2 X-coordinate {m}
    3.29744720972213e-030,   !- Vertex 2 Y-coordinate {m}
    -7.18947108388286e-060,  !- Vertex 2 Z-coordinate {m}
    2.72000000000002,        !- Vertex 3 X-coordinate {m}
    1.08286712929839e-015,   !- Vertex 3 Y-coordinate {m}
    7.12310781381863e-060,   !- Vertex 3 Z-coordinate {m}
    2.72000000000002,        !- Vertex 4 X-coordinate {m}
    1.08286712929839e-015,   !- Vertex 4 Y-coordinate {m}
    2.54999999999999;        !- Vertex 4 Z-coordinate {m}

BuildingSurface:Detailed,
    Room1_S_H,               !- Name
    Wall,                    !- Surface Type
    Cloisons_Etage,          !- Construction Name
    Room1,                   !- Zone Name
    Surface,                 !- Outside Boundary Condition
    Hall2_N_1,               !- Outside Boundary Condition Object
    NoSun,                   !- Sun Exposure
    NoWind,                  !- Wind Exposure
    ,                        !- View Factor to Ground
    ,                        !- Number of Vertices
    2.72000000000002,        !- Vertex 1 X-coordinate {m}
    1.45500000000001,        !- Vertex 1 Y-coordinate {m}
    2.55,                    !- Vertex 1 Z-coordinate {m}
    2.72000000000002,        !- Vertex 2 X-coordinate {m}
    1.45500000000001,        !- Vertex 2 Y-coordinate {m}
    0,                       !- Vertex 2 Z-coordinate {m}
    3.85,                    !- Vertex 3 X-coordinate {m}
    1.45500000000001,        !- Vertex 3 Y-coordinate {m}
    0,                       !- Vertex 3 Z-coordinate {m}
    3.85,                    !- Vertex 4 X-coordinate {m}
    1.45500000000001,        !- Vertex 4 Y-coordinate {m}
    2.54999999999999;        !- Vertex 4 Z-coordinate {m}

BuildingSurface:Detailed,
    Room1_W,                 !- Name
    Wall,                    !- Surface Type
    MurExt_isole,            !- Construction Name
    Room1,                   !- Zone Name
    Outdoors,                !- Outside Boundary Condition
    ,                        !- Outside Boundary Condition Object
    SunExposed,              !- Sun Exposure
    WindExposed,             !- Wind Exposure
    ,                        !- View Factor to Ground
    ,                        !- Number of Vertices
    -5.62529278404227e-030,  !- Vertex 1 X-coordinate {m}
    3.2,                     !- Vertex 1 Y-coordinate {m}
    2.55,                    !- Vertex 1 Z-coordinate {m}
    5.62529278404227e-030,   !- Vertex 2 X-coordinate {m}
    3.2,                     !- Vertex 2 Y-coordinate {m}
    1.96234443472704e-059,   !- Vertex 2 Z-coordinate {m}
    -2.21191299058513e-030,  !- Vertex 3 X-coordinate {m}
    3.20593071881819e-031,   !- Vertex 3 Y-coordinate {m}
    -9.77048767613924e-060,  !- Vertex 3 Z-coordinate {m}
    -1.34624985586697e-029,  !- Vertex 4 X-coordinate {m}
    1.26446249029684e-029,   !- Vertex 4 Y-coordinate {m}
    2.55;                    !- Vertex 4 Z-coordinate {m}

BuildingSurface:Detailed,
    Room1_W_bois,            !- Name
    Wall,                    !- Surface Type
    MurExt_isole,            !- Construction Name
    Room1,                   !- Zone Name
    Outdoors,                !- Outside Boundary Condition
    ,                        !- Outside Boundary Condition Object
    SunExposed,              !- Sun Exposure
    WindExposed,             !- Wind Exposure
    ,                        !- View Factor to Ground
    ,                        !- Number of Vertices
    1.01045886295223e-029,   !- Vertex 1 X-coordinate {m}
    3.86,                    !- Vertex 1 Y-coordinate {m}
    2.55,                    !- Vertex 1 Z-coordinate {m}
    5.6437827388122e-030,    !- Vertex 2 X-coordinate {m}
    3.86,                    !- Vertex 2 Y-coordinate {m}
    -9.87287030869862e-060,  !- Vertex 2 Z-coordinate {m}
    -2.23040294535505e-030,  !- Vertex 3 X-coordinate {m}
    3.2,                     !- Vertex 3 Y-coordinate {m}
    1.97373670599942e-059,   !- Vertex 3 Z-coordinate {m}
    2.23040294535506e-030,   !- Vertex 4 X-coordinate {m}
    3.2,                     !- Vertex 4 Y-coordinate {m}
    2.55;                    !- Vertex 4 Z-coordinate {m}

BuildingSurface:Detailed,
    Room2_Ceiling,           !- Name
    Ceiling,                 !- Surface Type
    PH_R+1_isole,            !- Construction Name
    Room2,                   !- Zone Name
    Surface,                 !- Outside Boundary Condition
    AtticFloor_R2,           !- Outside Boundary Condition Object
    NoSun,                   !- Sun Exposure
    NoWind,                  !- Wind Exposure
    ,                        !- View Factor to Ground
    ,                        !- Number of Vertices
    3.85,                    !- Vertex 1 X-coordinate {m}
    -2.64,                   !- Vertex 1 Y-coordinate {m}
    2.55,                    !- Vertex 1 Z-coordinate {m}
    3.85,                    !- Vertex 2 X-coordinate {m}
    0,                       !- Vertex 2 Y-coordinate {m}
    2.55,                    !- Vertex 2 Z-coordinate {m}
    0,                       !- Vertex 3 X-coordinate {m}
    0,                       !- Vertex 3 Y-coordinate {m}
    2.55,                    !- Vertex 3 Z-coordinate {m}
    0,                       !- Vertex 4 X-coordinate {m}
    -2.64,                   !- Vertex 4 Y-coordinate {m}
    2.55;                    !- Vertex 4 Z-coordinate {m}

BuildingSurface:Detailed,
    Room2_E,                 !- Name
    Wall,                    !- Surface Type
    Cloisons_Etage,          !- Construction Name
    Room2,                   !- Zone Name
    Surface,                 !- Outside Boundary Condition
    Room3_W,                 !- Outside Boundary Condition Object
    NoSun,                   !- Sun Exposure
    NoWind,                  !- Wind Exposure
    ,                        !- View Factor to Ground
    ,                        !- Number of Vertices
    3.85,                    !- Vertex 1 X-coordinate {m}
    -2.64,                   !- Vertex 1 Y-coordinate {m}
    2.55,                    !- Vertex 1 Z-coordinate {m}
    3.85,                    !- Vertex 2 X-coordinate {m}
    -2.64,                   !- Vertex 2 Y-coordinate {m}
    0,                       !- Vertex 2 Z-coordinate {m}
    3.85,                    !- Vertex 3 X-coordinate {m}
    0,                       !- Vertex 3 Y-coordinate {m}
    0,                       !- Vertex 3 Z-coordinate {m}
    3.85,                    !- Vertex 4 X-coordinate {m}
    0,                       !- Vertex 4 Y-coordinate {m}
    2.55;                    !- Vertex 4 Z-coordinate {m}

BuildingSurface:Detailed,
    Room2_Floor,             !- Name
    Floor,                   !- Surface Type
    PB_R+1,                  !- Construction Name
    Room2,                   !- Zone Name
    Surface,                 !- Outside Boundary Condition
    L_Ceiling_2,             !- Outside Boundary Condition Object
    NoSun,                   !- Sun Exposure
    NoWind,                  !- Wind Exposure
    ,                        !- View Factor to Ground
    ,                        !- Number of Vertices
    3.85,                    !- Vertex 1 X-coordinate {m}
    0,                       !- Vertex 1 Y-coordinate {m}
    0,                       !- Vertex 1 Z-coordinate {m}
    3.85,                    !- Vertex 2 X-coordinate {m}
    -2.64,                   !- Vertex 2 Y-coordinate {m}
    0,                       !- Vertex 2 Z-coordinate {m}
    0,                       !- Vertex 3 X-coordinate {m}
    -2.64,                   !- Vertex 3 Y-coordinate {m}
    0,                       !- Vertex 3 Z-coordinate {m}
    0,                       !- Vertex 4 X-coordinate {m}
    0,                       !- Vertex 4 Y-coordinate {m}
    0;                       !- Vertex 4 Z-coordinate {m}

BuildingSurface:Detailed,
    Room2_N,                 !- Name
    Wall,                    !- Surface Type
    Cloisons_Etage,          !- Construction Name
    Room2,                   !- Zone Name
    Surface,                 !- Outside Boundary Condition
    Room1_S_2,               !- Outside Boundary Condition Object
    NoSun,                   !- Sun Exposure
    NoWind,                  !- Wind Exposure
    ,                        !- View Factor to Ground
    ,                        !- Number of Vertices
    2.72000000000003,        !- Vertex 1 X-coordinate {m}
    0,                       !- Vertex 1 Y-coordinate {m}
    2.55,                    !- Vertex 1 Z-coordinate {m}
    2.72000000000003,        !- Vertex 2 X-coordinate {m}
    0,                       !- Vertex 2 Y-coordinate {m}
    0,                       !- Vertex 2 Z-coordinate {m}
    0,                       !- Vertex 3 X-coordinate {m}
    0,                       !- Vertex 3 Y-coordinate {m}
    0,                       !- Vertex 3 Z-coordinate {m}
    0,                       !- Vertex 4 X-coordinate {m}
    0,                       !- Vertex 4 Y-coordinate {m}
    2.55;                    !- Vertex 4 Z-coordinate {m}

BuildingSurface:Detailed,
    Room2_N_Door,            !- Name
    Wall,                    !- Surface Type
    Cloisons_Etage,          !- Construction Name
    Room2,                   !- Zone Name
    Surface,                 !- Outside Boundary Condition
    Hall2_S1,                !- Outside Boundary Condition Object
    NoSun,                   !- Sun Exposure
    NoWind,                  !- Wind Exposure
    ,                        !- View Factor to Ground
    ,                        !- Number of Vertices
    3.85,                    !- Vertex 1 X-coordinate {m}
    0,                       !- Vertex 1 Y-coordinate {m}
    2.55,                    !- Vertex 1 Z-coordinate {m}
    3.85,                    !- Vertex 2 X-coordinate {m}
    0,                       !- Vertex 2 Y-coordinate {m}
    0,                       !- Vertex 2 Z-coordinate {m}
    2.72000000000003,        !- Vertex 3 X-coordinate {m}
    0,                       !- Vertex 3 Y-coordinate {m}
    0,                       !- Vertex 3 Z-coordinate {m}
    2.72000000000003,        !- Vertex 4 X-coordinate {m}
    0,                       !- Vertex 4 Y-coordinate {m}
    2.55;                    !- Vertex 4 Z-coordinate {m}

BuildingSurface:Detailed,
    Room2_S,                 !- Name
    Wall,                    !- Surface Type
    MurExt_isole,            !- Construction Name
    Room2,                   !- Zone Name
    Outdoors,                !- Outside Boundary Condition
    ,                        !- Outside Boundary Condition Object
    SunExposed,              !- Sun Exposure
    WindExposed,             !- Wind Exposure
    ,                        !- View Factor to Ground
    ,                        !- Number of Vertices
    0.75,                    !- Vertex 1 X-coordinate {m}
    -2.64,                   !- Vertex 1 Y-coordinate {m}
    2.55,                    !- Vertex 1 Z-coordinate {m}
    0.75,                    !- Vertex 2 X-coordinate {m}
    -2.64,                   !- Vertex 2 Y-coordinate {m}
    0,                       !- Vertex 2 Z-coordinate {m}
    3.85,                    !- Vertex 3 X-coordinate {m}
    -2.64,                   !- Vertex 3 Y-coordinate {m}
    0,                       !- Vertex 3 Z-coordinate {m}
    3.85,                    !- Vertex 4 X-coordinate {m}
    -2.64,                   !- Vertex 4 Y-coordinate {m}
    2.55;                    !- Vertex 4 Z-coordinate {m}

BuildingSurface:Detailed,
    Room2_S_bois,            !- Name
    Wall,                    !- Surface Type
    MurExt_isole,            !- Construction Name
    Room2,                   !- Zone Name
    Outdoors,                !- Outside Boundary Condition
    ,                        !- Outside Boundary Condition Object
    SunExposed,              !- Sun Exposure
    WindExposed,             !- Wind Exposure
    ,                        !- View Factor to Ground
    ,                        !- Number of Vertices
    0,                       !- Vertex 1 X-coordinate {m}
    -2.64,                   !- Vertex 1 Y-coordinate {m}
    2.55,                    !- Vertex 1 Z-coordinate {m}
    0,                       !- Vertex 2 X-coordinate {m}
    -2.64,                   !- Vertex 2 Y-coordinate {m}
    0,                       !- Vertex 2 Z-coordinate {m}
    0.75,                    !- Vertex 3 X-coordinate {m}
    -2.64,                   !- Vertex 3 Y-coordinate {m}
    0,                       !- Vertex 3 Z-coordinate {m}
    0.75,                    !- Vertex 4 X-coordinate {m}
    -2.64,                   !- Vertex 4 Y-coordinate {m}
    2.55;                    !- Vertex 4 Z-coordinate {m}

BuildingSurface:Detailed,
    Room2_W,                 !- Name
    Wall,                    !- Surface Type
    MurExt_isole,            !- Construction Name
    Room2,                   !- Zone Name
    Outdoors,                !- Outside Boundary Condition
    ,                        !- Outside Boundary Condition Object
    SunExposed,              !- Sun Exposure
    WindExposed,             !- Wind Exposure
    ,                        !- View Factor to Ground
    ,                        !- Number of Vertices
    0,                       !- Vertex 1 X-coordinate {m}
    0,                       !- Vertex 1 Y-coordinate {m}
    2.55,                    !- Vertex 1 Z-coordinate {m}
    0,                       !- Vertex 2 X-coordinate {m}
    0,                       !- Vertex 2 Y-coordinate {m}
    0,                       !- Vertex 2 Z-coordinate {m}
    0,                       !- Vertex 3 X-coordinate {m}
    -2.64,                   !- Vertex 3 Y-coordinate {m}
    0,                       !- Vertex 3 Z-coordinate {m}
    0,                       !- Vertex 4 X-coordinate {m}
    -2.64,                   !- Vertex 4 Y-coordinate {m}
    2.55;                    !- Vertex 4 Z-coordinate {m}

BuildingSurface:Detailed,
    Room3_Ceiling,           !- Name
    Ceiling,                 !- Surface Type
    PH_R+1_isole,            !- Construction Name
    Room3,                   !- Zone Name
    Surface,                 !- Outside Boundary Condition
    AtticFloor_R3,           !- Outside Boundary Condition Object
    NoSun,                   !- Sun Exposure
    NoWind,                  !- Wind Exposure
    ,                        !- View Factor to Ground
    ,                        !- Number of Vertices
    3.65,                    !- Vertex 1 X-coordinate {m}
    -2.64,                   !- Vertex 1 Y-coordinate {m}
    2.55,                    !- Vertex 1 Z-coordinate {m}
    3.65,                    !- Vertex 2 X-coordinate {m}
    0,                       !- Vertex 2 Y-coordinate {m}
    2.55,                    !- Vertex 2 Z-coordinate {m}
    0,                       !- Vertex 3 X-coordinate {m}
    0,                       !- Vertex 3 Y-coordinate {m}
    2.55,                    !- Vertex 3 Z-coordinate {m}
    0,                       !- Vertex 4 X-coordinate {m}
    -2.64,                   !- Vertex 4 Y-coordinate {m}
    2.55;                    !- Vertex 4 Z-coordinate {m}

BuildingSurface:Detailed,
    Room3_E,                 !- Name
    Wall,                    !- Surface Type
    MurExt_isole,            !- Construction Name
    Room3,                   !- Zone Name
    Outdoors,                !- Outside Boundary Condition
    ,                        !- Outside Boundary Condition Object
    SunExposed,              !- Sun Exposure
    WindExposed,             !- Wind Exposure
    ,                        !- View Factor to Ground
    ,                        !- Number of Vertices
    3.65,                    !- Vertex 1 X-coordinate {m}
    -1.98,                   !- Vertex 1 Y-coordinate {m}
    2.55,                    !- Vertex 1 Z-coordinate {m}
    3.65,                    !- Vertex 2 X-coordinate {m}
    -1.98,                   !- Vertex 2 Y-coordinate {m}
    0,                       !- Vertex 2 Z-coordinate {m}
    3.65,                    !- Vertex 3 X-coordinate {m}
    0,                       !- Vertex 3 Y-coordinate {m}
    0,                       !- Vertex 3 Z-coordinate {m}
    3.65,                    !- Vertex 4 X-coordinate {m}
    0,                       !- Vertex 4 Y-coordinate {m}
    2.55;                    !- Vertex 4 Z-coordinate {m}

BuildingSurface:Detailed,
    Room3_E_bois,            !- Name
    Wall,                    !- Surface Type
    MurExt_isole,            !- Construction Name
    Room3,                   !- Zone Name
    Outdoors,                !- Outside Boundary Condition
    ,                        !- Outside Boundary Condition Object
    SunExposed,              !- Sun Exposure
    WindExposed,             !- Wind Exposure
    ,                        !- View Factor to Ground
    ,                        !- Number of Vertices
    3.65,                    !- Vertex 1 X-coordinate {m}
    -2.64,                   !- Vertex 1 Y-coordinate {m}
    2.55,                    !- Vertex 1 Z-coordinate {m}
    3.65,                    !- Vertex 2 X-coordinate {m}
    -2.64,                   !- Vertex 2 Y-coordinate {m}
    0,                       !- Vertex 2 Z-coordinate {m}
    3.65,                    !- Vertex 3 X-coordinate {m}
    -1.98,                   !- Vertex 3 Y-coordinate {m}
    0,                       !- Vertex 3 Z-coordinate {m}
    3.65,                    !- Vertex 4 X-coordinate {m}
    -1.98,                   !- Vertex 4 Y-coordinate {m}
    2.55;                    !- Vertex 4 Z-coordinate {m}

BuildingSurface:Detailed,
    Room3_Floor,             !- Name
    Floor,                   !- Surface Type
    PB_R+1,                  !- Construction Name
    Room3,                   !- Zone Name
    Surface,                 !- Outside Boundary Condition
    L_Ceiling_3,             !- Outside Boundary Condition Object
    NoSun,                   !- Sun Exposure
    NoWind,                  !- Wind Exposure
    ,                        !- View Factor to Ground
    ,                        !- Number of Vertices
    3.65,                    !- Vertex 1 X-coordinate {m}
    0,                       !- Vertex 1 Y-coordinate {m}
    0,                       !- Vertex 1 Z-coordinate {m}
    3.65,                    !- Vertex 2 X-coordinate {m}
    -2.64,                   !- Vertex 2 Y-coordinate {m}
    0,                       !- Vertex 2 Z-coordinate {m}
    0,                       !- Vertex 3 X-coordinate {m}
    -2.64,                   !- Vertex 3 Y-coordinate {m}
    0,                       !- Vertex 3 Z-coordinate {m}
    0,                       !- Vertex 4 X-coordinate {m}
    0,                       !- Vertex 4 Y-coordinate {m}
    0;                       !- Vertex 4 Z-coordinate {m}

BuildingSurface:Detailed,
    Room3_S,                 !- Name
    Wall,                    !- Surface Type
    MurExt_isole,            !- Construction Name
    Room3,                   !- Zone Name
    Outdoors,                !- Outside Boundary Condition
    ,                        !- Outside Boundary Condition Object
    SunExposed,              !- Sun Exposure
    WindExposed,             !- Wind Exposure
    ,                        !- View Factor to Ground
    ,                        !- Number of Vertices
    0,                       !- Vertex 1 X-coordinate {m}
    -2.64,                   !- Vertex 1 Y-coordinate {m}
    2.55,                    !- Vertex 1 Z-coordinate {m}
    0,                       !- Vertex 2 X-coordinate {m}
    -2.64,                   !- Vertex 2 Y-coordinate {m}
    0,                       !- Vertex 2 Z-coordinate {m}
    3.65,                    !- Vertex 3 X-coordinate {m}
    -2.64,                   !- Vertex 3 Y-coordinate {m}
    0,                       !- Vertex 3 Z-coordinate {m}
    3.65,                    !- Vertex 4 X-coordinate {m}
    -2.64,                   !- Vertex 4 Y-coordinate {m}
    2.55;                    !- Vertex 4 Z-coordinate {m}

BuildingSurface:Detailed,
    Room3_S_door,            !- Name
    Wall,                    !- Surface Type
    Cloisons_Etage,          !- Construction Name
    Room3,                   !- Zone Name
    Surface,                 !- Outside Boundary Condition
    Hall2_S,                 !- Outside Boundary Condition Object
    NoSun,                   !- Sun Exposure
    NoWind,                  !- Wind Exposure
    ,                        !- View Factor to Ground
    ,                        !- Number of Vertices
    3.65,                    !- Vertex 1 X-coordinate {m}
    0,                       !- Vertex 1 Y-coordinate {m}
    2.55,                    !- Vertex 1 Z-coordinate {m}
    3.65,                    !- Vertex 2 X-coordinate {m}
    0,                       !- Vertex 2 Y-coordinate {m}
    0,                       !- Vertex 2 Z-coordinate {m}
    0,                       !- Vertex 3 X-coordinate {m}
    0,                       !- Vertex 3 Y-coordinate {m}
    0,                       !- Vertex 3 Z-coordinate {m}
    0,                       !- Vertex 4 X-coordinate {m}
    0,                       !- Vertex 4 Y-coordinate {m}
    2.55;                    !- Vertex 4 Z-coordinate {m}

BuildingSurface:Detailed,
    Room3_W,                 !- Name
    Wall,                    !- Surface Type
    Cloisons_Etage,          !- Construction Name
    Room3,                   !- Zone Name
    Surface,                 !- Outside Boundary Condition
    Room2_E,                 !- Outside Boundary Condition Object
    NoSun,                   !- Sun Exposure
    NoWind,                  !- Wind Exposure
    ,                        !- View Factor to Ground
    ,                        !- Number of Vertices
    0,                       !- Vertex 1 X-coordinate {m}
    0,                       !- Vertex 1 Y-coordinate {m}
    2.55,                    !- Vertex 1 Z-coordinate {m}
    0,                       !- Vertex 2 X-coordinate {m}
    0,                       !- Vertex 2 Y-coordinate {m}
    0,                       !- Vertex 2 Z-coordinate {m}
    0,                       !- Vertex 3 X-coordinate {m}
    -2.64,                   !- Vertex 3 Y-coordinate {m}
    0,                       !- Vertex 3 Z-coordinate {m}
    0,                       !- Vertex 4 X-coordinate {m}
    -2.64,                   !- Vertex 4 Y-coordinate {m}
    2.55;                    !- Vertex 4 Z-coordinate {m}

BuildingSurface:Detailed,
    MUR RDC NORD_bois,       !- Name
    Wall,                    !- Surface Type
    MurExt_isole,            !- Construction Name
    Stairs_GF,               !- Zone Name
    Outdoors,                !- Outside Boundary Condition
    ,                        !- Outside Boundary Condition Object
    SunExposed,              !- Sun Exposure
    WindExposed,             !- Wind Exposure
    ,                        !- View Factor to Ground
    ,                        !- Number of Vertices
    -2.57270190028653e-129,  !- Vertex 1 X-coordinate {m}
    3.10606376722605e-065,   !- Vertex 1 Y-coordinate {m}
    2.65,                    !- Vertex 1 Z-coordinate {m}
    -3.23371022341343e-065,  !- Vertex 2 X-coordinate {m}
    9.31819130167815e-065,   !- Vertex 2 Y-coordinate {m}
    7.68213587339452e-033,   !- Vertex 2 Z-coordinate {m}
    -0.75,                   !- Vertex 3 X-coordinate {m}
    3.10606376722605e-065,   !- Vertex 3 Y-coordinate {m}
    7.28123179326376e-130,   !- Vertex 3 Z-coordinate {m}
    -0.75,                   !- Vertex 4 X-coordinate {m}
    -3.10606376722605e-065,  !- Vertex 4 Y-coordinate {m}
    2.65;                    !- Vertex 4 Z-coordinate {m}

BuildingSurface:Detailed,
    Stairs_Ceiling,          !- Name
    Ceiling,                 !- Surface Type
    PH_RDC,                  !- Construction Name
    Stairs_GF,               !- Zone Name
    Surface,                 !- Outside Boundary Condition
    Stairs_H,                !- Outside Boundary Condition Object
    NoSun,                   !- Sun Exposure
    NoWind,                  !- Wind Exposure
    ,                        !- View Factor to Ground
    ,                        !- Number of Vertices
    -0.75,                   !- Vertex 1 X-coordinate {m}
    -0.950000000000001,      !- Vertex 1 Y-coordinate {m}
    2.65,                    !- Vertex 1 Z-coordinate {m}
    -0.75,                   !- Vertex 2 X-coordinate {m}
    0,                       !- Vertex 2 Y-coordinate {m}
    2.65,                    !- Vertex 2 Z-coordinate {m}
    -3.65,                   !- Vertex 3 X-coordinate {m}
    0,                       !- Vertex 3 Y-coordinate {m}
    2.65,                    !- Vertex 3 Z-coordinate {m}
    -3.65,                   !- Vertex 4 X-coordinate {m}
    -0.950000000000001,      !- Vertex 4 Y-coordinate {m}
    2.65;                    !- Vertex 4 Z-coordinate {m}

BuildingSurface:Detailed,
    Stairs_H,                !- Name
    Floor,                   !- Surface Type
    PB_R+1,                  !- Construction Name
    Stairs,                  !- Zone Name
    Surface,                 !- Outside Boundary Condition
    Stairs_Ceiling,          !- Outside Boundary Condition Object
    NoSun,                   !- Sun Exposure
    NoWind,                  !- Wind Exposure
    ,                        !- View Factor to Ground
    ,                        !- Number of Vertices
    -0.75,                   !- Vertex 1 X-coordinate {m}
    0,                       !- Vertex 1 Y-coordinate {m}
    2.65,                    !- Vertex 1 Z-coordinate {m}
    -0.75,                   !- Vertex 2 X-coordinate {m}
    -0.950000000000001,      !- Vertex 2 Y-coordinate {m}
    2.65,                    !- Vertex 2 Z-coordinate {m}
    -3.65,                   !- Vertex 3 X-coordinate {m}
    -0.950000000000001,      !- Vertex 3 Y-coordinate {m}
    2.65,                    !- Vertex 3 Z-coordinate {m}
    -3.65,                   !- Vertex 4 X-coordinate {m}
    0,                       !- Vertex 4 Y-coordinate {m}
    2.65;                    !- Vertex 4 Z-coordinate {m}

BuildingSurface:Detailed,
    Stairs_E,                !- Name
    Wall,                    !- Surface Type
    MurExt_isole,            !- Construction Name
    Stairs_GF,               !- Zone Name
    Outdoors,                !- Outside Boundary Condition
    ,                        !- Outside Boundary Condition Object
    SunExposed,              !- Sun Exposure
    WindExposed,             !- Wind Exposure
    ,                        !- View Factor to Ground
    ,                        !- Number of Vertices
    2.78872055678021e-032,   !- Vertex 1 X-coordinate {m}
    -0.95,                   !- Vertex 1 Y-coordinate {m}
    2.65,                    !- Vertex 1 Z-coordinate {m}
    -5.57744111356045e-033,  !- Vertex 2 X-coordinate {m}
    -0.95,                   !- Vertex 2 Y-coordinate {m}
    2.30464076201836e-032,   !- Vertex 2 Z-coordinate {m}
    -1.67323233406813e-032,  !- Vertex 3 X-coordinate {m}
    -7.22280769440147e-065,  !- Vertex 3 Y-coordinate {m}
    7.68213587339452e-033,   !- Vertex 3 Z-coordinate {m}
    1.67323233406812e-032,   !- Vertex 4 X-coordinate {m}
    1.96470627633057e-064,   !- Vertex 4 Y-coordinate {m}
    2.65;                    !- Vertex 4 Z-coordinate {m}

BuildingSurface:Detailed,
    Stairs_E+1,              !- Name
    Wall,                    !- Surface Type
    Cloisons_Etage,          !- Construction Name
    Stairs,                  !- Zone Name
    Surface,                 !- Outside Boundary Condition
    Hall2_W_S,               !- Outside Boundary Condition Object
    NoSun,                   !- Sun Exposure
    NoWind,                  !- Wind Exposure
    ,                        !- View Factor to Ground
    ,                        !- Number of Vertices
    -0.75,                   !- Vertex 1 X-coordinate {m}
    -0.95,                   !- Vertex 1 Y-coordinate {m}
    5.19999999999999,        !- Vertex 1 Z-coordinate {m}
    -0.75,                   !- Vertex 2 X-coordinate {m}
    -0.95,                   !- Vertex 2 Y-coordinate {m}
    2.65,                    !- Vertex 2 Z-coordinate {m}
    -0.75,                   !- Vertex 3 X-coordinate {m}
    0,                       !- Vertex 3 Y-coordinate {m}
    2.65,                    !- Vertex 3 Z-coordinate {m}
    -0.75,                   !- Vertex 4 X-coordinate {m}
    0,                       !- Vertex 4 Y-coordinate {m}
    5.19999999999999;        !- Vertex 4 Z-coordinate {m}

BuildingSurface:Detailed,
    Stairs_N,                !- Name
    Wall,                    !- Surface Type
    MurExt_isole,            !- Construction Name
    Stairs_GF,               !- Zone Name
    Outdoors,                !- Outside Boundary Condition
    ,                        !- Outside Boundary Condition Object
    SunExposed,              !- Sun Exposure
    WindExposed,             !- Wind Exposure
    ,                        !- View Factor to Ground
    ,                        !- Number of Vertices
    -0.75,                   !- Vertex 1 X-coordinate {m}
    3.10606376722605e-065,   !- Vertex 1 Y-coordinate {m}
    2.65,                    !- Vertex 1 Z-coordinate {m}
    -0.75,                   !- Vertex 2 X-coordinate {m}
    -3.10606376722605e-065,  !- Vertex 2 Y-coordinate {m}
    7.28123179326376e-130,   !- Vertex 2 Z-coordinate {m}
    -3.65,                   !- Vertex 3 X-coordinate {m}
    -9.31819130167815e-065,  !- Vertex 3 Y-coordinate {m}
    -7.68213587339452e-033,  !- Vertex 3 Z-coordinate {m}
    -3.65,                   !- Vertex 4 X-coordinate {m}
    -3.10606376722605e-065,  !- Vertex 4 Y-coordinate {m}
    2.65;                    !- Vertex 4 Z-coordinate {m}

BuildingSurface:Detailed,
    Stairs_N+1,              !- Name
    Wall,                    !- Surface Type
    MurExt_isole,            !- Construction Name
    Stairs,                  !- Zone Name
    Outdoors,                !- Outside Boundary Condition
    ,                        !- Outside Boundary Condition Object
    SunExposed,              !- Sun Exposure
    WindExposed,             !- Wind Exposure
    ,                        !- View Factor to Ground
    ,                        !- Number of Vertices
    -0.75,                   !- Vertex 1 X-coordinate {m}
    0,                       !- Vertex 1 Y-coordinate {m}
    5.19999999999999,        !- Vertex 1 Z-coordinate {m}
    -0.75,                   !- Vertex 2 X-coordinate {m}
    0,                       !- Vertex 2 Y-coordinate {m}
    2.65,                    !- Vertex 2 Z-coordinate {m}
    -3.65,                   !- Vertex 3 X-coordinate {m}
    0,                       !- Vertex 3 Y-coordinate {m}
    2.65,                    !- Vertex 3 Z-coordinate {m}
    -3.65,                   !- Vertex 4 X-coordinate {m}
    0,                       !- Vertex 4 Y-coordinate {m}
    5.19999999999999;        !- Vertex 4 Z-coordinate {m}

BuildingSurface:Detailed,
    Stairs_S,                !- Name
    Wall,                    !- Surface Type
    Cloisons_Etage,          !- Construction Name
    Stairs_GF,               !- Zone Name
    Surface,                 !- Outside Boundary Condition
    Hall_N,                  !- Outside Boundary Condition Object
    NoSun,                   !- Sun Exposure
    NoWind,                  !- Wind Exposure
    ,                        !- View Factor to Ground
    ,                        !- Number of Vertices
    -3.65,                   !- Vertex 1 X-coordinate {m}
    -0.950000000000001,      !- Vertex 1 Y-coordinate {m}
    2.65,                    !- Vertex 1 Z-coordinate {m}
    -3.65,                   !- Vertex 2 X-coordinate {m}
    -0.95,                   !- Vertex 2 Y-coordinate {m}
    -5.37749511137618e-032,  !- Vertex 2 Z-coordinate {m}
    -4.46195289084834e-032,  !- Vertex 3 X-coordinate {m}
    -0.95,                   !- Vertex 3 Y-coordinate {m}
    5.37749511137617e-032,   !- Vertex 3 Z-coordinate {m}
    8.92390578169666e-032,   !- Vertex 4 X-coordinate {m}
    -0.95,                   !- Vertex 4 Y-coordinate {m}
    2.65;                    !- Vertex 4 Z-coordinate {m}

BuildingSurface:Detailed,
    Stairs_S+1,              !- Name
    Wall,                    !- Surface Type
    Cloisons_Etage,          !- Construction Name
    Stairs,                  !- Zone Name
    Surface,                 !- Outside Boundary Condition
    Hall2_N,                 !- Outside Boundary Condition Object
    NoSun,                   !- Sun Exposure
    NoWind,                  !- Wind Exposure
    ,                        !- View Factor to Ground
    ,                        !- Number of Vertices
    -3.65,                   !- Vertex 1 X-coordinate {m}
    -0.95,                   !- Vertex 1 Y-coordinate {m}
    5.19999999999999,        !- Vertex 1 Z-coordinate {m}
    -3.65,                   !- Vertex 2 X-coordinate {m}
    -0.950000000000001,      !- Vertex 2 Y-coordinate {m}
    2.65,                    !- Vertex 2 Z-coordinate {m}
    -0.75,                   !- Vertex 3 X-coordinate {m}
    -0.95,                   !- Vertex 3 Y-coordinate {m}
    2.65,                    !- Vertex 3 Z-coordinate {m}
    -0.75,                   !- Vertex 4 X-coordinate {m}
    -0.95,                   !- Vertex 4 Y-coordinate {m}
    5.19999999999999;        !- Vertex 4 Z-coordinate {m}

BuildingSurface:Detailed,
    Stairs_W,                !- Name
    Wall,                    !- Surface Type
    Cloisons_Etage,          !- Construction Name
    Stairs_GF,               !- Zone Name
    Surface,                 !- Outside Boundary Condition
    Cellar_E,                !- Outside Boundary Condition Object
    NoSun,                   !- Sun Exposure
    NoWind,                  !- Wind Exposure
    ,                        !- View Factor to Ground
    ,                        !- Number of Vertices
    -3.65,                   !- Vertex 1 X-coordinate {m}
    0,                       !- Vertex 1 Y-coordinate {m}
    2.65,                    !- Vertex 1 Z-coordinate {m}
    -3.65,                   !- Vertex 2 X-coordinate {m}
    -1.24242550689042e-064,  !- Vertex 2 Y-coordinate {m}
    -7.68213587339452e-033,  !- Vertex 2 Z-coordinate {m}
    -3.65,                   !- Vertex 3 X-coordinate {m}
    -0.95,                   !- Vertex 3 Y-coordinate {m}
    7.68213587339452e-033,   !- Vertex 3 Z-coordinate {m}
    -3.65,                   !- Vertex 4 X-coordinate {m}
    -0.950000000000001,      !- Vertex 4 Y-coordinate {m}
    2.65;                    !- Vertex 4 Z-coordinate {m}

BuildingSurface:Detailed,
    Stairs_W+1,              !- Name
    Wall,                    !- Surface Type
    Cloisons_Etage,          !- Construction Name
    Stairs,                  !- Zone Name
    Surface,                 !- Outside Boundary Condition
    Room1_E_S,               !- Outside Boundary Condition Object
    NoSun,                   !- Sun Exposure
    NoWind,                  !- Wind Exposure
    ,                        !- View Factor to Ground
    ,                        !- Number of Vertices
    -3.65,                   !- Vertex 1 X-coordinate {m}
    0,                       !- Vertex 1 Y-coordinate {m}
    5.19999999999999,        !- Vertex 1 Z-coordinate {m}
    -3.65,                   !- Vertex 2 X-coordinate {m}
    0,                       !- Vertex 2 Y-coordinate {m}
    2.65,                    !- Vertex 2 Z-coordinate {m}
    -3.65,                   !- Vertex 3 X-coordinate {m}
    -0.950000000000001,      !- Vertex 3 Y-coordinate {m}
    2.65,                    !- Vertex 3 Z-coordinate {m}
    -3.65,                   !- Vertex 4 X-coordinate {m}
    -0.95,                   !- Vertex 4 Y-coordinate {m}
    5.19999999999999;        !- Vertex 4 Z-coordinate {m}

BuildingSurface:Detailed,
    Stair_base,              !- Name
    Floor,                   !- Surface Type
    PB_RDC_isole,            !- Construction Name
    Stairs_GF,               !- Zone Name
    Surface,                 !- Outside Boundary Condition
    UG_Ceiling_S,            !- Outside Boundary Condition Object
    NoSun,                   !- Sun Exposure
    NoWind,                  !- Wind Exposure
    ,                        !- View Factor to Ground
    ,                        !- Number of Vertices
    -3.23371022341343e-065,  !- Vertex 1 X-coordinate {m}
    1.24242550689042e-064,   !- Vertex 1 Y-coordinate {m}
    7.68213587339453e-033,   !- Vertex 1 Z-coordinate {m}
    -2.23097644542417e-032,  !- Vertex 2 X-coordinate {m}
    -0.95,                   !- Vertex 2 Y-coordinate {m}
    2.30464076201836e-032,   !- Vertex 2 Z-coordinate {m}
    -3.65,                   !- Vertex 3 X-coordinate {m}
    -0.95,                   !- Vertex 3 Y-coordinate {m}
    7.68213587339453e-033,   !- Vertex 3 Z-coordinate {m}
    -3.65,                   !- Vertex 4 X-coordinate {m}
    -1.24242550689042e-064,  !- Vertex 4 Y-coordinate {m}
    -7.68213587339453e-033;  !- Vertex 4 Z-coordinate {m}

BuildingSurface:Detailed,
    S_Ceiling,               !- Name
    Ceiling,                 !- Surface Type
    PH_RDC,                  !- Construction Name
    Stairs_GF,               !- Zone Name
    Surface,                 !- Outside Boundary Condition
    Hall2_Floor_S,           !- Outside Boundary Condition Object
    NoSun,                   !- Sun Exposure
    NoWind,                  !- Wind Exposure
    ,                        !- View Factor to Ground
    ,                        !- Number of Vertices
    4.46195289084833e-032,   !- Vertex 1 X-coordinate {m}
    -0.95,                   !- Vertex 1 Y-coordinate {m}
    2.65,                    !- Vertex 1 Z-coordinate {m}
    0,                       !- Vertex 2 X-coordinate {m}
    0,                       !- Vertex 2 Y-coordinate {m}
    2.65,                    !- Vertex 2 Z-coordinate {m}
    -0.75,                   !- Vertex 3 X-coordinate {m}
    0,                       !- Vertex 3 Y-coordinate {m}
    2.65,                    !- Vertex 3 Z-coordinate {m}
    -0.75,                   !- Vertex 4 X-coordinate {m}
    -0.95,                   !- Vertex 4 Y-coordinate {m}
    2.65;                    !- Vertex 4 Z-coordinate {m}

BuildingSurface:Detailed,
    S_Ceiling+1,             !- Name
    Ceiling,                 !- Surface Type
    PH_R+1_isole,            !- Construction Name
    Stairs,                  !- Zone Name
    Surface,                 !- Outside Boundary Condition
    AtticFloor_S,            !- Outside Boundary Condition Object
    NoSun,                   !- Sun Exposure
    NoWind,                  !- Wind Exposure
    ,                        !- View Factor to Ground
    ,                        !- Number of Vertices
    -0.75,                   !- Vertex 1 X-coordinate {m}
    -0.95,                   !- Vertex 1 Y-coordinate {m}
    5.19999999999999,        !- Vertex 1 Z-coordinate {m}
    -0.75,                   !- Vertex 2 X-coordinate {m}
    0,                       !- Vertex 2 Y-coordinate {m}
    5.19999999999999,        !- Vertex 2 Z-coordinate {m}
    -3.65,                   !- Vertex 3 X-coordinate {m}
    0,                       !- Vertex 3 Y-coordinate {m}
    5.19999999999999,        !- Vertex 3 Z-coordinate {m}
    -3.65,                   !- Vertex 4 X-coordinate {m}
    -0.95,                   !- Vertex 4 Y-coordinate {m}
    5.19999999999999;        !- Vertex 4 Z-coordinate {m}

BuildingSurface:Detailed,
    UG_E,                    !- Name
    Wall,                    !- Surface Type
    Mur_vs,                  !- Construction Name
    UnderGround,             !- Zone Name
    Ground,                  !- Outside Boundary Condition
    ,                        !- Outside Boundary Condition Object
    NoSun,                   !- Sun Exposure
    NoWind,                  !- Wind Exposure
    ,                        !- View Factor to Ground
    ,                        !- Number of Vertices
    7.5,                     !- Vertex 1 X-coordinate {m}
    0,                       !- Vertex 1 Y-coordinate {m}
    0.8,                     !- Vertex 1 Z-coordinate {m}
    7.5,                     !- Vertex 2 X-coordinate {m}
    0,                       !- Vertex 2 Y-coordinate {m}
    0,                       !- Vertex 2 Z-coordinate {m}
    7.5,                     !- Vertex 3 X-coordinate {m}
    6.5,                     !- Vertex 3 Y-coordinate {m}
    0,                       !- Vertex 3 Z-coordinate {m}
    7.5,                     !- Vertex 4 X-coordinate {m}
    6.5,                     !- Vertex 4 Y-coordinate {m}
    0.8;                     !- Vertex 4 Z-coordinate {m}

BuildingSurface:Detailed,
    UG_N,                    !- Name
    Wall,                    !- Surface Type
    Mur_vs,                  !- Construction Name
    UnderGround,             !- Zone Name
    Ground,                  !- Outside Boundary Condition
    ,                        !- Outside Boundary Condition Object
    NoSun,                   !- Sun Exposure
    NoWind,                  !- Wind Exposure
    ,                        !- View Factor to Ground
    ,                        !- Number of Vertices
    7.5,                     !- Vertex 1 X-coordinate {m}
    6.5,                     !- Vertex 1 Y-coordinate {m}
    0.8,                     !- Vertex 1 Z-coordinate {m}
    7.5,                     !- Vertex 2 X-coordinate {m}
    6.5,                     !- Vertex 2 Y-coordinate {m}
    0,                       !- Vertex 2 Z-coordinate {m}
    0,                       !- Vertex 3 X-coordinate {m}
    6.5,                     !- Vertex 3 Y-coordinate {m}
    0,                       !- Vertex 3 Z-coordinate {m}
    0,                       !- Vertex 4 X-coordinate {m}
    6.5,                     !- Vertex 4 Y-coordinate {m}
    0.8;                     !- Vertex 4 Z-coordinate {m}

BuildingSurface:Detailed,
    UG_W,                    !- Name
    Wall,                    !- Surface Type
    Mur_vs,                  !- Construction Name
    UnderGround,             !- Zone Name
    Ground,                  !- Outside Boundary Condition
    ,                        !- Outside Boundary Condition Object
    NoSun,                   !- Sun Exposure
    NoWind,                  !- Wind Exposure
    ,                        !- View Factor to Ground
    ,                        !- Number of Vertices
    0,                       !- Vertex 1 X-coordinate {m}
    6.5,                     !- Vertex 1 Y-coordinate {m}
    0.8,                     !- Vertex 1 Z-coordinate {m}
    0,                       !- Vertex 2 X-coordinate {m}
    6.5,                     !- Vertex 2 Y-coordinate {m}
    0,                       !- Vertex 2 Z-coordinate {m}
    0,                       !- Vertex 3 X-coordinate {m}
    0,                       !- Vertex 3 Y-coordinate {m}
    0,                       !- Vertex 3 Z-coordinate {m}
    0,                       !- Vertex 4 X-coordinate {m}
    0,                       !- Vertex 4 Y-coordinate {m}
    0.8;                     !- Vertex 4 Z-coordinate {m}

BuildingSurface:Detailed,
    UG_S,                    !- Name
    Wall,                    !- Surface Type
    Mur_vs,                  !- Construction Name
    UnderGround,             !- Zone Name
    Ground,                  !- Outside Boundary Condition
    ,                        !- Outside Boundary Condition Object
    NoSun,                   !- Sun Exposure
    NoWind,                  !- Wind Exposure
    ,                        !- View Factor to Ground
    ,                        !- Number of Vertices
    0,                       !- Vertex 1 X-coordinate {m}
    0,                       !- Vertex 1 Y-coordinate {m}
    0.8,                     !- Vertex 1 Z-coordinate {m}
    0,                       !- Vertex 2 X-coordinate {m}
    0,                       !- Vertex 2 Y-coordinate {m}
    0,                       !- Vertex 2 Z-coordinate {m}
    7.5,                     !- Vertex 3 X-coordinate {m}
    0,                       !- Vertex 3 Y-coordinate {m}
    0,                       !- Vertex 3 Z-coordinate {m}
    7.5,                     !- Vertex 4 X-coordinate {m}
    0,                       !- Vertex 4 Y-coordinate {m}
    0.8;                     !- Vertex 4 Z-coordinate {m}

BuildingSurface:Detailed,
    UG_Ceiling_C,            !- Name
    Ceiling,                 !- Surface Type
    PH_VS_isole,             !- Construction Name
    UnderGround,             !- Zone Name
    Surface,                 !- Outside Boundary Condition
    Cellar_Base 1,           !- Outside Boundary Condition Object
    NoSun,                   !- Sun Exposure
    NoWind,                  !- Wind Exposure
    ,                        !- View Factor to Ground
    ,                        !- Number of Vertices
    3.85,                    !- Vertex 1 X-coordinate {m}
    3.6,                     !- Vertex 1 Y-coordinate {m}
    0.8,                     !- Vertex 1 Z-coordinate {m}
    3.85,                    !- Vertex 2 X-coordinate {m}
    6.5,                     !- Vertex 2 Y-coordinate {m}
    0.8,                     !- Vertex 2 Z-coordinate {m}
    0,                       !- Vertex 3 X-coordinate {m}
    6.5,                     !- Vertex 3 Y-coordinate {m}
    0.8,                     !- Vertex 3 Z-coordinate {m}
    0,                       !- Vertex 4 X-coordinate {m}
    3.6,                     !- Vertex 4 Y-coordinate {m}
    0.8;                     !- Vertex 4 Z-coordinate {m}

BuildingSurface:Detailed,
    UG_Ceiling_H,            !- Name
    Ceiling,                 !- Surface Type
    PH_VS_isole,             !- Construction Name
    UnderGround,             !- Zone Name
    Surface,                 !- Outside Boundary Condition
    Hall1_Floor,             !- Outside Boundary Condition Object
    NoSun,                   !- Sun Exposure
    NoWind,                  !- Wind Exposure
    ,                        !- View Factor to Ground
    ,                        !- Number of Vertices
    7.5,                     !- Vertex 1 X-coordinate {m}
    3,                       !- Vertex 1 Y-coordinate {m}
    0.8,                     !- Vertex 1 Z-coordinate {m}
    7.5,                     !- Vertex 2 X-coordinate {m}
    5.55,                    !- Vertex 2 Y-coordinate {m}
    0.8,                     !- Vertex 2 Z-coordinate {m}
    3.85,                    !- Vertex 3 X-coordinate {m}
    5.55,                    !- Vertex 3 Y-coordinate {m}
    0.8,                     !- Vertex 3 Z-coordinate {m}
    3.85,                    !- Vertex 4 X-coordinate {m}
    3,                       !- Vertex 4 Y-coordinate {m}
    0.8;                     !- Vertex 4 Z-coordinate {m}

BuildingSurface:Detailed,
    UG_Ceiling_L,            !- Name
    Ceiling,                 !- Surface Type
    PH_VS_isole,             !- Construction Name
    UnderGround,             !- Zone Name
    Surface,                 !- Outside Boundary Condition
    Living_Base,             !- Outside Boundary Condition Object
    NoSun,                   !- Sun Exposure
    NoWind,                  !- Wind Exposure
    ,                        !- View Factor to Ground
    ,                        !- Number of Vertices
    7.5,                     !- Vertex 1 X-coordinate {m}
    0,                       !- Vertex 1 Y-coordinate {m}
    0.8,                     !- Vertex 1 Z-coordinate {m}
    7.5,                     !- Vertex 2 X-coordinate {m}
    3,                       !- Vertex 2 Y-coordinate {m}
    0.8,                     !- Vertex 2 Z-coordinate {m}
    3.85,                    !- Vertex 3 X-coordinate {m}
    3,                       !- Vertex 3 Y-coordinate {m}
    0.8,                     !- Vertex 3 Z-coordinate {m}
    3.85,                    !- Vertex 4 X-coordinate {m}
    3.6,                     !- Vertex 4 Y-coordinate {m}
    0.8,                     !- Vertex 4 Z-coordinate {m}
    0,                       !- Vertex 5 X-coordinate {m}
    3.6,                     !- Vertex 5 Y-coordinate {m}
    0.8,                     !- Vertex 5 Z-coordinate {m}
    0,                       !- Vertex 6 X-coordinate {m}
    0,                       !- Vertex 6 Y-coordinate {m}
    0.8;                     !- Vertex 6 Z-coordinate {m}

BuildingSurface:Detailed,
    UG_Ceiling_S,            !- Name
    Ceiling,                 !- Surface Type
    PH_VS_isole,             !- Construction Name
    UnderGround,             !- Zone Name
    Surface,                 !- Outside Boundary Condition
    Stair_base,              !- Outside Boundary Condition Object
    NoSun,                   !- Sun Exposure
    NoWind,                  !- Wind Exposure
    ,                        !- View Factor to Ground
    ,                        !- Number of Vertices
    7.5,                     !- Vertex 1 X-coordinate {m}
    5.55,                    !- Vertex 1 Y-coordinate {m}
    0.8,                     !- Vertex 1 Z-coordinate {m}
    7.5,                     !- Vertex 2 X-coordinate {m}
    6.5,                     !- Vertex 2 Y-coordinate {m}
    0.8,                     !- Vertex 2 Z-coordinate {m}
    3.85,                    !- Vertex 3 X-coordinate {m}
    6.5,                     !- Vertex 3 Y-coordinate {m}
    0.8,                     !- Vertex 3 Z-coordinate {m}
    3.85,                    !- Vertex 4 X-coordinate {m}
    5.55,                    !- Vertex 4 Y-coordinate {m}
    0.8;                     !- Vertex 4 Z-coordinate {m}

BuildingSurface:Detailed,
    UG_Floor,                !- Name
    Floor,                   !- Surface Type
    PB_VS,                   !- Construction Name
    UnderGround,             !- Zone Name
    Ground,                  !- Outside Boundary Condition
    ,                        !- Outside Boundary Condition Object
    NoSun,                   !- Sun Exposure
    NoWind,                  !- Wind Exposure
    ,                        !- View Factor to Ground
    ,                        !- Number of Vertices
    7.5,                     !- Vertex 1 X-coordinate {m}
    6.5,                     !- Vertex 1 Y-coordinate {m}
    0,                       !- Vertex 1 Z-coordinate {m}
    7.5,                     !- Vertex 2 X-coordinate {m}
    0,                       !- Vertex 2 Y-coordinate {m}
    0,                       !- Vertex 2 Z-coordinate {m}
    0,                       !- Vertex 3 X-coordinate {m}
    0,                       !- Vertex 3 Y-coordinate {m}
    0,                       !- Vertex 3 Z-coordinate {m}
    0,                       !- Vertex 4 X-coordinate {m}
    6.5,                     !- Vertex 4 Y-coordinate {m}
    0;                       !- Vertex 4 Z-coordinate {m}


!-   ===========  ALL OBJECTS IN CLASS: FENESTRATIONSURFACE:DETAILED ===========

FenestrationSurface:Detailed,
    L_Porte_W,               !- Name
    Door,                    !- Surface Type
    Porte,                   !- Construction Name
    Living_W,                !- Building Surface Name
    ,                        !- Outside Boundary Condition Object
    ,                        !- View Factor to Ground
    ,                        !- Frame and Divider Name
    ,                        !- Multiplier
    ,                        !- Number of Vertices
    0,                       !- Vertex 1 X-coordinate {m}
    -1.1,                    !- Vertex 1 Y-coordinate {m}
    2.2,                     !- Vertex 1 Z-coordinate {m}
    0,                       !- Vertex 2 X-coordinate {m}
    -1.1,                    !- Vertex 2 Y-coordinate {m}
    0,                       !- Vertex 2 Z-coordinate {m}
    0,                       !- Vertex 3 X-coordinate {m}
    -2.09432375892013,       !- Vertex 3 Y-coordinate {m}
    0,                       !- Vertex 3 Z-coordinate {m}
    0,                       !- Vertex 4 X-coordinate {m}
    -2.09432375892013,       !- Vertex 4 Y-coordinate {m}
    2.2;                     !- Vertex 4 Z-coordinate {m}

FenestrationSurface:Detailed,
    Attic_Wind_E,            !- Name
    Window,                  !- Surface Type
    f_R+2_E-RDC,             !- Construction Name
    Attic_E,                 !- Building Surface Name
    ,                        !- Outside Boundary Condition Object
    ,                        !- View Factor to Ground
    ,                        !- Frame and Divider Name
    ,                        !- Multiplier
    ,                        !- Number of Vertices
    7.5,                     !- Vertex 1 X-coordinate {m}
    2.85,                    !- Vertex 1 Y-coordinate {m}
    1.25,                    !- Vertex 1 Z-coordinate {m}
    7.5,                     !- Vertex 2 X-coordinate {m}
    2.85,                    !- Vertex 2 Y-coordinate {m}
    0.2,                     !- Vertex 2 Z-coordinate {m}
    7.5,                     !- Vertex 3 X-coordinate {m}
    3.65,                    !- Vertex 3 Y-coordinate {m}
    0.2,                     !- Vertex 3 Z-coordinate {m}
    7.5,                     !- Vertex 4 X-coordinate {m}
    3.65,                    !- Vertex 4 Y-coordinate {m}
    1.25;                    !- Vertex 4 Z-coordinate {m}

FenestrationSurface:Detailed,
    Attic_Wind_W,            !- Name
    Window,                  !- Surface Type
    f_R+2_E-RDC,             !- Construction Name
    Attic_W,                 !- Building Surface Name
    ,                        !- Outside Boundary Condition Object
    ,                        !- View Factor to Ground
    ,                        !- Frame and Divider Name
    ,                        !- Multiplier
    ,                        !- Number of Vertices
    0,                       !- Vertex 1 X-coordinate {m}
    3.65,                    !- Vertex 1 Y-coordinate {m}
    1.25,                    !- Vertex 1 Z-coordinate {m}
    0,                       !- Vertex 2 X-coordinate {m}
    3.65,                    !- Vertex 2 Y-coordinate {m}
    0.2,                     !- Vertex 2 Z-coordinate {m}
    0,                       !- Vertex 3 X-coordinate {m}
    2.85,                    !- Vertex 3 Y-coordinate {m}
    0.2,                     !- Vertex 3 Z-coordinate {m}
    0,                       !- Vertex 4 X-coordinate {m}
    2.85,                    !- Vertex 4 Y-coordinate {m}
    1.25;                    !- Vertex 4 Z-coordinate {m}

FenestrationSurface:Detailed,
    C_Wind_N,                !- Name
    Window,                  !- Surface Type
    f_N_RDC,                 !- Construction Name
    Cellar_N,                !- Building Surface Name
    ,                        !- Outside Boundary Condition Object
    ,                        !- View Factor to Ground
    ,                        !- Frame and Divider Name
    ,                        !- Multiplier
    ,                        !- Number of Vertices
    -1.45,                   !- Vertex 1 X-coordinate {m}
    2.9,                     !- Vertex 1 Y-coordinate {m}
    2.05,                    !- Vertex 1 Z-coordinate {m}
    -1.45,                   !- Vertex 2 X-coordinate {m}
    2.9,                     !- Vertex 2 Y-coordinate {m}
    1,                       !- Vertex 2 Z-coordinate {m}
    -2.25,                   !- Vertex 3 X-coordinate {m}
    2.9,                     !- Vertex 3 Y-coordinate {m}
    1,                       !- Vertex 3 Z-coordinate {m}
    -2.25,                   !- Vertex 4 X-coordinate {m}
    2.9,                     !- Vertex 4 Y-coordinate {m}
    2.05;                    !- Vertex 4 Z-coordinate {m}

FenestrationSurface:Detailed,
    C_Door_L,                !- Name
    Door,                    !- Surface Type
    Porte,                   !- Construction Name
    Cellar_S,                !- Building Surface Name
    Living_Door_C,           !- Outside Boundary Condition Object
    ,                        !- View Factor to Ground
    ,                        !- Frame and Divider Name
    ,                        !- Multiplier
    ,                        !- Number of Vertices
    -2.25,                   !- Vertex 1 X-coordinate {m}
    0,                       !- Vertex 1 Y-coordinate {m}
    2.1,                     !- Vertex 1 Z-coordinate {m}
    -2.25,                   !- Vertex 2 X-coordinate {m}
    0,                       !- Vertex 2 Y-coordinate {m}
    0,                       !- Vertex 2 Z-coordinate {m}
    -1.3,                    !- Vertex 3 X-coordinate {m}
    0,                       !- Vertex 3 Y-coordinate {m}
    0,                       !- Vertex 3 Z-coordinate {m}
    -1.3,                    !- Vertex 4 X-coordinate {m}
    0,                       !- Vertex 4 Y-coordinate {m}
    2.1;                     !- Vertex 4 Z-coordinate {m}

FenestrationSurface:Detailed,
    C_Wind_W,                !- Name
    Window,                  !- Surface Type
    f_O_RDC,                 !- Construction Name
    Cellar_W,                !- Building Surface Name
    ,                        !- Outside Boundary Condition Object
    ,                        !- View Factor to Ground
    ,                        !- Frame and Divider Name
    ,                        !- Multiplier
    ,                        !- Number of Vertices
    -3.85,                   !- Vertex 1 X-coordinate {m}
    0.75,                    !- Vertex 1 Y-coordinate {m}
    1.95,                    !- Vertex 1 Z-coordinate {m}
    -3.85,                   !- Vertex 2 X-coordinate {m}
    0.75,                    !- Vertex 2 Y-coordinate {m}
    1,                       !- Vertex 2 Z-coordinate {m}
    -3.85,                   !- Vertex 3 X-coordinate {m}
    0.0490074113564115,      !- Vertex 3 Y-coordinate {m}
    1,                       !- Vertex 3 Z-coordinate {m}
    -3.85,                   !- Vertex 4 X-coordinate {m}
    0.0490074113564115,      !- Vertex 4 Y-coordinate {m}
    1.95;                    !- Vertex 4 Z-coordinate {m}

FenestrationSurface:Detailed,
    H_Porte_E,               !- Name
    Door,                    !- Surface Type
    Porte,                   !- Construction Name
    Hall_E,                  !- Building Surface Name
    ,                        !- Outside Boundary Condition Object
    ,                        !- View Factor to Ground
    ,                        !- Frame and Divider Name
    ,                        !- Multiplier
    ,                        !- Number of Vertices
    0,                       !- Vertex 1 X-coordinate {m}
    -1.05,                   !- Vertex 1 Y-coordinate {m}
    2.28,                    !- Vertex 1 Z-coordinate {m}
    0,                       !- Vertex 2 X-coordinate {m}
    -1.05,                   !- Vertex 2 Y-coordinate {m}
    0,                       !- Vertex 2 Z-coordinate {m}
    0,                       !- Vertex 3 X-coordinate {m}
    -0.0498314785265298,     !- Vertex 3 Y-coordinate {m}
    0,                       !- Vertex 3 Z-coordinate {m}
    0,                       !- Vertex 4 X-coordinate {m}
    -0.0498314785265298,     !- Vertex 4 Y-coordinate {m}
    2.28;                    !- Vertex 4 Z-coordinate {m}

FenestrationSurface:Detailed,
    H_Wind_E,                !- Name
    Window,                  !- Surface Type
    f_R+2_E-RDC,             !- Construction Name
    Hall_E,                  !- Building Surface Name
    ,                        !- Outside Boundary Condition Object
    ,                        !- View Factor to Ground
    ,                        !- Frame and Divider Name
    ,                        !- Multiplier
    ,                        !- Number of Vertices
    0,                       !- Vertex 1 X-coordinate {m}
    -2.50131725054832,       !- Vertex 1 Y-coordinate {m}
    2.04,                    !- Vertex 1 Z-coordinate {m}
    0,                       !- Vertex 2 X-coordinate {m}
    -2.50131725054832,       !- Vertex 2 Y-coordinate {m}
    0.99,                    !- Vertex 2 Z-coordinate {m}
    0,                       !- Vertex 3 X-coordinate {m}
    -2.15,                   !- Vertex 3 Y-coordinate {m}
    0.99,                    !- Vertex 3 Z-coordinate {m}
    0,                       !- Vertex 4 X-coordinate {m}
    -2.15,                   !- Vertex 4 Y-coordinate {m}
    2.04;                    !- Vertex 4 Z-coordinate {m}

FenestrationSurface:Detailed,
    H_Porte_Stair,           !- Name
    Door,                    !- Surface Type
    Porte,                   !- Construction Name
    Hall_N,                  !- Building Surface Name
    Stairs_Door_H,           !- Outside Boundary Condition Object
    ,                        !- View Factor to Ground
    ,                        !- Frame and Divider Name
    ,                        !- Multiplier
    ,                        !- Number of Vertices
    -0.1,                    !- Vertex 1 X-coordinate {m}
    0,                       !- Vertex 1 Y-coordinate {m}
    2.1,                     !- Vertex 1 Z-coordinate {m}
    -0.1,                    !- Vertex 2 X-coordinate {m}
    0,                       !- Vertex 2 Y-coordinate {m}
    0,                       !- Vertex 2 Z-coordinate {m}
    -1,                      !- Vertex 3 X-coordinate {m}
    0,                       !- Vertex 3 Y-coordinate {m}
    0,                       !- Vertex 3 Z-coordinate {m}
    -1,                      !- Vertex 4 X-coordinate {m}
    0,                       !- Vertex 4 Y-coordinate {m}
    2.1;                     !- Vertex 4 Z-coordinate {m}

FenestrationSurface:Detailed,
    Hall_Door_L,             !- Name
    Door,                    !- Surface Type
    Porte,                   !- Construction Name
    Hall_S,                  !- Building Surface Name
    Living_Door_H,           !- Outside Boundary Condition Object
    ,                        !- View Factor to Ground
    ,                        !- Frame and Divider Name
    ,                        !- Multiplier
    ,                        !- Number of Vertices
    -3.4,                    !- Vertex 1 X-coordinate {m}
    -2.55,                   !- Vertex 1 Y-coordinate {m}
    2.1,                     !- Vertex 1 Z-coordinate {m}
    -3.4,                    !- Vertex 2 X-coordinate {m}
    -2.55,                   !- Vertex 2 Y-coordinate {m}
    0,                       !- Vertex 2 Z-coordinate {m}
    -2.2,                    !- Vertex 3 X-coordinate {m}
    -2.55,                   !- Vertex 3 Y-coordinate {m}
    0,                       !- Vertex 3 Z-coordinate {m}
    -2.2,                    !- Vertex 4 X-coordinate {m}
    -2.55,                   !- Vertex 4 Y-coordinate {m}
    2.1;                     !- Vertex 4 Z-coordinate {m}

FenestrationSurface:Detailed,
    Hall2_E_Wind2,           !- Name
    Window,                  !- Surface Type
    f_E_R+1,                 !- Construction Name
    Hall2_E,                 !- Building Surface Name
    ,                        !- Outside Boundary Condition Object
    ,                        !- View Factor to Ground
    ,                        !- Frame and Divider Name
    ,                        !- Multiplier
    ,                        !- Number of Vertices
    7.5,                     !- Vertex 1 X-coordinate {m}
    0.81,                    !- Vertex 1 Y-coordinate {m}
    2.05,                    !- Vertex 1 Z-coordinate {m}
    7.5,                     !- Vertex 2 X-coordinate {m}
    0.81,                    !- Vertex 2 Y-coordinate {m}
    1,                       !- Vertex 2 Z-coordinate {m}
    7.5,                     !- Vertex 3 X-coordinate {m}
    1.41,                    !- Vertex 3 Y-coordinate {m}
    1,                       !- Vertex 3 Z-coordinate {m}
    7.5,                     !- Vertex 4 X-coordinate {m}
    1.41,                    !- Vertex 4 Y-coordinate {m}
    2.05;                    !- Vertex 4 Z-coordinate {m}

FenestrationSurface:Detailed,
    Hall2_E_Wind1,           !- Name
    Window,                  !- Surface Type
    f_E_R+1,                 !- Construction Name
    Hall2_E,                 !- Building Surface Name
    ,                        !- Outside Boundary Condition Object
    ,                        !- View Factor to Ground
    ,                        !- Frame and Divider Name
    ,                        !- Multiplier
    ,                        !- Number of Vertices
    7.5,                     !- Vertex 1 X-coordinate {m}
    1.81,                    !- Vertex 1 Y-coordinate {m}
    2.05,                    !- Vertex 1 Z-coordinate {m}
    7.5,                     !- Vertex 2 X-coordinate {m}
    1.81,                    !- Vertex 2 Y-coordinate {m}
    1,                       !- Vertex 2 Z-coordinate {m}
    7.5,                     !- Vertex 3 X-coordinate {m}
    2.41,                    !- Vertex 3 Y-coordinate {m}
    1,                       !- Vertex 3 Z-coordinate {m}
    7.5,                     !- Vertex 4 X-coordinate {m}
    2.41,                    !- Vertex 4 Y-coordinate {m}
    2.05;                    !- Vertex 4 Z-coordinate {m}

FenestrationSurface:Detailed,
    Hall2_N_door,            !- Name
    Door,                    !- Surface Type
    Porte,                   !- Construction Name
    Hall2_N,                 !- Building Surface Name
    Stairs_Door_H2,          !- Outside Boundary Condition Object
    ,                        !- View Factor to Ground
    ,                        !- Frame and Divider Name
    ,                        !- Multiplier
    ,                        !- Number of Vertices
    4.85,                    !- Vertex 1 X-coordinate {m}
    2.91,                    !- Vertex 1 Y-coordinate {m}
    2.1,                     !- Vertex 1 Z-coordinate {m}
    4.85,                    !- Vertex 2 X-coordinate {m}
    2.91,                    !- Vertex 2 Y-coordinate {m}
    0,                       !- Vertex 2 Z-coordinate {m}
    3.95,                    !- Vertex 3 X-coordinate {m}
    2.91,                    !- Vertex 3 Y-coordinate {m}
    0,                       !- Vertex 3 Z-coordinate {m}
    3.95,                    !- Vertex 4 X-coordinate {m}
    2.91,                    !- Vertex 4 Y-coordinate {m}
    2.1;                     !- Vertex 4 Z-coordinate {m}

FenestrationSurface:Detailed,
    Hall2_S_door,            !- Name
    Door,                    !- Surface Type
    Porte,                   !- Construction Name
    Hall2_S1,                !- Building Surface Name
    R2_N_Door,               !- Outside Boundary Condition Object
    ,                        !- View Factor to Ground
    ,                        !- Frame and Divider Name
    ,                        !- Multiplier
    ,                        !- Number of Vertices
    2.85,                    !- Vertex 1 X-coordinate {m}
    0,                       !- Vertex 1 Y-coordinate {m}
    2.1,                     !- Vertex 1 Z-coordinate {m}
    2.85,                    !- Vertex 2 X-coordinate {m}
    0,                       !- Vertex 2 Y-coordinate {m}
    0,                       !- Vertex 2 Z-coordinate {m}
    3.75,                    !- Vertex 3 X-coordinate {m}
    0,                       !- Vertex 3 Y-coordinate {m}
    0,                       !- Vertex 3 Z-coordinate {m}
    3.75,                    !- Vertex 4 X-coordinate {m}
    0,                       !- Vertex 4 Y-coordinate {m}
    2.1;                     !- Vertex 4 Z-coordinate {m}

FenestrationSurface:Detailed,
    Hall2_S_door 1,          !- Name
    Door,                    !- Surface Type
    Porte,                   !- Construction Name
    Hall2_S,                 !- Building Surface Name
    R3_S_door,               !- Outside Boundary Condition Object
    ,                        !- View Factor to Ground
    ,                        !- Frame and Divider Name
    ,                        !- Multiplier
    ,                        !- Number of Vertices
    3.95,                    !- Vertex 1 X-coordinate {m}
    0,                       !- Vertex 1 Y-coordinate {m}
    2.1,                     !- Vertex 1 Z-coordinate {m}
    3.95,                    !- Vertex 2 X-coordinate {m}
    0,                       !- Vertex 2 Y-coordinate {m}
    0,                       !- Vertex 2 Z-coordinate {m}
    4.85,                    !- Vertex 3 X-coordinate {m}
    0,                       !- Vertex 3 Y-coordinate {m}
    0,                       !- Vertex 3 Z-coordinate {m}
    4.85,                    !- Vertex 4 X-coordinate {m}
    0,                       !- Vertex 4 Y-coordinate {m}
    2.1;                     !- Vertex 4 Z-coordinate {m}

FenestrationSurface:Detailed,
    H2_W_1_door,             !- Name
    Door,                    !- Surface Type
    Porte,                   !- Construction Name
    Hall2_W_1_door,          !- Building Surface Name
    R1_E_door,               !- Outside Boundary Condition Object
    ,                        !- View Factor to Ground
    ,                        !- Frame and Divider Name
    ,                        !- Multiplier
    ,                        !- Number of Vertices
    2.72000000000003,        !- Vertex 1 X-coordinate {m}
    1,                       !- Vertex 1 Y-coordinate {m}
    2.1,                     !- Vertex 1 Z-coordinate {m}
    2.72000000000003,        !- Vertex 2 X-coordinate {m}
    1,                       !- Vertex 2 Y-coordinate {m}
    0,                       !- Vertex 2 Z-coordinate {m}
    2.72000000000003,        !- Vertex 3 X-coordinate {m}
    0.100000000000001,       !- Vertex 3 Y-coordinate {m}
    0,                       !- Vertex 3 Z-coordinate {m}
    2.72000000000003,        !- Vertex 4 X-coordinate {m}
    0.100000000000001,       !- Vertex 4 Y-coordinate {m}
    2.1;                     !- Vertex 4 Z-coordinate {m}

FenestrationSurface:Detailed,
    L_Wind_E,                !- Name
    Window,                  !- Surface Type
    f_R+2_E-RDC,             !- Construction Name
    Living_E,                !- Building Surface Name
    ,                        !- Outside Boundary Condition Object
    ,                        !- View Factor to Ground
    ,                        !- Frame and Divider Name
    ,                        !- Multiplier
    ,                        !- Number of Vertices
    7.5,                     !- Vertex 1 X-coordinate {m}
    -1,                      !- Vertex 1 Y-coordinate {m}
    2.04,                    !- Vertex 1 Z-coordinate {m}
    7.5,                     !- Vertex 2 X-coordinate {m}
    -1,                      !- Vertex 2 Y-coordinate {m}
    0.99,                    !- Vertex 2 Z-coordinate {m}
    7.5,                     !- Vertex 3 X-coordinate {m}
    -0.649552854743227,      !- Vertex 3 Y-coordinate {m}
    0.99,                    !- Vertex 3 Z-coordinate {m}
    7.5,                     !- Vertex 4 X-coordinate {m}
    -0.649552854743227,      !- Vertex 4 Y-coordinate {m}
    2.04;                    !- Vertex 4 Z-coordinate {m}

FenestrationSurface:Detailed,
    Living_Door_H,           !- Name
    Door,                    !- Surface Type
    Porte,                   !- Construction Name
    Living_N_H,              !- Building Surface Name
    Hall_Door_L,             !- Outside Boundary Condition Object
    ,                        !- View Factor to Ground
    ,                        !- Frame and Divider Name
    ,                        !- Multiplier
    ,                        !- Number of Vertices
    5.3,                     !- Vertex 1 X-coordinate {m}
    -0.599999999999999,      !- Vertex 1 Y-coordinate {m}
    2.1,                     !- Vertex 1 Z-coordinate {m}
    5.3,                     !- Vertex 2 X-coordinate {m}
    -0.599999999999999,      !- Vertex 2 Y-coordinate {m}
    0,                       !- Vertex 2 Z-coordinate {m}
    4.1,                     !- Vertex 3 X-coordinate {m}
    -0.599999999999999,      !- Vertex 3 Y-coordinate {m}
    0,                       !- Vertex 3 Z-coordinate {m}
    4.1,                     !- Vertex 4 X-coordinate {m}
    -0.599999999999999,      !- Vertex 4 Y-coordinate {m}
    2.1;                     !- Vertex 4 Z-coordinate {m}

FenestrationSurface:Detailed,
    Living_Door_C,           !- Name
    Door,                    !- Surface Type
    Porte,                   !- Construction Name
    Living_N_C,              !- Building Surface Name
    C_Door_L,                !- Outside Boundary Condition Object
    ,                        !- View Factor to Ground
    ,                        !- Frame and Divider Name
    ,                        !- Multiplier
    ,                        !- Number of Vertices
    2.55,                    !- Vertex 1 X-coordinate {m}
    0,                       !- Vertex 1 Y-coordinate {m}
    2.1,                     !- Vertex 1 Z-coordinate {m}
    2.55,                    !- Vertex 2 X-coordinate {m}
    0,                       !- Vertex 2 Y-coordinate {m}
    0,                       !- Vertex 2 Z-coordinate {m}
    1.6,                     !- Vertex 3 X-coordinate {m}
    0,                       !- Vertex 3 Y-coordinate {m}
    0,                       !- Vertex 3 Z-coordinate {m}
    1.6,                     !- Vertex 4 X-coordinate {m}
    0,                       !- Vertex 4 Y-coordinate {m}
    2.1;                     !- Vertex 4 Z-coordinate {m}

FenestrationSurface:Detailed,
    L_Wind_S1,               !- Name
    Window,                  !- Surface Type
    pf_S_RDC,                !- Construction Name
    Living_S,                !- Building Surface Name
    ,                        !- Outside Boundary Condition Object
    ,                        !- View Factor to Ground
    ,                        !- Frame and Divider Name
    ,                        !- Multiplier
    ,                        !- Number of Vertices
    1.05,                    !- Vertex 1 X-coordinate {m}
    -3.6,                    !- Vertex 1 Y-coordinate {m}
    2.2,                     !- Vertex 1 Z-coordinate {m}
    1.05,                    !- Vertex 2 X-coordinate {m}
    -3.6,                    !- Vertex 2 Y-coordinate {m}
    0.0500000000000002,      !- Vertex 2 Z-coordinate {m}
    3.35,                    !- Vertex 3 X-coordinate {m}
    -3.6,                    !- Vertex 3 Y-coordinate {m}
    0.05,                    !- Vertex 3 Z-coordinate {m}
    3.35,                    !- Vertex 4 X-coordinate {m}
    -3.6,                    !- Vertex 4 Y-coordinate {m}
    2.2;                     !- Vertex 4 Z-coordinate {m}

FenestrationSurface:Detailed,
    L_Wind_S2,               !- Name
    Window,                  !- Surface Type
    pf_S_RDC,                !- Construction Name
    Living_S,                !- Building Surface Name
    ,                        !- Outside Boundary Condition Object
    ,                        !- View Factor to Ground
    ,                        !- Frame and Divider Name
    ,                        !- Multiplier
    ,                        !- Number of Vertices
    4.15,                    !- Vertex 1 X-coordinate {m}
    -3.6,                    !- Vertex 1 Y-coordinate {m}
    2.2,                     !- Vertex 1 Z-coordinate {m}
    4.15,                    !- Vertex 2 X-coordinate {m}
    -3.6,                    !- Vertex 2 Y-coordinate {m}
    0.0500000000000002,      !- Vertex 2 Z-coordinate {m}
    6.45,                    !- Vertex 3 X-coordinate {m}
    -3.6,                    !- Vertex 3 Y-coordinate {m}
    0.05,                    !- Vertex 3 Z-coordinate {m}
    6.45,                    !- Vertex 4 X-coordinate {m}
    -3.6,                    !- Vertex 4 Y-coordinate {m}
    2.2;                     !- Vertex 4 Z-coordinate {m}

FenestrationSurface:Detailed,
    R1_E_door,               !- Name
    Door,                    !- Surface Type
    Porte,                   !- Construction Name
    Room1_E_door,            !- Building Surface Name
    Hall2_W_1_door,          !- Outside Boundary Condition Object
    ,                        !- View Factor to Ground
    ,                        !- Frame and Divider Name
    ,                        !- Multiplier
    ,                        !- Number of Vertices
    2.72000000000002,        !- Vertex 1 X-coordinate {m}
    0.100000000000001,       !- Vertex 1 Y-coordinate {m}
    2.1,                     !- Vertex 1 Z-coordinate {m}
    2.72000000000002,        !- Vertex 2 X-coordinate {m}
    0.100000000000001,       !- Vertex 2 Y-coordinate {m}
    0,                       !- Vertex 2 Z-coordinate {m}
    2.72000000000002,        !- Vertex 3 X-coordinate {m}
    1,                       !- Vertex 3 Y-coordinate {m}
    0,                       !- Vertex 3 Z-coordinate {m}
    2.72000000000002,        !- Vertex 4 X-coordinate {m}
    1,                       !- Vertex 4 Y-coordinate {m}
    2.1;                     !- Vertex 4 Z-coordinate {m}

FenestrationSurface:Detailed,
    Room1_Wind_W,            !- Name
    Window,                  !- Surface Type
    pf_O_R+1,                !- Construction Name
    Room1_W,                 !- Building Surface Name
    ,                        !- Outside Boundary Condition Object
    ,                        !- View Factor to Ground
    ,                        !- Frame and Divider Name
    ,                        !- Multiplier
    ,                        !- Number of Vertices
    0,                       !- Vertex 1 X-coordinate {m}
    1.66,                    !- Vertex 1 Y-coordinate {m}
    2.2,                     !- Vertex 1 Z-coordinate {m}
    0,                       !- Vertex 2 X-coordinate {m}
    1.66,                    !- Vertex 2 Y-coordinate {m}
    0.0500000000000002,      !- Vertex 2 Z-coordinate {m}
    0,                       !- Vertex 3 X-coordinate {m}
    0.66,                    !- Vertex 3 Y-coordinate {m}
    0.0500000000000002,      !- Vertex 3 Z-coordinate {m}
    0,                       !- Vertex 4 X-coordinate {m}
    0.66,                    !- Vertex 4 Y-coordinate {m}
    2.2;                     !- Vertex 4 Z-coordinate {m}

FenestrationSurface:Detailed,
    R2_N_Door,               !- Name
    Door,                    !- Surface Type
    Porte,                   !- Construction Name
    Room2_N_Door,            !- Building Surface Name
    Hall2_S_door,            !- Outside Boundary Condition Object
    ,                        !- View Factor to Ground
    ,                        !- Frame and Divider Name
    ,                        !- Multiplier
    ,                        !- Number of Vertices
    3.75,                    !- Vertex 1 X-coordinate {m}
    0,                       !- Vertex 1 Y-coordinate {m}
    2.1,                     !- Vertex 1 Z-coordinate {m}
    3.75,                    !- Vertex 2 X-coordinate {m}
    0,                       !- Vertex 2 Y-coordinate {m}
    0,                       !- Vertex 2 Z-coordinate {m}
    2.85,                    !- Vertex 3 X-coordinate {m}
    0,                       !- Vertex 3 Y-coordinate {m}
    0,                       !- Vertex 3 Z-coordinate {m}
    2.85,                    !- Vertex 4 X-coordinate {m}
    0,                       !- Vertex 4 Y-coordinate {m}
    2.1;                     !- Vertex 4 Z-coordinate {m}

FenestrationSurface:Detailed,
    Room2_Wind_S,            !- Name
    Window,                  !- Surface Type
    pf_S_R+1,                !- Construction Name
    Room2_S,                 !- Building Surface Name
    ,                        !- Outside Boundary Condition Object
    ,                        !- View Factor to Ground
    ,                        !- Frame and Divider Name
    ,                        !- Multiplier
    ,                        !- Number of Vertices
    2.2,                     !- Vertex 1 X-coordinate {m}
    -2.64,                   !- Vertex 1 Y-coordinate {m}
    2.2,                     !- Vertex 1 Z-coordinate {m}
    2.2,                     !- Vertex 2 X-coordinate {m}
    -2.64,                   !- Vertex 2 Y-coordinate {m}
    0.0500000000000002,      !- Vertex 2 Z-coordinate {m}
    3.6,                     !- Vertex 3 X-coordinate {m}
    -2.64,                   !- Vertex 3 Y-coordinate {m}
    0.0500000000000002,      !- Vertex 3 Z-coordinate {m}
    3.6,                     !- Vertex 4 X-coordinate {m}
    -2.64,                   !- Vertex 4 Y-coordinate {m}
    2.2;                     !- Vertex 4 Z-coordinate {m}

FenestrationSurface:Detailed,
    Room3_S_Wind,            !- Name
    Window,                  !- Surface Type
    pf_S_R+1,                !- Construction Name
    Room3_S,                 !- Building Surface Name
    ,                        !- Outside Boundary Condition Object
    ,                        !- View Factor to Ground
    ,                        !- Frame and Divider Name
    ,                        !- Multiplier
    ,                        !- Number of Vertices
    0.95,                    !- Vertex 1 X-coordinate {m}
    -2.64,                   !- Vertex 1 Y-coordinate {m}
    2.2,                     !- Vertex 1 Z-coordinate {m}
    0.95,                    !- Vertex 2 X-coordinate {m}
    -2.64,                   !- Vertex 2 Y-coordinate {m}
    0.0500000000000002,      !- Vertex 2 Z-coordinate {m}
    2.35,                    !- Vertex 3 X-coordinate {m}
    -2.64,                   !- Vertex 3 Y-coordinate {m}
    0.0500000000000002,      !- Vertex 3 Z-coordinate {m}
    2.35,                    !- Vertex 4 X-coordinate {m}
    -2.64,                   !- Vertex 4 Y-coordinate {m}
    2.2;                     !- Vertex 4 Z-coordinate {m}

FenestrationSurface:Detailed,
    R3_S_door,               !- Name
    Door,                    !- Surface Type
    Porte,                   !- Construction Name
    Room3_S_door,            !- Building Surface Name
    Hall2_S_door 1,          !- Outside Boundary Condition Object
    ,                        !- View Factor to Ground
    ,                        !- Frame and Divider Name
    ,                        !- Multiplier
    ,                        !- Number of Vertices
    1,                       !- Vertex 1 X-coordinate {m}
    0,                       !- Vertex 1 Y-coordinate {m}
    2.1,                     !- Vertex 1 Z-coordinate {m}
    1,                       !- Vertex 2 X-coordinate {m}
    0,                       !- Vertex 2 Y-coordinate {m}
    0,                       !- Vertex 2 Z-coordinate {m}
    0.1,                     !- Vertex 3 X-coordinate {m}
    0,                       !- Vertex 3 Y-coordinate {m}
    0,                       !- Vertex 3 Z-coordinate {m}
    0.1,                     !- Vertex 4 X-coordinate {m}
    0,                       !- Vertex 4 Y-coordinate {m}
    2.1;                     !- Vertex 4 Z-coordinate {m}

FenestrationSurface:Detailed,
    Stairs_Wind_N,           !- Name
    Window,                  !- Surface Type
    f_N_R+1,                 !- Construction Name
    Stairs_N+1,              !- Building Surface Name
    ,                        !- Outside Boundary Condition Object
    ,                        !- View Factor to Ground
    ,                        !- Frame and Divider Name
    ,                        !- Multiplier
    ,                        !- Number of Vertices
    -2.4,                    !- Vertex 1 X-coordinate {m}
    0,                       !- Vertex 1 Y-coordinate {m}
    4.7,                     !- Vertex 1 Z-coordinate {m}
    -2.4,                    !- Vertex 2 X-coordinate {m}
    0,                       !- Vertex 2 Y-coordinate {m}
    3.65,                    !- Vertex 2 Z-coordinate {m}
    -3,                      !- Vertex 3 X-coordinate {m}
    0,                       !- Vertex 3 Y-coordinate {m}
    3.65,                    !- Vertex 3 Z-coordinate {m}
    -3,                      !- Vertex 4 X-coordinate {m}
    0,                       !- Vertex 4 Y-coordinate {m}
    4.7;                     !- Vertex 4 Z-coordinate {m}

FenestrationSurface:Detailed,
    Stairs_Door_H,           !- Name
    Door,                    !- Surface Type
    Porte,                   !- Construction Name
    Stairs_S,                !- Building Surface Name
    H_Porte_Stair,           !- Outside Boundary Condition Object
    ,                        !- View Factor to Ground
    ,                        !- Frame and Divider Name
    ,                        !- Multiplier
    ,                        !- Number of Vertices
    -1,                      !- Vertex 1 X-coordinate {m}
    -0.95,                   !- Vertex 1 Y-coordinate {m}
    2.1,                     !- Vertex 1 Z-coordinate {m}
    -1,                      !- Vertex 2 X-coordinate {m}
    -0.95,                   !- Vertex 2 Y-coordinate {m}
    0,                       !- Vertex 2 Z-coordinate {m}
    -0.1,                    !- Vertex 3 X-coordinate {m}
    -0.95,                   !- Vertex 3 Y-coordinate {m}
    0,                       !- Vertex 3 Z-coordinate {m}
    -0.1,                    !- Vertex 4 X-coordinate {m}
    -0.95,                   !- Vertex 4 Y-coordinate {m}
    2.1;                     !- Vertex 4 Z-coordinate {m}

FenestrationSurface:Detailed,
    Stairs_Door_H2,          !- Name
    Door,                    !- Surface Type
    Porte,                   !- Construction Name
    Stairs_S+1,              !- Building Surface Name
    Hall2_N_door,            !- Outside Boundary Condition Object
    ,                        !- View Factor to Ground
    ,                        !- Frame and Divider Name
    ,                        !- Multiplier
    ,                        !- Number of Vertices
    -3.55,                   !- Vertex 1 X-coordinate {m}
    -0.950000000000001,      !- Vertex 1 Y-coordinate {m}
    4.75,                    !- Vertex 1 Z-coordinate {m}
    -3.55,                   !- Vertex 2 X-coordinate {m}
    -0.950000000000001,      !- Vertex 2 Y-coordinate {m}
    2.65,                    !- Vertex 2 Z-coordinate {m}
    -2.65,                   !- Vertex 3 X-coordinate {m}
    -0.950000000000001,      !- Vertex 3 Y-coordinate {m}
    2.65,                    !- Vertex 3 Z-coordinate {m}
    -2.65,                   !- Vertex 4 X-coordinate {m}
    -0.950000000000001,      !- Vertex 4 Y-coordinate {m}
    4.75;                    !- Vertex 4 Z-coordinate {m}

FenestrationSurface:Detailed,
    Horizontal,              !- Name
    Door,                    !- Surface Type
    Porte,                   !- Construction Name
    Stairs_Ceiling,          !- Building Surface Name
    Horizontal_O,            !- Outside Boundary Condition Object
    ,                        !- View Factor to Ground
    ,                        !- Frame and Divider Name
    ,                        !- Multiplier
    ,                        !- Number of Vertices
    -0.871215886833428,      !- Vertex 1 X-coordinate {m}
    -0.842152292265998,      !- Vertex 1 Y-coordinate {m}
    2.65,                    !- Vertex 1 Z-coordinate {m}
    -0.871215886833428,      !- Vertex 2 X-coordinate {m}
    -0.0821522922660035,     !- Vertex 2 Y-coordinate {m}
    2.65,                    !- Vertex 2 Z-coordinate {m}
    -3.53121588683343,       !- Vertex 3 X-coordinate {m}
    -0.0821522922660035,     !- Vertex 3 Y-coordinate {m}
    2.65,                    !- Vertex 3 Z-coordinate {m}
    -3.53121588683343,       !- Vertex 4 X-coordinate {m}
    -0.842152292265998,      !- Vertex 4 Y-coordinate {m}
    2.65;                    !- Vertex 4 Z-coordinate {m}

FenestrationSurface:Detailed,
    Horizontal_O,            !- Name
    Door,                    !- Surface Type
    Porte,                   !- Construction Name
    Stairs_H,                !- Building Surface Name
    Horizontal,              !- Outside Boundary Condition Object
    ,                        !- View Factor to Ground
    ,                        !- Frame and Divider Name
    ,                        !- Multiplier
    ,                        !- Number of Vertices
    -0.871215886833428,      !- Vertex 1 X-coordinate {m}
    -0.0821522922659977,     !- Vertex 1 Y-coordinate {m}
    2.65,                    !- Vertex 1 Z-coordinate {m}
    -0.871215886833428,      !- Vertex 2 X-coordinate {m}
    -0.842152292265998,      !- Vertex 2 Y-coordinate {m}
    2.65,                    !- Vertex 2 Z-coordinate {m}
    -3.53121588683343,       !- Vertex 3 X-coordinate {m}
    -0.842152292265998,      !- Vertex 3 Y-coordinate {m}
    2.65,                    !- Vertex 3 Z-coordinate {m}
    -3.53121588683343,       !- Vertex 4 X-coordinate {m}
    -0.0821522922659977,     !- Vertex 4 Y-coordinate {m}
    2.65;                    !- Vertex 4 Z-coordinate {m}


!-   ===========  ALL OBJECTS IN CLASS: WINDOWSHADINGCONTROL ===========

WindowShadingControl,
    CellarBlindsN,           !- Name
    Cellar,                  !- Zone Name
    1,                       !- Shading Control Sequence Number
    ExteriorShade,           !- Shading Type
    f_N_RDCBlinds,           !- Construction with Shading Name
    OnIfScheduleAllows,      !- Shading Control Type
    Shutter_Opened_2,        !- Schedule Name
    ,                        !- Setpoint {W/m2, W or deg C}
    Yes,                     !- Shading Control Is Scheduled
    No,                      !- Glare Control Is Active
    ,                        !- Shading Device Material Name
    FixedSlatAngle,          !- Type of Slat Angle Control for Blinds
    ,                        !- Slat Angle Schedule Name
    ,                        !- Setpoint 2 {W/m2 or deg C}
    ,                        !- Daylighting Control Object Name
    Sequential,              !- Multiple Surface Control Type
    C_Wind_N;                !- Fenestration Surface 1 Name

WindowShadingControl,
    CellarBlindsW,           !- Name
    Cellar,                  !- Zone Name
    1,                       !- Shading Control Sequence Number
    ExteriorShade,           !- Shading Type
    f_O_RDCBlinds,           !- Construction with Shading Name
    OnIfScheduleAllows,      !- Shading Control Type
    Shutter_Opened_2,        !- Schedule Name
    ,                        !- Setpoint {W/m2, W or deg C}
    Yes,                     !- Shading Control Is Scheduled
    No,                      !- Glare Control Is Active
    ,                        !- Shading Device Material Name
    FixedSlatAngle,          !- Type of Slat Angle Control for Blinds
    ,                        !- Slat Angle Schedule Name
    ,                        !- Setpoint 2 {W/m2 or deg C}
    ,                        !- Daylighting Control Object Name
    Sequential,              !- Multiple Surface Control Type
    C_Wind_W;                !- Fenestration Surface 1 Name

WindowShadingControl,
    R1BlindsW,               !- Name
    Room1,                   !- Zone Name
    1,                       !- Shading Control Sequence Number
    ExteriorShade,           !- Shading Type
    pf_O_R+1Blinds,          !- Construction with Shading Name
    OnIfScheduleAllows,      !- Shading Control Type
    Shutters_R1_R2,          !- Schedule Name
    ,                        !- Setpoint {W/m2, W or deg C}
    Yes,                     !- Shading Control Is Scheduled
    No,                      !- Glare Control Is Active
    ,                        !- Shading Device Material Name
    FixedSlatAngle,          !- Type of Slat Angle Control for Blinds
    ,                        !- Slat Angle Schedule Name
    ,                        !- Setpoint 2 {W/m2 or deg C}
    ,                        !- Daylighting Control Object Name
    Sequential,              !- Multiple Surface Control Type
    Room1_Wind_W;            !- Fenestration Surface 1 Name

WindowShadingControl,
    R2BlindsS,               !- Name
    Room2,                   !- Zone Name
    1,                       !- Shading Control Sequence Number
    ExteriorShade,           !- Shading Type
    pf_S_R+1Blinds,          !- Construction with Shading Name
    OnIfScheduleAllows,      !- Shading Control Type
    Shutters_R1_R2,          !- Schedule Name
    ,                        !- Setpoint {W/m2, W or deg C}
    Yes,                     !- Shading Control Is Scheduled
    No,                      !- Glare Control Is Active
    ,                        !- Shading Device Material Name
    FixedSlatAngle,          !- Type of Slat Angle Control for Blinds
    ,                        !- Slat Angle Schedule Name
    ,                        !- Setpoint 2 {W/m2 or deg C}
    ,                        !- Daylighting Control Object Name
    Sequential,              !- Multiple Surface Control Type
    Room2_Wind_S;            !- Fenestration Surface 1 Name

WindowShadingControl,
    R3BlindsS,               !- Name
    Room3,                   !- Zone Name
    1,                       !- Shading Control Sequence Number
    ExteriorShade,           !- Shading Type
    pf_S_R+1Blinds,          !- Construction with Shading Name
    OnIfScheduleAllows,      !- Shading Control Type
    Shutters_R3,             !- Schedule Name
    ,                        !- Setpoint {W/m2, W or deg C}
    Yes,                     !- Shading Control Is Scheduled
    No,                      !- Glare Control Is Active
    ,                        !- Shading Device Material Name
    FixedSlatAngle,          !- Type of Slat Angle Control for Blinds
    ,                        !- Slat Angle Schedule Name
    ,                        !- Setpoint 2 {W/m2 or deg C}
    ,                        !- Daylighting Control Object Name
    Sequential,              !- Multiple Surface Control Type
    Room3_S_Wind;            !- Fenestration Surface 1 Name

WindowShadingControl,
    H2BlindsE1,              !- Name
    Hall2,                   !- Zone Name
    1,                       !- Shading Control Sequence Number
    ExteriorShade,           !- Shading Type
    f_E_R+1Blinds,           !- Construction with Shading Name
    OnIfScheduleAllows,      !- Shading Control Type
    Shutters_Hall,           !- Schedule Name
    ,                        !- Setpoint {W/m2, W or deg C}
    Yes,                     !- Shading Control Is Scheduled
    No,                      !- Glare Control Is Active
    ,                        !- Shading Device Material Name
    FixedSlatAngle,          !- Type of Slat Angle Control for Blinds
    ,                        !- Slat Angle Schedule Name
    ,                        !- Setpoint 2 {W/m2 or deg C}
    ,                        !- Daylighting Control Object Name
    Sequential,              !- Multiple Surface Control Type
    Hall2_E_Wind1;           !- Fenestration Surface 1 Name

WindowShadingControl,
    H2BlindsE2,              !- Name
    Hall2,                   !- Zone Name
    1,                       !- Shading Control Sequence Number
    ExteriorShade,           !- Shading Type
    f_E_R+1Blinds,           !- Construction with Shading Name
    OnIfScheduleAllows,      !- Shading Control Type
    Shutters_Hall,           !- Schedule Name
    ,                        !- Setpoint {W/m2, W or deg C}
    Yes,                     !- Shading Control Is Scheduled
    No,                      !- Glare Control Is Active
    ,                        !- Shading Device Material Name
    FixedSlatAngle,          !- Type of Slat Angle Control for Blinds
    ,                        !- Slat Angle Schedule Name
    ,                        !- Setpoint 2 {W/m2 or deg C}
    ,                        !- Daylighting Control Object Name
    Sequential,              !- Multiple Surface Control Type
    Hall2_E_Wind2;           !- Fenestration Surface 1 Name

WindowShadingControl,
    HBlindsE,                !- Name
    Hall1,                   !- Zone Name
    1,                       !- Shading Control Sequence Number
    ExteriorShade,           !- Shading Type
    f_R+2_E_RDCBlinds,       !- Construction with Shading Name
    OnIfScheduleAllows,      !- Shading Control Type
    Shutters_Hall,           !- Schedule Name
    ,                        !- Setpoint {W/m2, W or deg C}
    Yes,                     !- Shading Control Is Scheduled
    No,                      !- Glare Control Is Active
    ,                        !- Shading Device Material Name
    FixedSlatAngle,          !- Type of Slat Angle Control for Blinds
    ,                        !- Slat Angle Schedule Name
    ,                        !- Setpoint 2 {W/m2 or deg C}
    ,                        !- Daylighting Control Object Name
    Sequential,              !- Multiple Surface Control Type
    H_Wind_E;                !- Fenestration Surface 1 Name

WindowShadingControl,
    LBlindsE,                !- Name
    Living,                  !- Zone Name
    1,                       !- Shading Control Sequence Number
    ExteriorShade,           !- Shading Type
    f_R+2_E_RDCBlinds,       !- Construction with Shading Name
    OnIfScheduleAllows,      !- Shading Control Type
    Shutters_Living,         !- Schedule Name
    ,                        !- Setpoint {W/m2, W or deg C}
    Yes,                     !- Shading Control Is Scheduled
    No,                      !- Glare Control Is Active
    ,                        !- Shading Device Material Name
    FixedSlatAngle,          !- Type of Slat Angle Control for Blinds
    ,                        !- Slat Angle Schedule Name
    ,                        !- Setpoint 2 {W/m2 or deg C}
    ,                        !- Daylighting Control Object Name
    Sequential,              !- Multiple Surface Control Type
    L_Wind_E;                !- Fenestration Surface 1 Name

WindowShadingControl,
    LBlindsS1,               !- Name
    Living,                  !- Zone Name
    1,                       !- Shading Control Sequence Number
    ExteriorShade,           !- Shading Type
    pf_S_RDCBlinds,          !- Construction with Shading Name
    OnIfScheduleAllows,      !- Shading Control Type
    Shutters_Living,         !- Schedule Name
    ,                        !- Setpoint {W/m2, W or deg C}
    Yes,                     !- Shading Control Is Scheduled
    No,                      !- Glare Control Is Active
    ,                        !- Shading Device Material Name
    FixedSlatAngle,          !- Type of Slat Angle Control for Blinds
    ,                        !- Slat Angle Schedule Name
    ,                        !- Setpoint 2 {W/m2 or deg C}
    ,                        !- Daylighting Control Object Name
    Sequential,              !- Multiple Surface Control Type
    L_Wind_S1;               !- Fenestration Surface 1 Name

WindowShadingControl,
    LBlindsS2,               !- Name
    Living,                  !- Zone Name
    1,                       !- Shading Control Sequence Number
    ExteriorShade,           !- Shading Type
    pf_S_RDCBlinds,          !- Construction with Shading Name
    OnIfScheduleAllows,      !- Shading Control Type
    Shutters_Living,         !- Schedule Name
    ,                        !- Setpoint {W/m2, W or deg C}
    Yes,                     !- Shading Control Is Scheduled
    No,                      !- Glare Control Is Active
    ,                        !- Shading Device Material Name
    FixedSlatAngle,          !- Type of Slat Angle Control for Blinds
    ,                        !- Slat Angle Schedule Name
    ,                        !- Setpoint 2 {W/m2 or deg C}
    ,                        !- Daylighting Control Object Name
    Sequential,              !- Multiple Surface Control Type
    L_Wind_S2;               !- Fenestration Surface 1 Name


!-   ===========  ALL OBJECTS IN CLASS: SHADING:BUILDING:DETAILED ===========

Shading:Building:Detailed,
    10764A,                  !- Name
    ,                        !- Transmittance Schedule Name
    ,                        !- Number of Vertices
    7.7,                     !- Vertex 1 X-coordinate {m}
    3.4,                     !- Vertex 1 Y-coordinate {m}
    2.04,                    !- Vertex 1 Z-coordinate {m}
    7.7,                     !- Vertex 2 X-coordinate {m}
    3.4,                     !- Vertex 2 Y-coordinate {m}
    0.99,                    !- Vertex 2 Z-coordinate {m}
    7.5,                     !- Vertex 3 X-coordinate {m}
    3.4,                     !- Vertex 3 Y-coordinate {m}
    0.99,                    !- Vertex 3 Z-coordinate {m}
    7.5,                     !- Vertex 4 X-coordinate {m}
    3.4,                     !- Vertex 4 Y-coordinate {m}
    2.04;                    !- Vertex 4 Z-coordinate {m}

Shading:Building:Detailed,
    1151EC,                  !- Name
    ,                        !- Transmittance Schedule Name
    ,                        !- Number of Vertices
    0,                       !- Vertex 1 X-coordinate {m}
    2.5,                     !- Vertex 1 Y-coordinate {m}
    2.2,                     !- Vertex 1 Z-coordinate {m}
    0,                       !- Vertex 2 X-coordinate {m}
    2.5,                     !- Vertex 2 Y-coordinate {m}
    0.05,                    !- Vertex 2 Z-coordinate {m}
    -0.2,                    !- Vertex 3 X-coordinate {m}
    2.5,                     !- Vertex 3 Y-coordinate {m}
    0.05,                    !- Vertex 3 Z-coordinate {m}
    -0.2,                    !- Vertex 4 X-coordinate {m}
    2.5,                     !- Vertex 4 Y-coordinate {m}
    2.2;                     !- Vertex 4 Z-coordinate {m}

Shading:Building:Detailed,
    1151EC 1,                !- Name
    ,                        !- Transmittance Schedule Name
    ,                        !- Number of Vertices
    7.7,                     !- Vertex 1 X-coordinate {m}
    5.5,                     !- Vertex 1 Y-coordinate {m}
    2.27232998860071,        !- Vertex 1 Z-coordinate {m}
    7.7,                     !- Vertex 2 X-coordinate {m}
    5.5,                     !- Vertex 2 Y-coordinate {m}
    0.122329988600711,       !- Vertex 2 Z-coordinate {m}
    7.5,                     !- Vertex 3 X-coordinate {m}
    5.5,                     !- Vertex 3 Y-coordinate {m}
    0.122329988600711,       !- Vertex 3 Z-coordinate {m}
    7.5,                     !- Vertex 4 X-coordinate {m}
    5.5,                     !- Vertex 4 Y-coordinate {m}
    2.27232998860071;        !- Vertex 4 Z-coordinate {m}

Shading:Building:Detailed,
    143B35,                  !- Name
    ,                        !- Transmittance Schedule Name
    ,                        !- Number of Vertices
    2.4,                     !- Vertex 1 X-coordinate {m}
    6.5,                     !- Vertex 1 Y-coordinate {m}
    2.05,                    !- Vertex 1 Z-coordinate {m}
    2.4,                     !- Vertex 2 X-coordinate {m}
    6.7,                     !- Vertex 2 Y-coordinate {m}
    2.05,                    !- Vertex 2 Z-coordinate {m}
    1.6,                     !- Vertex 3 X-coordinate {m}
    6.7,                     !- Vertex 3 Y-coordinate {m}
    2.05,                    !- Vertex 3 Z-coordinate {m}
    1.6,                     !- Vertex 4 X-coordinate {m}
    6.5,                     !- Vertex 4 Y-coordinate {m}
    2.05;                    !- Vertex 4 Z-coordinate {m}

Shading:Building:Detailed,
    1C7783,                  !- Name
    ,                        !- Transmittance Schedule Name
    ,                        !- Number of Vertices
    6.2,                     !- Vertex 1 X-coordinate {m}
    -0.2,                    !- Vertex 1 Y-coordinate {m}
    4.85,                    !- Vertex 1 Z-coordinate {m}
    6.2,                     !- Vertex 2 X-coordinate {m}
    -0.2,                    !- Vertex 2 Y-coordinate {m}
    2.7,                     !- Vertex 2 Z-coordinate {m}
    6.2,                     !- Vertex 3 X-coordinate {m}
    0,                       !- Vertex 3 Y-coordinate {m}
    2.7,                     !- Vertex 3 Z-coordinate {m}
    6.2,                     !- Vertex 4 X-coordinate {m}
    0,                       !- Vertex 4 Y-coordinate {m}
    4.85;                    !- Vertex 4 Z-coordinate {m}

Shading:Building:Detailed,
    206BB5,                  !- Name
    ,                        !- Transmittance Schedule Name
    ,                        !- Number of Vertices
    7.5,                     !- Vertex 1 X-coordinate {m}
    0,                       !- Vertex 1 Y-coordinate {m}
    2.65,                    !- Vertex 1 Z-coordinate {m}
    7.5,                     !- Vertex 2 X-coordinate {m}
    -1.24,                   !- Vertex 2 Y-coordinate {m}
    2.65,                    !- Vertex 2 Z-coordinate {m}
    0,                       !- Vertex 3 X-coordinate {m}
    -1.24,                   !- Vertex 3 Y-coordinate {m}
    2.65,                    !- Vertex 3 Z-coordinate {m}
    0,                       !- Vertex 4 X-coordinate {m}
    0,                       !- Vertex 4 Y-coordinate {m}
    2.65;                    !- Vertex 4 Z-coordinate {m}

Shading:Building:Detailed,
    26C7C7,                  !- Name
    ,                        !- Transmittance Schedule Name
    ,                        !- Number of Vertices
    6.45,                    !- Vertex 1 X-coordinate {m}
    0,                       !- Vertex 1 Y-coordinate {m}
    2.2,                     !- Vertex 1 Z-coordinate {m}
    6.45,                    !- Vertex 2 X-coordinate {m}
    0,                       !- Vertex 2 Y-coordinate {m}
    0.05,                    !- Vertex 2 Z-coordinate {m}
    6.45,                    !- Vertex 3 X-coordinate {m}
    -0.2,                    !- Vertex 3 Y-coordinate {m}
    0.05,                    !- Vertex 3 Z-coordinate {m}
    6.45,                    !- Vertex 4 X-coordinate {m}
    -0.2,                    !- Vertex 4 Y-coordinate {m}
    2.2;                     !- Vertex 4 Z-coordinate {m}

Shading:Building:Detailed,
    2A2C5C,                  !- Name
    ,                        !- Transmittance Schedule Name
    ,                        !- Number of Vertices
    1.05,                    !- Vertex 1 X-coordinate {m}
    -0.2,                    !- Vertex 1 Y-coordinate {m}
    2.2,                     !- Vertex 1 Z-coordinate {m}
    1.05,                    !- Vertex 2 X-coordinate {m}
    -0.2,                    !- Vertex 2 Y-coordinate {m}
    0.05,                    !- Vertex 2 Z-coordinate {m}
    1.05,                    !- Vertex 3 X-coordinate {m}
    0,                       !- Vertex 3 Y-coordinate {m}
    0.05,                    !- Vertex 3 Z-coordinate {m}
    1.05,                    !- Vertex 4 X-coordinate {m}
    0,                       !- Vertex 4 Y-coordinate {m}
    2.2;                     !- Vertex 4 Z-coordinate {m}

Shading:Building:Detailed,
    2A6A8F,                  !- Name
    ,                        !- Transmittance Schedule Name
    ,                        !- Number of Vertices
    -0.2,                    !- Vertex 1 X-coordinate {m}
    3.35,                    !- Vertex 1 Y-coordinate {m}
    1.95,                    !- Vertex 1 Z-coordinate {m}
    -0.2,                    !- Vertex 2 X-coordinate {m}
    3.35,                    !- Vertex 2 Y-coordinate {m}
    1,                       !- Vertex 2 Z-coordinate {m}
    0,                       !- Vertex 3 X-coordinate {m}
    3.35,                    !- Vertex 3 Y-coordinate {m}
    1,                       !- Vertex 3 Z-coordinate {m}
    0,                       !- Vertex 4 X-coordinate {m}
    3.35,                    !- Vertex 4 Y-coordinate {m}
    1.95;                    !- Vertex 4 Z-coordinate {m}

Shading:Building:Detailed,
    2F8D09,                  !- Name
    ,                        !- Transmittance Schedule Name
    ,                        !- Number of Vertices
    0,                       !- Vertex 1 X-coordinate {m}
    4.35,                    !- Vertex 1 Y-coordinate {m}
    1.95,                    !- Vertex 1 Z-coordinate {m}
    0,                       !- Vertex 2 X-coordinate {m}
    4.35,                    !- Vertex 2 Y-coordinate {m}
    1,                       !- Vertex 2 Z-coordinate {m}
    -0.2,                    !- Vertex 3 X-coordinate {m}
    4.35,                    !- Vertex 3 Y-coordinate {m}
    1,                       !- Vertex 3 Z-coordinate {m}
    -0.2,                    !- Vertex 4 X-coordinate {m}
    4.35,                    !- Vertex 4 Y-coordinate {m}
    1.95;                    !- Vertex 4 Z-coordinate {m}

Shading:Building:Detailed,
    303F89,                  !- Name
    ,                        !- Transmittance Schedule Name
    ,                        !- Number of Vertices
    0,                       !- Vertex 1 X-coordinate {m}
    2.5,                     !- Vertex 1 Y-coordinate {m}
    0.05,                    !- Vertex 1 Z-coordinate {m}
    0,                       !- Vertex 2 X-coordinate {m}
    1.5,                     !- Vertex 2 Y-coordinate {m}
    0.05,                    !- Vertex 2 Z-coordinate {m}
    -0.2,                    !- Vertex 3 X-coordinate {m}
    1.5,                     !- Vertex 3 Y-coordinate {m}
    0.05,                    !- Vertex 3 Z-coordinate {m}
    -0.2,                    !- Vertex 4 X-coordinate {m}
    2.5,                     !- Vertex 4 Y-coordinate {m}
    0.05;                    !- Vertex 4 Z-coordinate {m}

Shading:Building:Detailed,
    303F89 1,                !- Name
    ,                        !- Transmittance Schedule Name
    ,                        !- Number of Vertices
    7.7,                     !- Vertex 1 X-coordinate {m}
    5.5,                     !- Vertex 1 Y-coordinate {m}
    0.122329988600711,       !- Vertex 1 Z-coordinate {m}
    7.7,                     !- Vertex 2 X-coordinate {m}
    4.5,                     !- Vertex 2 Y-coordinate {m}
    0.122329988600711,       !- Vertex 2 Z-coordinate {m}
    7.5,                     !- Vertex 3 X-coordinate {m}
    4.5,                     !- Vertex 3 Y-coordinate {m}
    0.122329988600711,       !- Vertex 3 Z-coordinate {m}
    7.5,                     !- Vertex 4 X-coordinate {m}
    5.5,                     !- Vertex 4 Y-coordinate {m}
    0.122329988600711;       !- Vertex 4 Z-coordinate {m}

Shading:Building:Detailed,
    342680,                  !- Name
    ,                        !- Transmittance Schedule Name
    ,                        !- Number of Vertices
    -0.2,                    !- Vertex 1 X-coordinate {m}
    4.3,                     !- Vertex 1 Y-coordinate {m}
    4.85,                    !- Vertex 1 Z-coordinate {m}
    -0.2,                    !- Vertex 2 X-coordinate {m}
    4.3,                     !- Vertex 2 Y-coordinate {m}
    2.7,                     !- Vertex 2 Z-coordinate {m}
    0,                       !- Vertex 3 X-coordinate {m}
    4.3,                     !- Vertex 3 Y-coordinate {m}
    2.7,                     !- Vertex 3 Z-coordinate {m}
    0,                       !- Vertex 4 X-coordinate {m}
    4.3,                     !- Vertex 4 Y-coordinate {m}
    4.85;                    !- Vertex 4 Z-coordinate {m}

Shading:Building:Detailed,
    3A5792,                  !- Name
    ,                        !- Transmittance Schedule Name
    ,                        !- Number of Vertices
    7.7,                     !- Vertex 1 X-coordinate {m}
    5.05,                    !- Vertex 1 Y-coordinate {m}
    4.7,                     !- Vertex 1 Z-coordinate {m}
    7.7,                     !- Vertex 2 X-coordinate {m}
    5.05,                    !- Vertex 2 Y-coordinate {m}
    3.65,                    !- Vertex 2 Z-coordinate {m}
    7.5,                     !- Vertex 3 X-coordinate {m}
    5.05,                    !- Vertex 3 Y-coordinate {m}
    3.65,                    !- Vertex 3 Z-coordinate {m}
    7.5,                     !- Vertex 4 X-coordinate {m}
    5.05,                    !- Vertex 4 Y-coordinate {m}
    4.7;                     !- Vertex 4 Z-coordinate {m}

Shading:Building:Detailed,
    3C656C,                  !- Name
    ,                        !- Transmittance Schedule Name
    ,                        !- Number of Vertices
    0,                       !- Vertex 1 X-coordinate {m}
    4.3,                     !- Vertex 1 Y-coordinate {m}
    2.7,                     !- Vertex 1 Z-coordinate {m}
    0,                       !- Vertex 2 X-coordinate {m}
    3.3,                     !- Vertex 2 Y-coordinate {m}
    2.7,                     !- Vertex 2 Z-coordinate {m}
    -0.2,                    !- Vertex 3 X-coordinate {m}
    3.3,                     !- Vertex 3 Y-coordinate {m}
    2.7,                     !- Vertex 3 Z-coordinate {m}
    -0.2,                    !- Vertex 4 X-coordinate {m}
    4.3,                     !- Vertex 4 Y-coordinate {m}
    2.7;                     !- Vertex 4 Z-coordinate {m}

Shading:Building:Detailed,
    40EB0D,                  !- Name
    ,                        !- Transmittance Schedule Name
    ,                        !- Number of Vertices
    0,                       !- Vertex 1 X-coordinate {m}
    2.85,                    !- Vertex 1 Y-coordinate {m}
    6.45,                    !- Vertex 1 Z-coordinate {m}
    0,                       !- Vertex 2 X-coordinate {m}
    2.85,                    !- Vertex 2 Y-coordinate {m}
    5.4,                     !- Vertex 2 Z-coordinate {m}
    -0.2,                    !- Vertex 3 X-coordinate {m}
    2.85,                    !- Vertex 3 Y-coordinate {m}
    5.4,                     !- Vertex 3 Z-coordinate {m}
    -0.2,                    !- Vertex 4 X-coordinate {m}
    2.85,                    !- Vertex 4 Y-coordinate {m}
    6.45;                    !- Vertex 4 Z-coordinate {m}

Shading:Building:Detailed,
    471B49,                  !- Name
    ,                        !- Transmittance Schedule Name
    ,                        !- Number of Vertices
    6.45,                    !- Vertex 1 X-coordinate {m}
    0,                       !- Vertex 1 Y-coordinate {m}
    0.05,                    !- Vertex 1 Z-coordinate {m}
    6.45,                    !- Vertex 2 X-coordinate {m}
    -0.2,                    !- Vertex 2 Y-coordinate {m}
    0.05,                    !- Vertex 2 Z-coordinate {m}
    4.15,                    !- Vertex 3 X-coordinate {m}
    -0.2,                    !- Vertex 3 Y-coordinate {m}
    0.05,                    !- Vertex 3 Z-coordinate {m}
    4.15,                    !- Vertex 4 X-coordinate {m}
    0,                       !- Vertex 4 Y-coordinate {m}
    0.05;                    !- Vertex 4 Z-coordinate {m}

Shading:Building:Detailed,
    48E842,                  !- Name
    ,                        !- Transmittance Schedule Name
    ,                        !- Number of Vertices
    1.6,                     !- Vertex 1 X-coordinate {m}
    6.5,                     !- Vertex 1 Y-coordinate {m}
    2.05,                    !- Vertex 1 Z-coordinate {m}
    1.6,                     !- Vertex 2 X-coordinate {m}
    6.5,                     !- Vertex 2 Y-coordinate {m}
    1,                       !- Vertex 2 Z-coordinate {m}
    1.6,                     !- Vertex 3 X-coordinate {m}
    6.7,                     !- Vertex 3 Y-coordinate {m}
    1,                       !- Vertex 3 Z-coordinate {m}
    1.6,                     !- Vertex 4 X-coordinate {m}
    6.7,                     !- Vertex 4 Y-coordinate {m}
    2.05;                    !- Vertex 4 Z-coordinate {m}

Shading:Building:Detailed,
    49D7EA,                  !- Name
    ,                        !- Transmittance Schedule Name
    ,                        !- Number of Vertices
    3.35,                    !- Vertex 1 X-coordinate {m}
    0,                       !- Vertex 1 Y-coordinate {m}
    0.05,                    !- Vertex 1 Z-coordinate {m}
    3.35,                    !- Vertex 2 X-coordinate {m}
    -0.2,                    !- Vertex 2 Y-coordinate {m}
    0.05,                    !- Vertex 2 Z-coordinate {m}
    1.05,                    !- Vertex 3 X-coordinate {m}
    -0.2,                    !- Vertex 3 Y-coordinate {m}
    0.05,                    !- Vertex 3 Z-coordinate {m}
    1.05,                    !- Vertex 4 X-coordinate {m}
    0,                       !- Vertex 4 Y-coordinate {m}
    0.05;                    !- Vertex 4 Z-coordinate {m}

Shading:Building:Detailed,
    53E355,                  !- Name
    ,                        !- Transmittance Schedule Name
    ,                        !- Number of Vertices
    5.1,                     !- Vertex 1 X-coordinate {m}
    6.7,                     !- Vertex 1 Y-coordinate {m}
    3.65,                    !- Vertex 1 Z-coordinate {m}
    5.1,                     !- Vertex 2 X-coordinate {m}
    6.5,                     !- Vertex 2 Y-coordinate {m}
    3.65,                    !- Vertex 2 Z-coordinate {m}
    4.5,                     !- Vertex 3 X-coordinate {m}
    6.5,                     !- Vertex 3 Y-coordinate {m}
    3.65,                    !- Vertex 3 Z-coordinate {m}
    4.5,                     !- Vertex 4 X-coordinate {m}
    6.7,                     !- Vertex 4 Y-coordinate {m}
    3.65;                    !- Vertex 4 Z-coordinate {m}

Shading:Building:Detailed,
    5D4A8F,                  !- Name
    ,                        !- Transmittance Schedule Name
    ,                        !- Number of Vertices
    7.7,                     !- Vertex 1 X-coordinate {m}
    3.65,                    !- Vertex 1 Y-coordinate {m}
    5.4,                     !- Vertex 1 Z-coordinate {m}
    7.7,                     !- Vertex 2 X-coordinate {m}
    2.85,                    !- Vertex 2 Y-coordinate {m}
    5.4,                     !- Vertex 2 Z-coordinate {m}
    7.5,                     !- Vertex 3 X-coordinate {m}
    2.85,                    !- Vertex 3 Y-coordinate {m}
    5.4,                     !- Vertex 3 Z-coordinate {m}
    7.5,                     !- Vertex 4 X-coordinate {m}
    3.65,                    !- Vertex 4 Y-coordinate {m}
    5.4;                     !- Vertex 4 Z-coordinate {m}

Shading:Building:Detailed,
    5F20EC,                  !- Name
    ,                        !- Transmittance Schedule Name
    ,                        !- Number of Vertices
    7.7,                     !- Vertex 1 X-coordinate {m}
    5.05,                    !- Vertex 1 Y-coordinate {m}
    3.65,                    !- Vertex 1 Z-coordinate {m}
    7.7,                     !- Vertex 2 X-coordinate {m}
    4.45,                    !- Vertex 2 Y-coordinate {m}
    3.65,                    !- Vertex 2 Z-coordinate {m}
    7.5,                     !- Vertex 3 X-coordinate {m}
    4.45,                    !- Vertex 3 Y-coordinate {m}
    3.65,                    !- Vertex 3 Z-coordinate {m}
    7.5,                     !- Vertex 4 X-coordinate {m}
    5.05,                    !- Vertex 4 Y-coordinate {m}
    3.65;                    !- Vertex 4 Z-coordinate {m}

Shading:Building:Detailed,
    5F4538,                  !- Name
    ,                        !- Transmittance Schedule Name
    ,                        !- Number of Vertices
    -0.2,                    !- Vertex 1 X-coordinate {m}
    3.65,                    !- Vertex 1 Y-coordinate {m}
    6.45,                    !- Vertex 1 Z-coordinate {m}
    -0.2,                    !- Vertex 2 X-coordinate {m}
    3.65,                    !- Vertex 2 Y-coordinate {m}
    5.4,                     !- Vertex 2 Z-coordinate {m}
    0,                       !- Vertex 3 X-coordinate {m}
    3.65,                    !- Vertex 3 Y-coordinate {m}
    5.4,                     !- Vertex 3 Z-coordinate {m}
    0,                       !- Vertex 4 X-coordinate {m}
    3.65,                    !- Vertex 4 Y-coordinate {m}
    6.45;                    !- Vertex 4 Z-coordinate {m}

Shading:Building:Detailed,
    5FDFCE,                  !- Name
    ,                        !- Transmittance Schedule Name
    ,                        !- Number of Vertices
    5.1,                     !- Vertex 1 X-coordinate {m}
    6.7,                     !- Vertex 1 Y-coordinate {m}
    4.7,                     !- Vertex 1 Z-coordinate {m}
    5.1,                     !- Vertex 2 X-coordinate {m}
    6.5,                     !- Vertex 2 Y-coordinate {m}
    4.7,                     !- Vertex 2 Z-coordinate {m}
    4.5,                     !- Vertex 3 X-coordinate {m}
    6.5,                     !- Vertex 3 Y-coordinate {m}
    4.7,                     !- Vertex 3 Z-coordinate {m}
    4.5,                     !- Vertex 4 X-coordinate {m}
    6.7,                     !- Vertex 4 Y-coordinate {m}
    4.7;                     !- Vertex 4 Z-coordinate {m}

Shading:Building:Detailed,
    62294F,                  !- Name
    ,                        !- Transmittance Schedule Name
    ,                        !- Number of Vertices
    4.8,                     !- Vertex 1 X-coordinate {m}
    -0.2,                    !- Vertex 1 Y-coordinate {m}
    4.85,                    !- Vertex 1 Z-coordinate {m}
    4.8,                     !- Vertex 2 X-coordinate {m}
    -0.2,                    !- Vertex 2 Y-coordinate {m}
    2.7,                     !- Vertex 2 Z-coordinate {m}
    4.8,                     !- Vertex 3 X-coordinate {m}
    0,                       !- Vertex 3 Y-coordinate {m}
    2.7,                     !- Vertex 3 Z-coordinate {m}
    4.8,                     !- Vertex 4 X-coordinate {m}
    0,                       !- Vertex 4 Y-coordinate {m}
    4.85;                    !- Vertex 4 Z-coordinate {m}

Shading:Building:Detailed,
    628949,                  !- Name
    ,                        !- Transmittance Schedule Name
    ,                        !- Number of Vertices
    7.7,                     !- Vertex 1 X-coordinate {m}
    2.85,                    !- Vertex 1 Y-coordinate {m}
    6.45,                    !- Vertex 1 Z-coordinate {m}
    7.7,                     !- Vertex 2 X-coordinate {m}
    3.65,                    !- Vertex 2 Y-coordinate {m}
    6.45,                    !- Vertex 2 Z-coordinate {m}
    7.5,                     !- Vertex 3 X-coordinate {m}
    3.65,                    !- Vertex 3 Y-coordinate {m}
    6.45,                    !- Vertex 3 Z-coordinate {m}
    7.5,                     !- Vertex 4 X-coordinate {m}
    2.85,                    !- Vertex 4 Y-coordinate {m}
    6.45;                    !- Vertex 4 Z-coordinate {m}

Shading:Building:Detailed,
    697A5E,                  !- Name
    ,                        !- Transmittance Schedule Name
    ,                        !- Number of Vertices
    2.2,                     !- Vertex 1 X-coordinate {m}
    -0.2,                    !- Vertex 1 Y-coordinate {m}
    4.85,                    !- Vertex 1 Z-coordinate {m}
    2.2,                     !- Vertex 2 X-coordinate {m}
    -0.2,                    !- Vertex 2 Y-coordinate {m}
    2.7,                     !- Vertex 2 Z-coordinate {m}
    2.2,                     !- Vertex 3 X-coordinate {m}
    0,                       !- Vertex 3 Y-coordinate {m}
    2.7,                     !- Vertex 3 Z-coordinate {m}
    2.2,                     !- Vertex 4 X-coordinate {m}
    0,                       !- Vertex 4 Y-coordinate {m}
    4.85;                    !- Vertex 4 Z-coordinate {m}

Shading:Building:Detailed,
    6D61D4,                  !- Name
    ,                        !- Transmittance Schedule Name
    ,                        !- Number of Vertices
    7.7,                     !- Vertex 1 X-coordinate {m}
    2.85,                    !- Vertex 1 Y-coordinate {m}
    6.45,                    !- Vertex 1 Z-coordinate {m}
    7.7,                     !- Vertex 2 X-coordinate {m}
    2.85,                    !- Vertex 2 Y-coordinate {m}
    5.4,                     !- Vertex 2 Z-coordinate {m}
    7.5,                     !- Vertex 3 X-coordinate {m}
    2.85,                    !- Vertex 3 Y-coordinate {m}
    5.4,                     !- Vertex 3 Z-coordinate {m}
    7.5,                     !- Vertex 4 X-coordinate {m}
    2.85,                    !- Vertex 4 Y-coordinate {m}
    6.45;                    !- Vertex 4 Z-coordinate {m}

Shading:Building:Detailed,
    7123C0,                  !- Name
    ,                        !- Transmittance Schedule Name
    ,                        !- Number of Vertices
    8.1,                     !- Vertex 1 X-coordinate {m}
    0,                       !- Vertex 1 Y-coordinate {m}
    5.2,                     !- Vertex 1 Z-coordinate {m}
    8.1,                     !- Vertex 2 X-coordinate {m}
    -0.875,                  !- Vertex 2 Y-coordinate {m}
    4.7155,                  !- Vertex 2 Z-coordinate {m}
    -0.6,                    !- Vertex 3 X-coordinate {m}
    -0.875,                  !- Vertex 3 Y-coordinate {m}
    4.7155,                  !- Vertex 3 Z-coordinate {m}
    -0.6,                    !- Vertex 4 X-coordinate {m}
    0,                       !- Vertex 4 Y-coordinate {m}
    5.2;                     !- Vertex 4 Z-coordinate {m}

Shading:Building:Detailed,
    757531,                  !- Name
    ,                        !- Transmittance Schedule Name
    ,                        !- Number of Vertices
    2.4,                     !- Vertex 1 X-coordinate {m}
    6.5,                     !- Vertex 1 Y-coordinate {m}
    1,                       !- Vertex 1 Z-coordinate {m}
    2.4,                     !- Vertex 2 X-coordinate {m}
    6.7,                     !- Vertex 2 Y-coordinate {m}
    1,                       !- Vertex 2 Z-coordinate {m}
    1.6,                     !- Vertex 3 X-coordinate {m}
    6.7,                     !- Vertex 3 Y-coordinate {m}
    1,                       !- Vertex 3 Z-coordinate {m}
    1.6,                     !- Vertex 4 X-coordinate {m}
    6.5,                     !- Vertex 4 Y-coordinate {m}
    1;                       !- Vertex 4 Z-coordinate {m}

Shading:Building:Detailed,
    7A2E83,                  !- Name
    ,                        !- Transmittance Schedule Name
    ,                        !- Number of Vertices
    8.1,                     !- Vertex 1 X-coordinate {m}
    3.25,                    !- Vertex 1 Y-coordinate {m}
    7,                       !- Vertex 1 Z-coordinate {m}
    8.1,                     !- Vertex 2 X-coordinate {m}
    0,                       !- Vertex 2 Y-coordinate {m}
    5.2,                     !- Vertex 2 Z-coordinate {m}
    7.5,                     !- Vertex 3 X-coordinate {m}
    0,                       !- Vertex 3 Y-coordinate {m}
    5.2,                     !- Vertex 3 Z-coordinate {m}
    7.5,                     !- Vertex 4 X-coordinate {m}
    3.25,                    !- Vertex 4 Y-coordinate {m}
    7;                       !- Vertex 4 Z-coordinate {m}

Shading:Building:Detailed,
    7AE9C2,                  !- Name
    ,                        !- Transmittance Schedule Name
    ,                        !- Number of Vertices
    4.5,                     !- Vertex 1 X-coordinate {m}
    6.5,                     !- Vertex 1 Y-coordinate {m}
    4.7,                     !- Vertex 1 Z-coordinate {m}
    4.5,                     !- Vertex 2 X-coordinate {m}
    6.5,                     !- Vertex 2 Y-coordinate {m}
    3.65,                    !- Vertex 2 Z-coordinate {m}
    4.5,                     !- Vertex 3 X-coordinate {m}
    6.7,                     !- Vertex 3 Y-coordinate {m}
    3.65,                    !- Vertex 3 Z-coordinate {m}
    4.5,                     !- Vertex 4 X-coordinate {m}
    6.7,                     !- Vertex 4 Y-coordinate {m}
    4.7;                     !- Vertex 4 Z-coordinate {m}

Shading:Building:Detailed,
    7D91D3,                  !- Name
    ,                        !- Transmittance Schedule Name
    ,                        !- Number of Vertices
    3.6,                     !- Vertex 1 X-coordinate {m}
    0,                       !- Vertex 1 Y-coordinate {m}
    2.7,                     !- Vertex 1 Z-coordinate {m}
    3.6,                     !- Vertex 2 X-coordinate {m}
    -0.2,                    !- Vertex 2 Y-coordinate {m}
    2.7,                     !- Vertex 2 Z-coordinate {m}
    2.2,                     !- Vertex 3 X-coordinate {m}
    -0.2,                    !- Vertex 3 Y-coordinate {m}
    2.7,                     !- Vertex 3 Z-coordinate {m}
    2.2,                     !- Vertex 4 X-coordinate {m}
    0,                       !- Vertex 4 Y-coordinate {m}
    2.7;                     !- Vertex 4 Z-coordinate {m}

Shading:Building:Detailed,
    7E86DD,                  !- Name
    ,                        !- Transmittance Schedule Name
    ,                        !- Number of Vertices
    0,                       !- Vertex 1 X-coordinate {m}
    4.35,                    !- Vertex 1 Y-coordinate {m}
    1,                       !- Vertex 1 Z-coordinate {m}
    0,                       !- Vertex 2 X-coordinate {m}
    3.35,                    !- Vertex 2 Y-coordinate {m}
    1,                       !- Vertex 2 Z-coordinate {m}
    -0.2,                    !- Vertex 3 X-coordinate {m}
    3.35,                    !- Vertex 3 Y-coordinate {m}
    1,                       !- Vertex 3 Z-coordinate {m}
    -0.2,                    !- Vertex 4 X-coordinate {m}
    4.35,                    !- Vertex 4 Y-coordinate {m}
    1;                       !- Vertex 4 Z-coordinate {m}

Shading:Building:Detailed,
    828210,                  !- Name
    ,                        !- Transmittance Schedule Name
    ,                        !- Number of Vertices
    7.7,                     !- Vertex 1 X-coordinate {m}
    4.45,                    !- Vertex 1 Y-coordinate {m}
    4.7,                     !- Vertex 1 Z-coordinate {m}
    7.7,                     !- Vertex 2 X-coordinate {m}
    4.45,                    !- Vertex 2 Y-coordinate {m}
    3.65,                    !- Vertex 2 Z-coordinate {m}
    7.5,                     !- Vertex 3 X-coordinate {m}
    4.45,                    !- Vertex 3 Y-coordinate {m}
    3.65,                    !- Vertex 3 Z-coordinate {m}
    7.5,                     !- Vertex 4 X-coordinate {m}
    4.45,                    !- Vertex 4 Y-coordinate {m}
    4.7;                     !- Vertex 4 Z-coordinate {m}

Shading:Building:Detailed,
    867B5A,                  !- Name
    ,                        !- Transmittance Schedule Name
    ,                        !- Number of Vertices
    7.5,                     !- Vertex 1 X-coordinate {m}
    3.25,                    !- Vertex 1 Y-coordinate {m}
    7,                       !- Vertex 1 Z-coordinate {m}
    7.5,                     !- Vertex 2 X-coordinate {m}
    6.5,                     !- Vertex 2 Y-coordinate {m}
    5.2,                     !- Vertex 2 Z-coordinate {m}
    8.1,                     !- Vertex 3 X-coordinate {m}
    6.5,                     !- Vertex 3 Y-coordinate {m}
    5.2,                     !- Vertex 3 Z-coordinate {m}
    8.1,                     !- Vertex 4 X-coordinate {m}
    3.25,                    !- Vertex 4 Y-coordinate {m}
    7;                       !- Vertex 4 Z-coordinate {m}

Shading:Building:Detailed,
    87BA48,                  !- Name
    ,                        !- Transmittance Schedule Name
    ,                        !- Number of Vertices
    6.45,                    !- Vertex 1 X-coordinate {m}
    0,                       !- Vertex 1 Y-coordinate {m}
    2.2,                     !- Vertex 1 Z-coordinate {m}
    6.45,                    !- Vertex 2 X-coordinate {m}
    -0.2,                    !- Vertex 2 Y-coordinate {m}
    2.2,                     !- Vertex 2 Z-coordinate {m}
    4.15,                    !- Vertex 3 X-coordinate {m}
    -0.2,                    !- Vertex 3 Y-coordinate {m}
    2.2,                     !- Vertex 3 Z-coordinate {m}
    4.15,                    !- Vertex 4 X-coordinate {m}
    0,                       !- Vertex 4 Y-coordinate {m}
    2.2;                     !- Vertex 4 Z-coordinate {m}

Shading:Building:Detailed,
    88C273,                  !- Name
    ,                        !- Transmittance Schedule Name
    ,                        !- Number of Vertices
    0,                       !- Vertex 1 X-coordinate {m}
    1.5,                     !- Vertex 1 Y-coordinate {m}
    2.2,                     !- Vertex 1 Z-coordinate {m}
    0,                       !- Vertex 2 X-coordinate {m}
    2.5,                     !- Vertex 2 Y-coordinate {m}
    2.2,                     !- Vertex 2 Z-coordinate {m}
    -0.2,                    !- Vertex 3 X-coordinate {m}
    2.5,                     !- Vertex 3 Y-coordinate {m}
    2.2,                     !- Vertex 3 Z-coordinate {m}
    -0.2,                    !- Vertex 4 X-coordinate {m}
    1.5,                     !- Vertex 4 Y-coordinate {m}
    2.2;                     !- Vertex 4 Z-coordinate {m}

Shading:Building:Detailed,
    88C273 1,                !- Name
    ,                        !- Transmittance Schedule Name
    ,                        !- Number of Vertices
    7.7,                     !- Vertex 1 X-coordinate {m}
    4.5,                     !- Vertex 1 Y-coordinate {m}
    2.27232998860071,        !- Vertex 1 Z-coordinate {m}
    7.7,                     !- Vertex 2 X-coordinate {m}
    5.5,                     !- Vertex 2 Y-coordinate {m}
    2.27232998860071,        !- Vertex 2 Z-coordinate {m}
    7.5,                     !- Vertex 3 X-coordinate {m}
    5.5,                     !- Vertex 3 Y-coordinate {m}
    2.27232998860071,        !- Vertex 3 Z-coordinate {m}
    7.5,                     !- Vertex 4 X-coordinate {m}
    4.5,                     !- Vertex 4 Y-coordinate {m}
    2.27232998860071;        !- Vertex 4 Z-coordinate {m}

Shading:Building:Detailed,
    89948B,                  !- Name
    ,                        !- Transmittance Schedule Name
    ,                        !- Number of Vertices
    3.6,                     !- Vertex 1 X-coordinate {m}
    0,                       !- Vertex 1 Y-coordinate {m}
    4.85,                    !- Vertex 1 Z-coordinate {m}
    3.6,                     !- Vertex 2 X-coordinate {m}
    -0.2,                    !- Vertex 2 Y-coordinate {m}
    4.85,                    !- Vertex 2 Z-coordinate {m}
    2.2,                     !- Vertex 3 X-coordinate {m}
    -0.2,                    !- Vertex 3 Y-coordinate {m}
    4.85,                    !- Vertex 3 Z-coordinate {m}
    2.2,                     !- Vertex 4 X-coordinate {m}
    0,                       !- Vertex 4 Y-coordinate {m}
    4.85;                    !- Vertex 4 Z-coordinate {m}

Shading:Building:Detailed,
    8C7EDE,                  !- Name
    ,                        !- Transmittance Schedule Name
    ,                        !- Number of Vertices
    0,                       !- Vertex 1 X-coordinate {m}
    3.65,                    !- Vertex 1 Y-coordinate {m}
    6.45,                    !- Vertex 1 Z-coordinate {m}
    0,                       !- Vertex 2 X-coordinate {m}
    2.85,                    !- Vertex 2 Y-coordinate {m}
    6.45,                    !- Vertex 2 Z-coordinate {m}
    -0.2,                    !- Vertex 3 X-coordinate {m}
    2.85,                    !- Vertex 3 Y-coordinate {m}
    6.45,                    !- Vertex 3 Z-coordinate {m}
    -0.2,                    !- Vertex 4 X-coordinate {m}
    3.65,                    !- Vertex 4 Y-coordinate {m}
    6.45;                    !- Vertex 4 Z-coordinate {m}

Shading:Building:Detailed,
    8DE6D5,                  !- Name
    ,                        !- Transmittance Schedule Name
    ,                        !- Number of Vertices
    0,                       !- Vertex 1 X-coordinate {m}
    3.35,                    !- Vertex 1 Y-coordinate {m}
    1.95,                    !- Vertex 1 Z-coordinate {m}
    0,                       !- Vertex 2 X-coordinate {m}
    4.35,                    !- Vertex 2 Y-coordinate {m}
    1.95,                    !- Vertex 2 Z-coordinate {m}
    -0.2,                    !- Vertex 3 X-coordinate {m}
    4.35,                    !- Vertex 3 Y-coordinate {m}
    1.95,                    !- Vertex 3 Z-coordinate {m}
    -0.2,                    !- Vertex 4 X-coordinate {m}
    3.35,                    !- Vertex 4 Y-coordinate {m}
    1.95;                    !- Vertex 4 Z-coordinate {m}

Shading:Building:Detailed,
    908CE5,                  !- Name
    ,                        !- Transmittance Schedule Name
    ,                        !- Number of Vertices
    -0.6,                    !- Vertex 1 X-coordinate {m}
    3.25,                    !- Vertex 1 Y-coordinate {m}
    7,                       !- Vertex 1 Z-coordinate {m}
    -0.6,                    !- Vertex 2 X-coordinate {m}
    6.5,                     !- Vertex 2 Y-coordinate {m}
    5.2,                     !- Vertex 2 Z-coordinate {m}
    0,                       !- Vertex 3 X-coordinate {m}
    6.5,                     !- Vertex 3 Y-coordinate {m}
    5.2,                     !- Vertex 3 Z-coordinate {m}
    0,                       !- Vertex 4 X-coordinate {m}
    3.25,                    !- Vertex 4 Y-coordinate {m}
    7;                       !- Vertex 4 Z-coordinate {m}

Shading:Building:Detailed,
    96CDC3,                  !- Name
    ,                        !- Transmittance Schedule Name
    ,                        !- Number of Vertices
    -0.6,                    !- Vertex 1 X-coordinate {m}
    6.5,                     !- Vertex 1 Y-coordinate {m}
    5.2,                     !- Vertex 1 Z-coordinate {m}
    -0.6,                    !- Vertex 2 X-coordinate {m}
    7.025,                   !- Vertex 2 Y-coordinate {m}
    4.91,                    !- Vertex 2 Z-coordinate {m}
    8.1,                     !- Vertex 3 X-coordinate {m}
    7.025,                   !- Vertex 3 Y-coordinate {m}
    4.91,                    !- Vertex 3 Z-coordinate {m}
    8.1,                     !- Vertex 4 X-coordinate {m}
    6.5,                     !- Vertex 4 Y-coordinate {m}
    5.2;                     !- Vertex 4 Z-coordinate {m}

Shading:Building:Detailed,
    9CEB89,                  !- Name
    ,                        !- Transmittance Schedule Name
    ,                        !- Number of Vertices
    6.2,                     !- Vertex 1 X-coordinate {m}
    0,                       !- Vertex 1 Y-coordinate {m}
    4.85,                    !- Vertex 1 Z-coordinate {m}
    6.2,                     !- Vertex 2 X-coordinate {m}
    -0.2,                    !- Vertex 2 Y-coordinate {m}
    4.85,                    !- Vertex 2 Z-coordinate {m}
    4.8,                     !- Vertex 3 X-coordinate {m}
    -0.2,                    !- Vertex 3 Y-coordinate {m}
    4.85,                    !- Vertex 3 Z-coordinate {m}
    4.8,                     !- Vertex 4 X-coordinate {m}
    0,                       !- Vertex 4 Y-coordinate {m}
    4.85;                    !- Vertex 4 Z-coordinate {m}

Shading:Building:Detailed,
    A30F8A,                  !- Name
    ,                        !- Transmittance Schedule Name
    ,                        !- Number of Vertices
    7.7,                     !- Vertex 1 X-coordinate {m}
    4.05,                    !- Vertex 1 Y-coordinate {m}
    3.65,                    !- Vertex 1 Z-coordinate {m}
    7.7,                     !- Vertex 2 X-coordinate {m}
    3.45,                    !- Vertex 2 Y-coordinate {m}
    3.65,                    !- Vertex 2 Z-coordinate {m}
    7.5,                     !- Vertex 3 X-coordinate {m}
    3.45,                    !- Vertex 3 Y-coordinate {m}
    3.65,                    !- Vertex 3 Z-coordinate {m}
    7.5,                     !- Vertex 4 X-coordinate {m}
    4.05,                    !- Vertex 4 Y-coordinate {m}
    3.65;                    !- Vertex 4 Z-coordinate {m}

Shading:Building:Detailed,
    B124A7,                  !- Name
    ,                        !- Transmittance Schedule Name
    ,                        !- Number of Vertices
    7.7,                     !- Vertex 1 X-coordinate {m}
    3.4,                     !- Vertex 1 Y-coordinate {m}
    2.04,                    !- Vertex 1 Z-coordinate {m}
    7.7,                     !- Vertex 2 X-coordinate {m}
    2.6,                     !- Vertex 2 Y-coordinate {m}
    2.04,                    !- Vertex 2 Z-coordinate {m}
    7.5,                     !- Vertex 3 X-coordinate {m}
    2.6,                     !- Vertex 3 Y-coordinate {m}
    2.04,                    !- Vertex 3 Z-coordinate {m}
    7.5,                     !- Vertex 4 X-coordinate {m}
    3.4,                     !- Vertex 4 Y-coordinate {m}
    2.04;                    !- Vertex 4 Z-coordinate {m}

Shading:Building:Detailed,
    B33783,                  !- Name
    ,                        !- Transmittance Schedule Name
    ,                        !- Number of Vertices
    7.7,                     !- Vertex 1 X-coordinate {m}
    3.45,                    !- Vertex 1 Y-coordinate {m}
    4.7,                     !- Vertex 1 Z-coordinate {m}
    7.7,                     !- Vertex 2 X-coordinate {m}
    3.45,                    !- Vertex 2 Y-coordinate {m}
    3.65,                    !- Vertex 2 Z-coordinate {m}
    7.5,                     !- Vertex 3 X-coordinate {m}
    3.45,                    !- Vertex 3 Y-coordinate {m}
    3.65,                    !- Vertex 3 Z-coordinate {m}
    7.5,                     !- Vertex 4 X-coordinate {m}
    3.45,                    !- Vertex 4 Y-coordinate {m}
    4.7;                     !- Vertex 4 Z-coordinate {m}

Shading:Building:Detailed,
    B86563,                  !- Name
    ,                        !- Transmittance Schedule Name
    ,                        !- Number of Vertices
    -0.2,                    !- Vertex 1 X-coordinate {m}
    3.3,                     !- Vertex 1 Y-coordinate {m}
    4.85,                    !- Vertex 1 Z-coordinate {m}
    -0.2,                    !- Vertex 2 X-coordinate {m}
    3.3,                     !- Vertex 2 Y-coordinate {m}
    2.7,                     !- Vertex 2 Z-coordinate {m}
    0,                       !- Vertex 3 X-coordinate {m}
    3.3,                     !- Vertex 3 Y-coordinate {m}
    2.7,                     !- Vertex 3 Z-coordinate {m}
    0,                       !- Vertex 4 X-coordinate {m}
    3.3,                     !- Vertex 4 Y-coordinate {m}
    4.85;                    !- Vertex 4 Z-coordinate {m}

Shading:Building:Detailed,
    BA67AF,                  !- Name
    ,                        !- Transmittance Schedule Name
    ,                        !- Number of Vertices
    3.35,                    !- Vertex 1 X-coordinate {m}
    0,                       !- Vertex 1 Y-coordinate {m}
    2.2,                     !- Vertex 1 Z-coordinate {m}
    3.35,                    !- Vertex 2 X-coordinate {m}
    -0.2,                    !- Vertex 2 Y-coordinate {m}
    2.2,                     !- Vertex 2 Z-coordinate {m}
    1.05,                    !- Vertex 3 X-coordinate {m}
    -0.2,                    !- Vertex 3 Y-coordinate {m}
    2.2,                     !- Vertex 3 Z-coordinate {m}
    1.05,                    !- Vertex 4 X-coordinate {m}
    0,                       !- Vertex 4 Y-coordinate {m}
    2.2;                     !- Vertex 4 Z-coordinate {m}

Shading:Building:Detailed,
    C5D593,                  !- Name
    ,                        !- Transmittance Schedule Name
    ,                        !- Number of Vertices
    0,                       !- Vertex 1 X-coordinate {m}
    3.25,                    !- Vertex 1 Y-coordinate {m}
    7,                       !- Vertex 1 Z-coordinate {m}
    0,                       !- Vertex 2 X-coordinate {m}
    0,                       !- Vertex 2 Y-coordinate {m}
    5.2,                     !- Vertex 2 Z-coordinate {m}
    -0.6,                    !- Vertex 3 X-coordinate {m}
    0,                       !- Vertex 3 Y-coordinate {m}
    5.2,                     !- Vertex 3 Z-coordinate {m}
    -0.6,                    !- Vertex 4 X-coordinate {m}
    3.25,                    !- Vertex 4 Y-coordinate {m}
    7;                       !- Vertex 4 Z-coordinate {m}

Shading:Building:Detailed,
    C9D58C,                  !- Name
    ,                        !- Transmittance Schedule Name
    ,                        !- Number of Vertices
    7.7,                     !- Vertex 1 X-coordinate {m}
    3.65,                    !- Vertex 1 Y-coordinate {m}
    6.45,                    !- Vertex 1 Z-coordinate {m}
    7.7,                     !- Vertex 2 X-coordinate {m}
    3.65,                    !- Vertex 2 Y-coordinate {m}
    5.4,                     !- Vertex 2 Z-coordinate {m}
    7.5,                     !- Vertex 3 X-coordinate {m}
    3.65,                    !- Vertex 3 Y-coordinate {m}
    5.4,                     !- Vertex 3 Z-coordinate {m}
    7.5,                     !- Vertex 4 X-coordinate {m}
    3.65,                    !- Vertex 4 Y-coordinate {m}
    6.45;                    !- Vertex 4 Z-coordinate {m}

Shading:Building:Detailed,
    CB0F8D,                  !- Name
    ,                        !- Transmittance Schedule Name
    ,                        !- Number of Vertices
    7.7,                     !- Vertex 1 X-coordinate {m}
    4.05,                    !- Vertex 1 Y-coordinate {m}
    4.7,                     !- Vertex 1 Z-coordinate {m}
    7.7,                     !- Vertex 2 X-coordinate {m}
    3.45,                    !- Vertex 2 Y-coordinate {m}
    4.7,                     !- Vertex 2 Z-coordinate {m}
    7.5,                     !- Vertex 3 X-coordinate {m}
    3.45,                    !- Vertex 3 Y-coordinate {m}
    4.7,                     !- Vertex 3 Z-coordinate {m}
    7.5,                     !- Vertex 4 X-coordinate {m}
    4.05,                    !- Vertex 4 Y-coordinate {m}
    4.7;                     !- Vertex 4 Z-coordinate {m}

Shading:Building:Detailed,
    CB4593,                  !- Name
    ,                        !- Transmittance Schedule Name
    ,                        !- Number of Vertices
    5.1,                     !- Vertex 1 X-coordinate {m}
    6.5,                     !- Vertex 1 Y-coordinate {m}
    4.7,                     !- Vertex 1 Z-coordinate {m}
    5.1,                     !- Vertex 2 X-coordinate {m}
    6.5,                     !- Vertex 2 Y-coordinate {m}
    3.65,                    !- Vertex 2 Z-coordinate {m}
    5.1,                     !- Vertex 3 X-coordinate {m}
    6.7,                     !- Vertex 3 Y-coordinate {m}
    3.65,                    !- Vertex 3 Z-coordinate {m}
    5.1,                     !- Vertex 4 X-coordinate {m}
    6.7,                     !- Vertex 4 Y-coordinate {m}
    4.7;                     !- Vertex 4 Z-coordinate {m}

Shading:Building:Detailed,
    CFEA6D,                  !- Name
    ,                        !- Transmittance Schedule Name
    ,                        !- Number of Vertices
    7.7,                     !- Vertex 1 X-coordinate {m}
    5.05,                    !- Vertex 1 Y-coordinate {m}
    4.7,                     !- Vertex 1 Z-coordinate {m}
    7.7,                     !- Vertex 2 X-coordinate {m}
    4.45,                    !- Vertex 2 Y-coordinate {m}
    4.7,                     !- Vertex 2 Z-coordinate {m}
    7.5,                     !- Vertex 3 X-coordinate {m}
    4.45,                    !- Vertex 3 Y-coordinate {m}
    4.7,                     !- Vertex 3 Z-coordinate {m}
    7.5,                     !- Vertex 4 X-coordinate {m}
    5.05,                    !- Vertex 4 Y-coordinate {m}
    4.7;                     !- Vertex 4 Z-coordinate {m}

Shading:Building:Detailed,
    D32739,                  !- Name
    ,                        !- Transmittance Schedule Name
    ,                        !- Number of Vertices
    2.4,                     !- Vertex 1 X-coordinate {m}
    6.5,                     !- Vertex 1 Y-coordinate {m}
    2.05,                    !- Vertex 1 Z-coordinate {m}
    2.4,                     !- Vertex 2 X-coordinate {m}
    6.5,                     !- Vertex 2 Y-coordinate {m}
    1,                       !- Vertex 2 Z-coordinate {m}
    2.4,                     !- Vertex 3 X-coordinate {m}
    6.7,                     !- Vertex 3 Y-coordinate {m}
    1,                       !- Vertex 3 Z-coordinate {m}
    2.4,                     !- Vertex 4 X-coordinate {m}
    6.7,                     !- Vertex 4 Y-coordinate {m}
    2.05;                    !- Vertex 4 Z-coordinate {m}

Shading:Building:Detailed,
    E97B31,                  !- Name
    ,                        !- Transmittance Schedule Name
    ,                        !- Number of Vertices
    4.15,                    !- Vertex 1 X-coordinate {m}
    -0.2,                    !- Vertex 1 Y-coordinate {m}
    2.2,                     !- Vertex 1 Z-coordinate {m}
    4.15,                    !- Vertex 2 X-coordinate {m}
    -0.2,                    !- Vertex 2 Y-coordinate {m}
    0.05,                    !- Vertex 2 Z-coordinate {m}
    4.15,                    !- Vertex 3 X-coordinate {m}
    0,                       !- Vertex 3 Y-coordinate {m}
    0.05,                    !- Vertex 3 Z-coordinate {m}
    4.15,                    !- Vertex 4 X-coordinate {m}
    0,                       !- Vertex 4 Y-coordinate {m}
    2.2;                     !- Vertex 4 Z-coordinate {m}

Shading:Building:Detailed,
    E998D8,                  !- Name
    ,                        !- Transmittance Schedule Name
    ,                        !- Number of Vertices
    6.2,                     !- Vertex 1 X-coordinate {m}
    0,                       !- Vertex 1 Y-coordinate {m}
    2.7,                     !- Vertex 1 Z-coordinate {m}
    6.2,                     !- Vertex 2 X-coordinate {m}
    -0.2,                    !- Vertex 2 Y-coordinate {m}
    2.7,                     !- Vertex 2 Z-coordinate {m}
    4.8,                     !- Vertex 3 X-coordinate {m}
    -0.2,                    !- Vertex 3 Y-coordinate {m}
    2.7,                     !- Vertex 3 Z-coordinate {m}
    4.8,                     !- Vertex 4 X-coordinate {m}
    0,                       !- Vertex 4 Y-coordinate {m}
    2.7;                     !- Vertex 4 Z-coordinate {m}

Shading:Building:Detailed,
    ECCDCF,                  !- Name
    ,                        !- Transmittance Schedule Name
    ,                        !- Number of Vertices
    7.7,                     !- Vertex 1 X-coordinate {m}
    4.05,                    !- Vertex 1 Y-coordinate {m}
    4.7,                     !- Vertex 1 Z-coordinate {m}
    7.7,                     !- Vertex 2 X-coordinate {m}
    4.05,                    !- Vertex 2 Y-coordinate {m}
    3.65,                    !- Vertex 2 Z-coordinate {m}
    7.5,                     !- Vertex 3 X-coordinate {m}
    4.05,                    !- Vertex 3 Y-coordinate {m}
    3.65,                    !- Vertex 3 Z-coordinate {m}
    7.5,                     !- Vertex 4 X-coordinate {m}
    4.05,                    !- Vertex 4 Y-coordinate {m}
    4.7;                     !- Vertex 4 Z-coordinate {m}

Shading:Building:Detailed,
    EE6D52,                  !- Name
    ,                        !- Transmittance Schedule Name
    ,                        !- Number of Vertices
    3.35,                    !- Vertex 1 X-coordinate {m}
    0,                       !- Vertex 1 Y-coordinate {m}
    2.2,                     !- Vertex 1 Z-coordinate {m}
    3.35,                    !- Vertex 2 X-coordinate {m}
    0,                       !- Vertex 2 Y-coordinate {m}
    0.05,                    !- Vertex 2 Z-coordinate {m}
    3.35,                    !- Vertex 3 X-coordinate {m}
    -0.2,                    !- Vertex 3 Y-coordinate {m}
    0.05,                    !- Vertex 3 Z-coordinate {m}
    3.35,                    !- Vertex 4 X-coordinate {m}
    -0.2,                    !- Vertex 4 Y-coordinate {m}
    2.2;                     !- Vertex 4 Z-coordinate {m}

Shading:Building:Detailed,
    EE9BE8,                  !- Name
    ,                        !- Transmittance Schedule Name
    ,                        !- Number of Vertices
    -0.2,                    !- Vertex 1 X-coordinate {m}
    1.5,                     !- Vertex 1 Y-coordinate {m}
    2.2,                     !- Vertex 1 Z-coordinate {m}
    -0.2,                    !- Vertex 2 X-coordinate {m}
    1.5,                     !- Vertex 2 Y-coordinate {m}
    0.05,                    !- Vertex 2 Z-coordinate {m}
    0,                       !- Vertex 3 X-coordinate {m}
    1.5,                     !- Vertex 3 Y-coordinate {m}
    0.05,                    !- Vertex 3 Z-coordinate {m}
    0,                       !- Vertex 4 X-coordinate {m}
    1.5,                     !- Vertex 4 Y-coordinate {m}
    2.2;                     !- Vertex 4 Z-coordinate {m}

Shading:Building:Detailed,
    EE9BE8 1,                !- Name
    ,                        !- Transmittance Schedule Name
    ,                        !- Number of Vertices
    7.5,                     !- Vertex 1 X-coordinate {m}
    4.5,                     !- Vertex 1 Y-coordinate {m}
    2.27232998860071,        !- Vertex 1 Z-coordinate {m}
    7.5,                     !- Vertex 2 X-coordinate {m}
    4.5,                     !- Vertex 2 Y-coordinate {m}
    0.122329988600711,       !- Vertex 2 Z-coordinate {m}
    7.7,                     !- Vertex 3 X-coordinate {m}
    4.5,                     !- Vertex 3 Y-coordinate {m}
    0.122329988600711,       !- Vertex 3 Z-coordinate {m}
    7.7,                     !- Vertex 4 X-coordinate {m}
    4.5,                     !- Vertex 4 Y-coordinate {m}
    2.27232998860071;        !- Vertex 4 Z-coordinate {m}

Shading:Building:Detailed,
    EF0E05,                  !- Name
    ,                        !- Transmittance Schedule Name
    ,                        !- Number of Vertices
    0,                       !- Vertex 1 X-coordinate {m}
    2.85,                    !- Vertex 1 Y-coordinate {m}
    5.4,                     !- Vertex 1 Z-coordinate {m}
    0,                       !- Vertex 2 X-coordinate {m}
    3.65,                    !- Vertex 2 Y-coordinate {m}
    5.4,                     !- Vertex 2 Z-coordinate {m}
    -0.2,                    !- Vertex 3 X-coordinate {m}
    3.65,                    !- Vertex 3 Y-coordinate {m}
    5.4,                     !- Vertex 3 Z-coordinate {m}
    -0.2,                    !- Vertex 4 X-coordinate {m}
    2.85,                    !- Vertex 4 Y-coordinate {m}
    5.4;                     !- Vertex 4 Z-coordinate {m}

Shading:Building:Detailed,
    EF1A98,                  !- Name
    ,                        !- Transmittance Schedule Name
    ,                        !- Number of Vertices
    3.6,                     !- Vertex 1 X-coordinate {m}
    -0.2,                    !- Vertex 1 Y-coordinate {m}
    4.85,                    !- Vertex 1 Z-coordinate {m}
    3.6,                     !- Vertex 2 X-coordinate {m}
    -0.2,                    !- Vertex 2 Y-coordinate {m}
    2.7,                     !- Vertex 2 Z-coordinate {m}
    3.6,                     !- Vertex 3 X-coordinate {m}
    0,                       !- Vertex 3 Y-coordinate {m}
    2.7,                     !- Vertex 3 Z-coordinate {m}
    3.6,                     !- Vertex 4 X-coordinate {m}
    0,                       !- Vertex 4 Y-coordinate {m}
    4.85;                    !- Vertex 4 Z-coordinate {m}

Shading:Building:Detailed,
    F7997D,                  !- Name
    ,                        !- Transmittance Schedule Name
    ,                        !- Number of Vertices
    7.7,                     !- Vertex 1 X-coordinate {m}
    2.6,                     !- Vertex 1 Y-coordinate {m}
    2.04,                    !- Vertex 1 Z-coordinate {m}
    7.7,                     !- Vertex 2 X-coordinate {m}
    2.6,                     !- Vertex 2 Y-coordinate {m}
    0.99,                    !- Vertex 2 Z-coordinate {m}
    7.5,                     !- Vertex 3 X-coordinate {m}
    2.6,                     !- Vertex 3 Y-coordinate {m}
    0.99,                    !- Vertex 3 Z-coordinate {m}
    7.5,                     !- Vertex 4 X-coordinate {m}
    2.6,                     !- Vertex 4 Y-coordinate {m}
    2.04;                    !- Vertex 4 Z-coordinate {m}

Shading:Building:Detailed,
    FCFF6B,                  !- Name
    ,                        !- Transmittance Schedule Name
    ,                        !- Number of Vertices
    0,                       !- Vertex 1 X-coordinate {m}
    4.3,                     !- Vertex 1 Y-coordinate {m}
    4.85,                    !- Vertex 1 Z-coordinate {m}
    0,                       !- Vertex 2 X-coordinate {m}
    3.3,                     !- Vertex 2 Y-coordinate {m}
    4.85,                    !- Vertex 2 Z-coordinate {m}
    -0.2,                    !- Vertex 3 X-coordinate {m}
    3.3,                     !- Vertex 3 Y-coordinate {m}
    4.85,                    !- Vertex 3 Z-coordinate {m}
    -0.2,                    !- Vertex 4 X-coordinate {m}
    4.3,                     !- Vertex 4 Y-coordinate {m}
    4.85;                    !- Vertex 4 Z-coordinate {m}

Shading:Building:Detailed,
    FD3D9A,                  !- Name
    ,                        !- Transmittance Schedule Name
    ,                        !- Number of Vertices
    7.7,                     !- Vertex 1 X-coordinate {m}
    3.4,                     !- Vertex 1 Y-coordinate {m}
    0.99,                    !- Vertex 1 Z-coordinate {m}
    7.7,                     !- Vertex 2 X-coordinate {m}
    2.6,                     !- Vertex 2 Y-coordinate {m}
    0.99,                    !- Vertex 2 Z-coordinate {m}
    7.5,                     !- Vertex 3 X-coordinate {m}
    2.6,                     !- Vertex 3 Y-coordinate {m}
    0.99,                    !- Vertex 3 Z-coordinate {m}
    7.5,                     !- Vertex 4 X-coordinate {m}
    3.4,                     !- Vertex 4 Y-coordinate {m}
    0.99;                    !- Vertex 4 Z-coordinate {m}


!-   ===========  ALL OBJECTS IN CLASS: PEOPLE ===========

People,
    Living_Occ,              !- Name
    Living,                  !- Zone or ZoneList Name
    Living_Occupants,        !- Number of People Schedule Name
    People,                  !- Number of People Calculation Method
    4,                       !- Number of People
    ,                        !- People per Zone Floor Area {person/m2}
    ,                        !- Zone Floor Area per Person {m2/person}
    0.5,                     !- Fraction Radiant
    autocalculate,           !- Sensible Heat Fraction
    Living_Activity,         !- Activity Level Schedule Name
    0.0000000382,            !- Carbon Dioxide Generation Rate {m3/s-W}
    No,                      !- Enable ASHRAE 55 Comfort Warnings
    ZoneAveraged,            !- Mean Radiant Temperature Calculation Type
    ,                        !- Surface Name/Angle Factor List Name
    ,                        !- Work Efficiency Schedule Name
    ClothingInsulationSchedule;  !- Clothing Insulation Calculation Method

People,
    R1_Occ,                  !- Name
    Room1,                   !- Zone or ZoneList Name
    R1_2_Occup,              !- Number of People Schedule Name
    People,                  !- Number of People Calculation Method
    2,                       !- Number of People
    ,                        !- People per Zone Floor Area {person/m2}
    ,                        !- Zone Floor Area per Person {m2/person}
    0.5,                     !- Fraction Radiant
    autocalculate,           !- Sensible Heat Fraction
    R_Activity,              !- Activity Level Schedule Name
    0.0000000382,            !- Carbon Dioxide Generation Rate {m3/s-W}
    No,                      !- Enable ASHRAE 55 Comfort Warnings
    ZoneAveraged,            !- Mean Radiant Temperature Calculation Type
    ,                        !- Surface Name/Angle Factor List Name
    ,                        !- Work Efficiency Schedule Name
    ClothingInsulationSchedule;  !- Clothing Insulation Calculation Method

People,
    R2_Occ,                  !- Name
    Room2,                   !- Zone or ZoneList Name
    R1_2_Occup,              !- Number of People Schedule Name
    People,                  !- Number of People Calculation Method
    1,                       !- Number of People
    ,                        !- People per Zone Floor Area {person/m2}
    ,                        !- Zone Floor Area per Person {m2/person}
    0.5,                     !- Fraction Radiant
    autocalculate,           !- Sensible Heat Fraction
    R_Activity,              !- Activity Level Schedule Name
    0.0000000382,            !- Carbon Dioxide Generation Rate {m3/s-W}
    No,                      !- Enable ASHRAE 55 Comfort Warnings
    ZoneAveraged,            !- Mean Radiant Temperature Calculation Type
    ,                        !- Surface Name/Angle Factor List Name
    ,                        !- Work Efficiency Schedule Name
    ClothingInsulationSchedule;  !- Clothing Insulation Calculation Method

People,
    R3_Occ,                  !- Name
    Room3,                   !- Zone or ZoneList Name
    R3_Occup,                !- Number of People Schedule Name
    People,                  !- Number of People Calculation Method
    1,                       !- Number of People
    ,                        !- People per Zone Floor Area {person/m2}
    ,                        !- Zone Floor Area per Person {m2/person}
    0.5,                     !- Fraction Radiant
    autocalculate,           !- Sensible Heat Fraction
    R_Activity,              !- Activity Level Schedule Name
    0.0000000382,            !- Carbon Dioxide Generation Rate {m3/s-W}
    No,                      !- Enable ASHRAE 55 Comfort Warnings
    ZoneAveraged,            !- Mean Radiant Temperature Calculation Type
    ,                        !- Surface Name/Angle Factor List Name
    ,                        !- Work Efficiency Schedule Name
    ClothingInsulationSchedule;  !- Clothing Insulation Calculation Method


!-   ===========  ALL OBJECTS IN CLASS: SURFACEPROPERTY:CONVECTIONCOEFFICIENTS ===========

SurfaceProperty:ConvectionCoefficients,
    Horizontal,              !- Surface Name
    Inside,                  !- Convection Coefficient 1 Location
    Value,                   !- Convection Coefficient 1 Type
    0.1;                     !- Convection Coefficient 1 {W/m2-K}


!-   ===========  ALL OBJECTS IN CLASS: ELECTRICEQUIPMENT ===========

ElectricEquipment,
    InternalLoads_GF,        !- Name
    Living,                  !- Zone or ZoneList Name
    On,                      !- Schedule Name
    EquipmentLevel,          !- Design Level Calculation Method
    150,                     !- Design Level {W}
    ,                        !- Watts per Zone Floor Area {W/m2}
    ,                        !- Watts per Person {W/person}
    ,                        !- Fraction Latent
    ,                        !- Fraction Radiant
    ,                        !- Fraction Lost
    General;                 !- End-Use Subcategory

ElectricEquipment,
    InternalLoads_1F,        !- Name
    1F,                      !- Zone or ZoneList Name
    On,                      !- Schedule Name
    EquipmentLevel,          !- Design Level Calculation Method
    10,                      !- Design Level {W}
    ,                        !- Watts per Zone Floor Area {W/m2}
    ,                        !- Watts per Person {W/person}
    ,                        !- Fraction Latent
    ,                        !- Fraction Radiant
    ,                        !- Fraction Lost
    General;                 !- End-Use Subcategory


!-   ===========  ALL OBJECTS IN CLASS: ZONEINFILTRATION:DESIGNFLOWRATE ===========

ZoneInfiltration:DesignFlowRate,
    Living_Infiltration,     !- Name
    Living,                  !- Zone or ZoneList Name
    On,                      !- Schedule Name
    AirChanges/Hour,         !- Design Flow Rate Calculation Method
    ,                        !- Design Flow Rate {m3/s}
    ,                        !- Flow per Zone Floor Area {m3/s-m2}
    ,                        !- Flow per Exterior Surface Area {m3/s-m2}
    0.036,                   !- Air Changes per Hour {1/hr}
    1,                       !- Constant Term Coefficient
    ,                        !- Temperature Term Coefficient
    ,                        !- Velocity Term Coefficient
    ;                        !- Velocity Squared Term Coefficient

ZoneInfiltration:DesignFlowRate,
    R1_Infiltration,         !- Name
    Room1,                   !- Zone or ZoneList Name
    Ventilation_R1,          !- Schedule Name
    AirChanges/Hour,         !- Design Flow Rate Calculation Method
    ,                        !- Design Flow Rate {m3/s}
    ,                        !- Flow per Zone Floor Area {m3/s-m2}
    ,                        !- Flow per Exterior Surface Area {m3/s-m2}
    0.0156,                  !- Air Changes per Hour {1/hr}
    1,                       !- Constant Term Coefficient
    ,                        !- Temperature Term Coefficient
    ,                        !- Velocity Term Coefficient
    ;                        !- Velocity Squared Term Coefficient

ZoneInfiltration:DesignFlowRate,
    Attic_Infiltration,      !- Name
    Attic,                   !- Zone or ZoneList Name
    On,                      !- Schedule Name
    AirChanges/Hour,         !- Design Flow Rate Calculation Method
    ,                        !- Design Flow Rate {m3/s}
    ,                        !- Flow per Zone Floor Area {m3/s-m2}
    ,                        !- Flow per Exterior Surface Area {m3/s-m2}
    0.036,                   !- Air Changes per Hour {1/hr}
    1,                       !- Constant Term Coefficient
    ,                        !- Temperature Term Coefficient
    ,                        !- Velocity Term Coefficient
    ;                        !- Velocity Squared Term Coefficient

ZoneInfiltration:DesignFlowRate,
    UG_Infiltration,         !- Name
    UnderGround,             !- Zone or ZoneList Name
    On,                      !- Schedule Name
    AirChanges/Hour,         !- Design Flow Rate Calculation Method
    ,                        !- Design Flow Rate {m3/s}
    ,                        !- Flow per Zone Floor Area {m3/s-m2}
    ,                        !- Flow per Exterior Surface Area {m3/s-m2}
    0.036,                   !- Air Changes per Hour {1/hr}
    1,                       !- Constant Term Coefficient
    ,                        !- Temperature Term Coefficient
    ,                        !- Velocity Term Coefficient
    ;                        !- Velocity Squared Term Coefficient

ZoneInfiltration:DesignFlowRate,
    R2_Infiltration,         !- Name
    Room2,                   !- Zone or ZoneList Name
    Ventilation_R2,          !- Schedule Name
    AirChanges/Hour,         !- Design Flow Rate Calculation Method
    ,                        !- Design Flow Rate {m3/s}
    ,                        !- Flow per Zone Floor Area {m3/s-m2}
    ,                        !- Flow per Exterior Surface Area {m3/s-m2}
    0.0156,                  !- Air Changes per Hour {1/hr}
    1,                       !- Constant Term Coefficient
    ,                        !- Temperature Term Coefficient
    ,                        !- Velocity Term Coefficient
    ;                        !- Velocity Squared Term Coefficient

ZoneInfiltration:DesignFlowRate,
    R3_Infiltration,         !- Name
    Room3,                   !- Zone or ZoneList Name
    Ventilation_R3,          !- Schedule Name
    AirChanges/Hour,         !- Design Flow Rate Calculation Method
    ,                        !- Design Flow Rate {m3/s}
    ,                        !- Flow per Zone Floor Area {m3/s-m2}
    ,                        !- Flow per Exterior Surface Area {m3/s-m2}
    0.0156,                  !- Air Changes per Hour {1/hr}
    1,                       !- Constant Term Coefficient
    ,                        !- Temperature Term Coefficient
    ,                        !- Velocity Term Coefficient
    ;                        !- Velocity Squared Term Coefficient


!-   ===========  ALL OBJECTS IN CLASS: ZONEVENTILATION:DESIGNFLOWRATE ===========

ZoneVentilation:DesignFlowRate,
    Living_Ventilation,      !- Name
    Living,                  !- Zone or ZoneList Name
    On,                      !- Schedule Name
    AirChanges/Hour,         !- Design Flow Rate Calculation Method
    ,                        !- Design Flow Rate {m3/s}
    ,                        !- Flow Rate per Zone Floor Area {m3/s-m2}
    ,                        !- Flow Rate per Person {m3/s-person}
    1,                       !- Air Changes per Hour {1/hr}
    Intake,                  !- Ventilation Type
    ,                        !- Fan Pressure Rise {Pa}
    1,                       !- Fan Total Efficiency
    1,                       !- Constant Term Coefficient
    ,                        !- Temperature Term Coefficient
    ,                        !- Velocity Term Coefficient
    ,                        !- Velocity Squared Term Coefficient
    -100,                    !- Minimum Indoor Temperature {C}
    ,                        !- Minimum Indoor Temperature Schedule Name
    100,                     !- Maximum Indoor Temperature {C}
    ,                        !- Maximum Indoor Temperature Schedule Name
    -100,                    !- Delta Temperature {deltaC}
    ,                        !- Delta Temperature Schedule Name
    -100,                    !- Minimum Outdoor Temperature {C}
    ,                        !- Minimum Outdoor Temperature Schedule Name
    100,                     !- Maximum Outdoor Temperature {C}
    ,                        !- Maximum Outdoor Temperature Schedule Name
    40;                      !- Maximum Wind Speed {m/s}

ZoneVentilation:DesignFlowRate,
    R1_Ventilation,          !- Name
    Room1,                   !- Zone or ZoneList Name
    On,                      !- Schedule Name
    AirChanges/Hour,         !- Design Flow Rate Calculation Method
    ,                        !- Design Flow Rate {m3/s}
    ,                        !- Flow Rate per Zone Floor Area {m3/s-m2}
    ,                        !- Flow Rate per Person {m3/s-person}
    1,                       !- Air Changes per Hour {1/hr}
    Intake,                  !- Ventilation Type
    ,                        !- Fan Pressure Rise {Pa}
    1,                       !- Fan Total Efficiency
    1,                       !- Constant Term Coefficient
    ,                        !- Temperature Term Coefficient
    ,                        !- Velocity Term Coefficient
    ,                        !- Velocity Squared Term Coefficient
    -100,                    !- Minimum Indoor Temperature {C}
    ,                        !- Minimum Indoor Temperature Schedule Name
    100,                     !- Maximum Indoor Temperature {C}
    ,                        !- Maximum Indoor Temperature Schedule Name
    -100,                    !- Delta Temperature {deltaC}
    ,                        !- Delta Temperature Schedule Name
    -100,                    !- Minimum Outdoor Temperature {C}
    ,                        !- Minimum Outdoor Temperature Schedule Name
    100,                     !- Maximum Outdoor Temperature {C}
    ,                        !- Maximum Outdoor Temperature Schedule Name
    40;                      !- Maximum Wind Speed {m/s}

ZoneVentilation:DesignFlowRate,
    Attic_Ventilation,       !- Name
    Attic,                   !- Zone or ZoneList Name
    On,                      !- Schedule Name
    AirChanges/Hour,         !- Design Flow Rate Calculation Method
    ,                        !- Design Flow Rate {m3/s}
    ,                        !- Flow Rate per Zone Floor Area {m3/s-m2}
    ,                        !- Flow Rate per Person {m3/s-person}
    0.5,                     !- Air Changes per Hour {1/hr}
    Natural,                 !- Ventilation Type
    ,                        !- Fan Pressure Rise {Pa}
    1,                       !- Fan Total Efficiency
    1,                       !- Constant Term Coefficient
    ,                        !- Temperature Term Coefficient
    ,                        !- Velocity Term Coefficient
    ,                        !- Velocity Squared Term Coefficient
    -100,                    !- Minimum Indoor Temperature {C}
    ,                        !- Minimum Indoor Temperature Schedule Name
    100,                     !- Maximum Indoor Temperature {C}
    ,                        !- Maximum Indoor Temperature Schedule Name
    -100,                    !- Delta Temperature {deltaC}
    ,                        !- Delta Temperature Schedule Name
    -100,                    !- Minimum Outdoor Temperature {C}
    ,                        !- Minimum Outdoor Temperature Schedule Name
    100,                     !- Maximum Outdoor Temperature {C}
    ,                        !- Maximum Outdoor Temperature Schedule Name
    40;                      !- Maximum Wind Speed {m/s}

ZoneVentilation:DesignFlowRate,
    UG_Ventilation,          !- Name
    UnderGround,             !- Zone or ZoneList Name
    On,                      !- Schedule Name
    AirChanges/Hour,         !- Design Flow Rate Calculation Method
    ,                        !- Design Flow Rate {m3/s}
    ,                        !- Flow Rate per Zone Floor Area {m3/s-m2}
    ,                        !- Flow Rate per Person {m3/s-person}
    0.5,                     !- Air Changes per Hour {1/hr}
    Natural,                 !- Ventilation Type
    ,                        !- Fan Pressure Rise {Pa}
    1,                       !- Fan Total Efficiency
    1,                       !- Constant Term Coefficient
    ,                        !- Temperature Term Coefficient
    ,                        !- Velocity Term Coefficient
    ,                        !- Velocity Squared Term Coefficient
    -100,                    !- Minimum Indoor Temperature {C}
    ,                        !- Minimum Indoor Temperature Schedule Name
    100,                     !- Maximum Indoor Temperature {C}
    ,                        !- Maximum Indoor Temperature Schedule Name
    -100,                    !- Delta Temperature {deltaC}
    ,                        !- Delta Temperature Schedule Name
    -100,                    !- Minimum Outdoor Temperature {C}
    ,                        !- Minimum Outdoor Temperature Schedule Name
    100,                     !- Maximum Outdoor Temperature {C}
    ,                        !- Maximum Outdoor Temperature Schedule Name
    40;                      !- Maximum Wind Speed {m/s}

ZoneVentilation:DesignFlowRate,
    R2_Ventilation,          !- Name
    Room2,                   !- Zone or ZoneList Name
    On,                      !- Schedule Name
    AirChanges/Hour,         !- Design Flow Rate Calculation Method
    ,                        !- Design Flow Rate {m3/s}
    ,                        !- Flow Rate per Zone Floor Area {m3/s-m2}
    ,                        !- Flow Rate per Person {m3/s-person}
    1,                       !- Air Changes per Hour {1/hr}
    Intake,                  !- Ventilation Type
    ,                        !- Fan Pressure Rise {Pa}
    1,                       !- Fan Total Efficiency
    1,                       !- Constant Term Coefficient
    ,                        !- Temperature Term Coefficient
    ,                        !- Velocity Term Coefficient
    ,                        !- Velocity Squared Term Coefficient
    -100,                    !- Minimum Indoor Temperature {C}
    ,                        !- Minimum Indoor Temperature Schedule Name
    100,                     !- Maximum Indoor Temperature {C}
    ,                        !- Maximum Indoor Temperature Schedule Name
    -100,                    !- Delta Temperature {deltaC}
    ,                        !- Delta Temperature Schedule Name
    -100,                    !- Minimum Outdoor Temperature {C}
    ,                        !- Minimum Outdoor Temperature Schedule Name
    100,                     !- Maximum Outdoor Temperature {C}
    ,                        !- Maximum Outdoor Temperature Schedule Name
    40;                      !- Maximum Wind Speed {m/s}

ZoneVentilation:DesignFlowRate,
    R3_Ventilation,          !- Name
    Room3,                   !- Zone or ZoneList Name
    On,                      !- Schedule Name
    AirChanges/Hour,         !- Design Flow Rate Calculation Method
    ,                        !- Design Flow Rate {m3/s}
    ,                        !- Flow Rate per Zone Floor Area {m3/s-m2}
    ,                        !- Flow Rate per Person {m3/s-person}
    1,                       !- Air Changes per Hour {1/hr}
    Intake,                  !- Ventilation Type
    ,                        !- Fan Pressure Rise {Pa}
    1,                       !- Fan Total Efficiency
    1,                       !- Constant Term Coefficient
    ,                        !- Temperature Term Coefficient
    ,                        !- Velocity Term Coefficient
    ,                        !- Velocity Squared Term Coefficient
    -100,                    !- Minimum Indoor Temperature {C}
    ,                        !- Minimum Indoor Temperature Schedule Name
    100,                     !- Maximum Indoor Temperature {C}
    ,                        !- Maximum Indoor Temperature Schedule Name
    -100,                    !- Delta Temperature {deltaC}
    ,                        !- Delta Temperature Schedule Name
    -100,                    !- Minimum Outdoor Temperature {C}
    ,                        !- Minimum Outdoor Temperature Schedule Name
    100,                     !- Maximum Outdoor Temperature {C}
    ,                        !- Maximum Outdoor Temperature Schedule Name
    40;                      !- Maximum Wind Speed {m/s}


!-   ===========  ALL OBJECTS IN CLASS: AIRFLOWNETWORK:SIMULATIONCONTROL ===========

AirflowNetwork:SimulationControl,
    NaturalVent,             !- Name
    MultizoneWithoutDistribution,  !- AirflowNetwork Control
    SurfaceAverageCalculation,  !- Wind Pressure Coefficient Type
    ExternalNode,            !- Height Selection for Local Wind Pressure Calculation
    LowRise,                 !- Building Type
    500,                     !- Maximum Number of Iterations {dimensionless}
    ZeroNodePressures,       !- Initialization Type
    0.0001,                  !- Relative Airflow Convergence Tolerance {dimensionless}
    0.000001,                !- Absolute Airflow Convergence Tolerance {kg/s}
    -.5,                     !- Convergence Acceleration Limit {dimensionless}
    15,                      !- Azimuth Angle of Long Axis of Building {deg}
    1;                       !- Ratio of Building Width Along Short Axis to Width Along Long Axis


!-   ===========  ALL OBJECTS IN CLASS: AIRFLOWNETWORK:MULTIZONE:ZONE ===========

AirflowNetwork:MultiZone:Zone,
    Cellar,                  !- Zone Name
    Temperature,             !- Ventilation Control Mode
    WindowVentSched,         !- Ventilation Control Zone Temperature Setpoint Schedule Name
    1,                       !- Minimum Venting Open Factor {dimensionless}
    0,                       !- Indoor and Outdoor Temperature Difference Lower Limit For Maximum Venting Open Factor {deltaC}
    100,                     !- Indoor and Outdoor Temperature Difference Upper Limit for Minimum Venting Open Factor {deltaC}
    0,                       !- Indoor and Outdoor Enthalpy Difference Lower Limit For Maximum Venting Open Factor {deltaJ/kg}
    300000;                  !- Indoor and Outdoor Enthalpy Difference Upper Limit for Minimum Venting Open Factor {deltaJ/kg}

AirflowNetwork:MultiZone:Zone,
    Hall1,                   !- Zone Name
    Temperature,             !- Ventilation Control Mode
    WindowVentSched,         !- Ventilation Control Zone Temperature Setpoint Schedule Name
    1,                       !- Minimum Venting Open Factor {dimensionless}
    0,                       !- Indoor and Outdoor Temperature Difference Lower Limit For Maximum Venting Open Factor {deltaC}
    100,                     !- Indoor and Outdoor Temperature Difference Upper Limit for Minimum Venting Open Factor {deltaC}
    0,                       !- Indoor and Outdoor Enthalpy Difference Lower Limit For Maximum Venting Open Factor {deltaJ/kg}
    300000;                  !- Indoor and Outdoor Enthalpy Difference Upper Limit for Minimum Venting Open Factor {deltaJ/kg}

AirflowNetwork:MultiZone:Zone,
    Hall2,                   !- Zone Name
    Temperature,             !- Ventilation Control Mode
    WindowVentSched,         !- Ventilation Control Zone Temperature Setpoint Schedule Name
    1,                       !- Minimum Venting Open Factor {dimensionless}
    0,                       !- Indoor and Outdoor Temperature Difference Lower Limit For Maximum Venting Open Factor {deltaC}
    100,                     !- Indoor and Outdoor Temperature Difference Upper Limit for Minimum Venting Open Factor {deltaC}
    0,                       !- Indoor and Outdoor Enthalpy Difference Lower Limit For Maximum Venting Open Factor {deltaJ/kg}
    300000;                  !- Indoor and Outdoor Enthalpy Difference Upper Limit for Minimum Venting Open Factor {deltaJ/kg}

AirflowNetwork:MultiZone:Zone,
    Living,                  !- Zone Name
    Temperature,             !- Ventilation Control Mode
    WindowVentSched,         !- Ventilation Control Zone Temperature Setpoint Schedule Name
    1,                       !- Minimum Venting Open Factor {dimensionless}
    0,                       !- Indoor and Outdoor Temperature Difference Lower Limit For Maximum Venting Open Factor {deltaC}
    100,                     !- Indoor and Outdoor Temperature Difference Upper Limit for Minimum Venting Open Factor {deltaC}
    0,                       !- Indoor and Outdoor Enthalpy Difference Lower Limit For Maximum Venting Open Factor {deltaJ/kg}
    300000;                  !- Indoor and Outdoor Enthalpy Difference Upper Limit for Minimum Venting Open Factor {deltaJ/kg}

AirflowNetwork:MultiZone:Zone,
    Room1,                   !- Zone Name
    Temperature,             !- Ventilation Control Mode
    WindowVentSched,         !- Ventilation Control Zone Temperature Setpoint Schedule Name
    1,                       !- Minimum Venting Open Factor {dimensionless}
    0,                       !- Indoor and Outdoor Temperature Difference Lower Limit For Maximum Venting Open Factor {deltaC}
    100,                     !- Indoor and Outdoor Temperature Difference Upper Limit for Minimum Venting Open Factor {deltaC}
    0,                       !- Indoor and Outdoor Enthalpy Difference Lower Limit For Maximum Venting Open Factor {deltaJ/kg}
    300000;                  !- Indoor and Outdoor Enthalpy Difference Upper Limit for Minimum Venting Open Factor {deltaJ/kg}

AirflowNetwork:MultiZone:Zone,
    Room2,                   !- Zone Name
    Temperature,             !- Ventilation Control Mode
    WindowVentSched,         !- Ventilation Control Zone Temperature Setpoint Schedule Name
    1,                       !- Minimum Venting Open Factor {dimensionless}
    0,                       !- Indoor and Outdoor Temperature Difference Lower Limit For Maximum Venting Open Factor {deltaC}
    100,                     !- Indoor and Outdoor Temperature Difference Upper Limit for Minimum Venting Open Factor {deltaC}
    0,                       !- Indoor and Outdoor Enthalpy Difference Lower Limit For Maximum Venting Open Factor {deltaJ/kg}
    300000;                  !- Indoor and Outdoor Enthalpy Difference Upper Limit for Minimum Venting Open Factor {deltaJ/kg}

AirflowNetwork:MultiZone:Zone,
    Room3,                   !- Zone Name
    Temperature,             !- Ventilation Control Mode
    WindowVentSched,         !- Ventilation Control Zone Temperature Setpoint Schedule Name
    1,                       !- Minimum Venting Open Factor {dimensionless}
    0,                       !- Indoor and Outdoor Temperature Difference Lower Limit For Maximum Venting Open Factor {deltaC}
    100,                     !- Indoor and Outdoor Temperature Difference Upper Limit for Minimum Venting Open Factor {deltaC}
    0,                       !- Indoor and Outdoor Enthalpy Difference Lower Limit For Maximum Venting Open Factor {deltaJ/kg}
    300000;                  !- Indoor and Outdoor Enthalpy Difference Upper Limit for Minimum Venting Open Factor {deltaJ/kg}

AirflowNetwork:MultiZone:Zone,
    Stairs,                  !- Zone Name
    Temperature,             !- Ventilation Control Mode
    WindowVentSched,         !- Ventilation Control Zone Temperature Setpoint Schedule Name
    1,                       !- Minimum Venting Open Factor {dimensionless}
    0,                       !- Indoor and Outdoor Temperature Difference Lower Limit For Maximum Venting Open Factor {deltaC}
    100,                     !- Indoor and Outdoor Temperature Difference Upper Limit for Minimum Venting Open Factor {deltaC}
    0,                       !- Indoor and Outdoor Enthalpy Difference Lower Limit For Maximum Venting Open Factor {deltaJ/kg}
    300000;                  !- Indoor and Outdoor Enthalpy Difference Upper Limit for Minimum Venting Open Factor {deltaJ/kg}

AirflowNetwork:MultiZone:Zone,
    Attic,                   !- Zone Name
    NoVent,                  !- Ventilation Control Mode
    ,                        !- Ventilation Control Zone Temperature Setpoint Schedule Name
    1,                       !- Minimum Venting Open Factor {dimensionless}
    0,                       !- Indoor and Outdoor Temperature Difference Lower Limit For Maximum Venting Open Factor {deltaC}
    100,                     !- Indoor and Outdoor Temperature Difference Upper Limit for Minimum Venting Open Factor {deltaC}
    0,                       !- Indoor and Outdoor Enthalpy Difference Lower Limit For Maximum Venting Open Factor {deltaJ/kg}
    300000;                  !- Indoor and Outdoor Enthalpy Difference Upper Limit for Minimum Venting Open Factor {deltaJ/kg}

AirflowNetwork:MultiZone:Zone,
    UnderGround,             !- Zone Name
    NoVent,                  !- Ventilation Control Mode
    ,                        !- Ventilation Control Zone Temperature Setpoint Schedule Name
    1,                       !- Minimum Venting Open Factor {dimensionless}
    0,                       !- Indoor and Outdoor Temperature Difference Lower Limit For Maximum Venting Open Factor {deltaC}
    100,                     !- Indoor and Outdoor Temperature Difference Upper Limit for Minimum Venting Open Factor {deltaC}
    0,                       !- Indoor and Outdoor Enthalpy Difference Lower Limit For Maximum Venting Open Factor {deltaJ/kg}
    300000;                  !- Indoor and Outdoor Enthalpy Difference Upper Limit for Minimum Venting Open Factor {deltaJ/kg}


AirflowNetwork:MultiZone:Zone,
    Stairs_GF,               !- Zone Name
    Constant,                !- Ventilation Control Mode
    ,                        !- Ventilation Control Zone Temperature Setpoint Schedule Name
    1,                       !- Minimum Venting Open Factor {dimensionless}
    0,                       !- Indoor and Outdoor Temperature Difference Lower Limit For Maximum Venting Open Factor {deltaC}
    100,                     !- Indoor and Outdoor Temperature Difference Upper Limit for Minimum Venting Open Factor {deltaC}
    0,                       !- Indoor and Outdoor Enthalpy Difference Lower Limit For Maximum Venting Open Factor {deltaJ/kg}
    300000;                  !- Indoor and Outdoor Enthalpy Difference Upper Limit for Minimum Venting Open Factor {deltaJ/kg}

!-   ===========  ALL OBJECTS IN CLASS: AIRFLOWNETWORK:MULTIZONE:SURFACE ===========

AirflowNetwork:MultiZone:Surface,
    C_Wind_N,                !- Surface Name
    WinOpen1,                !- Leakage Component Name
    NFacade,                 !- External Node Name
    0.75,                    !- Window/Door Opening Factor, or Crack Factor {dimensionless}
    Temperature,             !- Ventilation Control Mode
    WindowVentSched,         !- Ventilation Control Zone Temperature Setpoint Schedule Name
    ,                        !- Minimum Venting Open Factor {dimensionless}
    ,                        !- Indoor and Outdoor Temperature Difference Lower Limit For Maximum Venting Open Factor {deltaC}
    100,                     !- Indoor and Outdoor Temperature Difference Upper Limit for Minimum Venting Open Factor {deltaC}
    ,                        !- Indoor and Outdoor Enthalpy Difference Lower Limit For Maximum Venting Open Factor {deltaJ/kg}
    300000,                  !- Indoor and Outdoor Enthalpy Difference Upper Limit for Minimum Venting Open Factor {deltaJ/kg}
    ,                        !- Venting Availability Schedule Name
    ,                        !- Occupant Ventilation Control Name
    PolygonHeight,           !- Equivalent Rectangle Method
    1;                       !- Equivalent Rectangle Aspect Ratio {dimensionless}

AirflowNetwork:MultiZone:Surface,
    H_Wind_E,                !- Surface Name
    WinOpen1,                !- Leakage Component Name
    EFacade,                 !- External Node Name
    0.75,                    !- Window/Door Opening Factor, or Crack Factor {dimensionless}
    Temperature,             !- Ventilation Control Mode
    WindowVentSched,         !- Ventilation Control Zone Temperature Setpoint Schedule Name
    ,                        !- Minimum Venting Open Factor {dimensionless}
    ,                        !- Indoor and Outdoor Temperature Difference Lower Limit For Maximum Venting Open Factor {deltaC}
    100,                     !- Indoor and Outdoor Temperature Difference Upper Limit for Minimum Venting Open Factor {deltaC}
    ,                        !- Indoor and Outdoor Enthalpy Difference Lower Limit For Maximum Venting Open Factor {deltaJ/kg}
    300000,                  !- Indoor and Outdoor Enthalpy Difference Upper Limit for Minimum Venting Open Factor {deltaJ/kg}
    ,                        !- Venting Availability Schedule Name
    ,                        !- Occupant Ventilation Control Name
    PolygonHeight,           !- Equivalent Rectangle Method
    1;                       !- Equivalent Rectangle Aspect Ratio {dimensionless}

AirflowNetwork:MultiZone:Surface,
    L_Wind_E,                !- Surface Name
    WinOpen1,                !- Leakage Component Name
    EFacade,                 !- External Node Name
    0.75,                    !- Window/Door Opening Factor, or Crack Factor {dimensionless}
    Temperature,             !- Ventilation Control Mode
    WindowVentSched,         !- Ventilation Control Zone Temperature Setpoint Schedule Name
    ,                        !- Minimum Venting Open Factor {dimensionless}
    ,                        !- Indoor and Outdoor Temperature Difference Lower Limit For Maximum Venting Open Factor {deltaC}
    100,                     !- Indoor and Outdoor Temperature Difference Upper Limit for Minimum Venting Open Factor {deltaC}
    ,                        !- Indoor and Outdoor Enthalpy Difference Lower Limit For Maximum Venting Open Factor {deltaJ/kg}
    300000,                  !- Indoor and Outdoor Enthalpy Difference Upper Limit for Minimum Venting Open Factor {deltaJ/kg}
    ,                        !- Venting Availability Schedule Name
    ,                        !- Occupant Ventilation Control Name
    PolygonHeight,           !- Equivalent Rectangle Method
    1;                       !- Equivalent Rectangle Aspect Ratio {dimensionless}

AirflowNetwork:MultiZone:Surface,
    Hall2_E_Wind2,           !- Surface Name
    WinOpen1,                !- Leakage Component Name
    EFacade,                 !- External Node Name
    0.75,                    !- Window/Door Opening Factor, or Crack Factor {dimensionless}
    Temperature,             !- Ventilation Control Mode
    WindowVentSched,         !- Ventilation Control Zone Temperature Setpoint Schedule Name
    ,                        !- Minimum Venting Open Factor {dimensionless}
    ,                        !- Indoor and Outdoor Temperature Difference Lower Limit For Maximum Venting Open Factor {deltaC}
    100,                     !- Indoor and Outdoor Temperature Difference Upper Limit for Minimum Venting Open Factor {deltaC}
    ,                        !- Indoor and Outdoor Enthalpy Difference Lower Limit For Maximum Venting Open Factor {deltaJ/kg}
    300000,                  !- Indoor and Outdoor Enthalpy Difference Upper Limit for Minimum Venting Open Factor {deltaJ/kg}
    ,                        !- Venting Availability Schedule Name
    ,                        !- Occupant Ventilation Control Name
    PolygonHeight,           !- Equivalent Rectangle Method
    1;                       !- Equivalent Rectangle Aspect Ratio {dimensionless}

AirflowNetwork:MultiZone:Surface,
    L_Wind_S1,               !- Surface Name
    WinOpen1,                !- Leakage Component Name
    SFacade,                 !- External Node Name
    0.75,                    !- Window/Door Opening Factor, or Crack Factor {dimensionless}
    Temperature,             !- Ventilation Control Mode
    WindowVentSched,         !- Ventilation Control Zone Temperature Setpoint Schedule Name
    ,                        !- Minimum Venting Open Factor {dimensionless}
    ,                        !- Indoor and Outdoor Temperature Difference Lower Limit For Maximum Venting Open Factor {deltaC}
    100,                     !- Indoor and Outdoor Temperature Difference Upper Limit for Minimum Venting Open Factor {deltaC}
    ,                        !- Indoor and Outdoor Enthalpy Difference Lower Limit For Maximum Venting Open Factor {deltaJ/kg}
    300000,                  !- Indoor and Outdoor Enthalpy Difference Upper Limit for Minimum Venting Open Factor {deltaJ/kg}
    ,                        !- Venting Availability Schedule Name
    ,                        !- Occupant Ventilation Control Name
    PolygonHeight,           !- Equivalent Rectangle Method
    1;                       !- Equivalent Rectangle Aspect Ratio {dimensionless}

AirflowNetwork:MultiZone:Surface,
    Room3_S_Wind,            !- Surface Name
    WinOpen1,                !- Leakage Component Name
    SFacade,                 !- External Node Name
    0.75,                    !- Window/Door Opening Factor, or Crack Factor {dimensionless}
    Temperature,             !- Ventilation Control Mode
    WindowVentSched,         !- Ventilation Control Zone Temperature Setpoint Schedule Name
    ,                        !- Minimum Venting Open Factor {dimensionless}
    ,                        !- Indoor and Outdoor Temperature Difference Lower Limit For Maximum Venting Open Factor {deltaC}
    100,                     !- Indoor and Outdoor Temperature Difference Upper Limit for Minimum Venting Open Factor {deltaC}
    ,                        !- Indoor and Outdoor Enthalpy Difference Lower Limit For Maximum Venting Open Factor {deltaJ/kg}
    300000,                  !- Indoor and Outdoor Enthalpy Difference Upper Limit for Minimum Venting Open Factor {deltaJ/kg}
    ,                        !- Venting Availability Schedule Name
    ,                        !- Occupant Ventilation Control Name
    PolygonHeight,           !- Equivalent Rectangle Method
    1;                       !- Equivalent Rectangle Aspect Ratio {dimensionless}

AirflowNetwork:MultiZone:Surface,
    Stairs_Wind_N,           !- Surface Name
    WinOpen1,                !- Leakage Component Name
    NFacade,                 !- External Node Name
    0.75,                    !- Window/Door Opening Factor, or Crack Factor {dimensionless}
    Temperature,             !- Ventilation Control Mode
    WindowVentSched,         !- Ventilation Control Zone Temperature Setpoint Schedule Name
    ,                        !- Minimum Venting Open Factor {dimensionless}
    ,                        !- Indoor and Outdoor Temperature Difference Lower Limit For Maximum Venting Open Factor {deltaC}
    100,                     !- Indoor and Outdoor Temperature Difference Upper Limit for Minimum Venting Open Factor {deltaC}
    ,                        !- Indoor and Outdoor Enthalpy Difference Lower Limit For Maximum Venting Open Factor {deltaJ/kg}
    300000,                  !- Indoor and Outdoor Enthalpy Difference Upper Limit for Minimum Venting Open Factor {deltaJ/kg}
    ,                        !- Venting Availability Schedule Name
    ,                        !- Occupant Ventilation Control Name
    PolygonHeight,           !- Equivalent Rectangle Method
    1;                       !- Equivalent Rectangle Aspect Ratio {dimensionless}

AirflowNetwork:MultiZone:Surface,
    L_Porte_W,               !- Surface Name
    WinOpen1,                !- Leakage Component Name
    WFacade,                 !- External Node Name
    0.75,                    !- Window/Door Opening Factor, or Crack Factor {dimensionless}
    Temperature,             !- Ventilation Control Mode
    WindowVentSched,         !- Ventilation Control Zone Temperature Setpoint Schedule Name
    ,                        !- Minimum Venting Open Factor {dimensionless}
    ,                        !- Indoor and Outdoor Temperature Difference Lower Limit For Maximum Venting Open Factor {deltaC}
    100,                     !- Indoor and Outdoor Temperature Difference Upper Limit for Minimum Venting Open Factor {deltaC}
    ,                        !- Indoor and Outdoor Enthalpy Difference Lower Limit For Maximum Venting Open Factor {deltaJ/kg}
    300000,                  !- Indoor and Outdoor Enthalpy Difference Upper Limit for Minimum Venting Open Factor {deltaJ/kg}
    ,                        !- Venting Availability Schedule Name
    ,                        !- Occupant Ventilation Control Name
    PolygonHeight,           !- Equivalent Rectangle Method
    1;                       !- Equivalent Rectangle Aspect Ratio {dimensionless}

AirflowNetwork:MultiZone:Surface,
    Living_Door_H,           !- Surface Name
    DrOpen,                  !- Leakage Component Name
    ,                        !- External Node Name
    0.95,                    !- Window/Door Opening Factor, or Crack Factor {dimensionless}
    Temperature,             !- Ventilation Control Mode
    WindowVentSched,         !- Ventilation Control Zone Temperature Setpoint Schedule Name
    ,                        !- Minimum Venting Open Factor {dimensionless}
    ,                        !- Indoor and Outdoor Temperature Difference Lower Limit For Maximum Venting Open Factor {deltaC}
    100,                     !- Indoor and Outdoor Temperature Difference Upper Limit for Minimum Venting Open Factor {deltaC}
    ,                        !- Indoor and Outdoor Enthalpy Difference Lower Limit For Maximum Venting Open Factor {deltaJ/kg}
    300000,                  !- Indoor and Outdoor Enthalpy Difference Upper Limit for Minimum Venting Open Factor {deltaJ/kg}
    ,                        !- Venting Availability Schedule Name
    ,                        !- Occupant Ventilation Control Name
    PolygonHeight,           !- Equivalent Rectangle Method
    1;                       !- Equivalent Rectangle Aspect Ratio {dimensionless}

AirflowNetwork:MultiZone:Surface,
    Living_Door_C,           !- Surface Name
    DrOpen,                  !- Leakage Component Name
    ,                        !- External Node Name
    1,                       !- Window/Door Opening Factor, or Crack Factor {dimensionless}
    NoVent,                  !- Ventilation Control Mode
    ,                        !- Ventilation Control Zone Temperature Setpoint Schedule Name
    ,                        !- Minimum Venting Open Factor {dimensionless}
    ,                        !- Indoor and Outdoor Temperature Difference Lower Limit For Maximum Venting Open Factor {deltaC}
    100,                     !- Indoor and Outdoor Temperature Difference Upper Limit for Minimum Venting Open Factor {deltaC}
    ,                        !- Indoor and Outdoor Enthalpy Difference Lower Limit For Maximum Venting Open Factor {deltaJ/kg}
    300000,                  !- Indoor and Outdoor Enthalpy Difference Upper Limit for Minimum Venting Open Factor {deltaJ/kg}
    ,                        !- Venting Availability Schedule Name
    ,                        !- Occupant Ventilation Control Name
    PolygonHeight,           !- Equivalent Rectangle Method
    1;                       !- Equivalent Rectangle Aspect Ratio {dimensionless}

AirflowNetwork:MultiZone:Surface,
    H_Porte_Stair,           !- Surface Name
    DrOpen,                  !- Leakage Component Name
    ,                        !- External Node Name
    1,                       !- Window/Door Opening Factor, or Crack Factor {dimensionless}
    NoVent,                  !- Ventilation Control Mode
    ,                        !- Ventilation Control Zone Temperature Setpoint Schedule Name
    ,                        !- Minimum Venting Open Factor {dimensionless}
    ,                        !- Indoor and Outdoor Temperature Difference Lower Limit For Maximum Venting Open Factor {deltaC}
    100,                     !- Indoor and Outdoor Temperature Difference Upper Limit for Minimum Venting Open Factor {deltaC}
    ,                        !- Indoor and Outdoor Enthalpy Difference Lower Limit For Maximum Venting Open Factor {deltaJ/kg}
    300000,                  !- Indoor and Outdoor Enthalpy Difference Upper Limit for Minimum Venting Open Factor {deltaJ/kg}
    ,                        !- Venting Availability Schedule Name
    ,                        !- Occupant Ventilation Control Name
    PolygonHeight,           !- Equivalent Rectangle Method
    1;                       !- Equivalent Rectangle Aspect Ratio {dimensionless}

AirflowNetwork:MultiZone:Surface,
    Stairs_Door_H2,          !- Surface Name
    DrOpen,                  !- Leakage Component Name
    ,                        !- External Node Name
    1,                       !- Window/Door Opening Factor, or Crack Factor {dimensionless}
    NoVent,                  !- Ventilation Control Mode
    ,                        !- Ventilation Control Zone Temperature Setpoint Schedule Name
    ,                        !- Minimum Venting Open Factor {dimensionless}
    ,                        !- Indoor and Outdoor Temperature Difference Lower Limit For Maximum Venting Open Factor {deltaC}
    100,                     !- Indoor and Outdoor Temperature Difference Upper Limit for Minimum Venting Open Factor {deltaC}
    ,                        !- Indoor and Outdoor Enthalpy Difference Lower Limit For Maximum Venting Open Factor {deltaJ/kg}
    300000,                  !- Indoor and Outdoor Enthalpy Difference Upper Limit for Minimum Venting Open Factor {deltaJ/kg}
    ,                        !- Venting Availability Schedule Name
    ,                        !- Occupant Ventilation Control Name
    PolygonHeight,           !- Equivalent Rectangle Method
    1;                       !- Equivalent Rectangle Aspect Ratio {dimensionless}

AirflowNetwork:MultiZone:Surface,
    R1_E_door,               !- Surface Name
    DrOpen,                  !- Leakage Component Name
    ,                        !- External Node Name
    1,                       !- Window/Door Opening Factor, or Crack Factor {dimensionless}
    NoVent,                  !- Ventilation Control Mode
    ,                        !- Ventilation Control Zone Temperature Setpoint Schedule Name
    ,                        !- Minimum Venting Open Factor {dimensionless}
    ,                        !- Indoor and Outdoor Temperature Difference Lower Limit For Maximum Venting Open Factor {deltaC}
    100,                     !- Indoor and Outdoor Temperature Difference Upper Limit for Minimum Venting Open Factor {deltaC}
    ,                        !- Indoor and Outdoor Enthalpy Difference Lower Limit For Maximum Venting Open Factor {deltaJ/kg}
    300000,                  !- Indoor and Outdoor Enthalpy Difference Upper Limit for Minimum Venting Open Factor {deltaJ/kg}
    ,                        !- Venting Availability Schedule Name
    ,                        !- Occupant Ventilation Control Name
    PolygonHeight,           !- Equivalent Rectangle Method
    1;                       !- Equivalent Rectangle Aspect Ratio {dimensionless}

AirflowNetwork:MultiZone:Surface,
    R2_N_Door,               !- Surface Name
    DrOpen,                  !- Leakage Component Name
    ,                        !- External Node Name
    1,                       !- Window/Door Opening Factor, or Crack Factor {dimensionless}
    NoVent,                  !- Ventilation Control Mode
    ,                        !- Ventilation Control Zone Temperature Setpoint Schedule Name
    ,                        !- Minimum Venting Open Factor {dimensionless}
    ,                        !- Indoor and Outdoor Temperature Difference Lower Limit For Maximum Venting Open Factor {deltaC}
    100,                     !- Indoor and Outdoor Temperature Difference Upper Limit for Minimum Venting Open Factor {deltaC}
    ,                        !- Indoor and Outdoor Enthalpy Difference Lower Limit For Maximum Venting Open Factor {deltaJ/kg}
    300000,                  !- Indoor and Outdoor Enthalpy Difference Upper Limit for Minimum Venting Open Factor {deltaJ/kg}
    ,                        !- Venting Availability Schedule Name
    ,                        !- Occupant Ventilation Control Name
    PolygonHeight,           !- Equivalent Rectangle Method
    1;                       !- Equivalent Rectangle Aspect Ratio {dimensionless}

AirflowNetwork:MultiZone:Surface,
    R3_S_door,               !- Surface Name
    DrOpen,                  !- Leakage Component Name
    ,                        !- External Node Name
    1,                       !- Window/Door Opening Factor, or Crack Factor {dimensionless}
    NoVent,                  !- Ventilation Control Mode
    ,                        !- Ventilation Control Zone Temperature Setpoint Schedule Name
    ,                        !- Minimum Venting Open Factor {dimensionless}
    ,                        !- Indoor and Outdoor Temperature Difference Lower Limit For Maximum Venting Open Factor {deltaC}
    100,                     !- Indoor and Outdoor Temperature Difference Upper Limit for Minimum Venting Open Factor {deltaC}
    ,                        !- Indoor and Outdoor Enthalpy Difference Lower Limit For Maximum Venting Open Factor {deltaJ/kg}
    300000,                  !- Indoor and Outdoor Enthalpy Difference Upper Limit for Minimum Venting Open Factor {deltaJ/kg}
    ,                        !- Venting Availability Schedule Name
    ,                        !- Occupant Ventilation Control Name
    PolygonHeight,           !- Equivalent Rectangle Method
    1;                       !- Equivalent Rectangle Aspect Ratio {dimensionless}

AirflowNetwork:MultiZone:Surface,
    Room1_Wind_W,            !- Surface Name
    WinOpen1,                !- Leakage Component Name
    WFacade,                 !- External Node Name
    0.75,                    !- Window/Door Opening Factor, or Crack Factor {dimensionless}
    Temperature,             !- Ventilation Control Mode
    WindowVentSched,         !- Ventilation Control Zone Temperature Setpoint Schedule Name
    ,                        !- Minimum Venting Open Factor {dimensionless}
    ,                        !- Indoor and Outdoor Temperature Difference Lower Limit For Maximum Venting Open Factor {deltaC}
    100,                     !- Indoor and Outdoor Temperature Difference Upper Limit for Minimum Venting Open Factor {deltaC}
    ,                        !- Indoor and Outdoor Enthalpy Difference Lower Limit For Maximum Venting Open Factor {deltaJ/kg}
    300000,                  !- Indoor and Outdoor Enthalpy Difference Upper Limit for Minimum Venting Open Factor {deltaJ/kg}
    ,                        !- Venting Availability Schedule Name
    ,                        !- Occupant Ventilation Control Name
    PolygonHeight,           !- Equivalent Rectangle Method
    1;                       !- Equivalent Rectangle Aspect Ratio {dimensionless}

AirflowNetwork:MultiZone:Surface,
    Room2_Wind_S,            !- Surface Name
    WinOpen1,                !- Leakage Component Name
    SFacade,                 !- External Node Name
    0.75,                    !- Window/Door Opening Factor, or Crack Factor {dimensionless}
    Temperature,             !- Ventilation Control Mode
    WindowVentSched,         !- Ventilation Control Zone Temperature Setpoint Schedule Name
    ,                        !- Minimum Venting Open Factor {dimensionless}
    ,                        !- Indoor and Outdoor Temperature Difference Lower Limit For Maximum Venting Open Factor {deltaC}
    100,                     !- Indoor and Outdoor Temperature Difference Upper Limit for Minimum Venting Open Factor {deltaC}
    ,                        !- Indoor and Outdoor Enthalpy Difference Lower Limit For Maximum Venting Open Factor {deltaJ/kg}
    300000,                  !- Indoor and Outdoor Enthalpy Difference Upper Limit for Minimum Venting Open Factor {deltaJ/kg}
    ,                        !- Venting Availability Schedule Name
    ,                        !- Occupant Ventilation Control Name
    PolygonHeight,           !- Equivalent Rectangle Method
    1;                       !- Equivalent Rectangle Aspect Ratio {dimensionless}

AirflowNetwork:MultiZone:Surface,
    Room2_S_bois,            !- Surface Name
    CR-1,                    !- Leakage Component Name
    SFacade,                 !- External Node Name
    1;                       !- Window/Door Opening Factor, or Crack Factor {dimensionless}

AirflowNetwork:MultiZone:Surface,
    MUR RDC SUD_bois,        !- Surface Name
    CR-1,                    !- Leakage Component Name
    SFacade,                 !- External Node Name
    1;                       !- Window/Door Opening Factor, or Crack Factor {dimensionless}

AirflowNetwork:MultiZone:Surface,
    Hall2_S1,                !- Surface Name
    InterzoneLeak,           !- Leakage Component Name
    ,                        !- External Node Name
    ;                        !- Window/Door Opening Factor, or Crack Factor {dimensionless}

AirflowNetwork:MultiZone:Surface,
    UG_Ceiling_C,            !- Surface Name
    CR-1,                    !- Leakage Component Name
    Horizontal,              !- External Node Name
    ;                        !- Window/Door Opening Factor, or Crack Factor {dimensionless}

AirflowNetwork:MultiZone:Surface,
    Roof_N,                  !- Surface Name
    AtticLeak,               !- Leakage Component Name
    NFacade,                 !- External Node Name
    ;                        !- Window/Door Opening Factor, or Crack Factor {dimensionless}

AirflowNetwork:MultiZone:Surface,
    Roof_S,                  !- Surface Name
    AtticLeak,               !- Leakage Component Name
    SFacade,                 !- External Node Name
    ;                        !- Window/Door Opening Factor, or Crack Factor {dimensionless}

AirflowNetwork:MultiZone:Surface,
    UG_Ceiling_H,            !- Surface Name
    CR-1,                    !- Leakage Component Name
    Horizontal,              !- External Node Name
    ;                        !- Window/Door Opening Factor, or Crack Factor {dimensionless}

AirflowNetwork:MultiZone:Surface,
    Living_S,                !- Surface Name
    CRcri,                   !- Leakage Component Name
    SFacade,                 !- External Node Name
    1;                       !- Window/Door Opening Factor, or Crack Factor {dimensionless}

AirflowNetwork:MultiZone:Surface,
    Horizontal,              !- Surface Name
    HrOpen,                  !- Leakage Component Name
    ,                        !- External Node Name
    1,                       !- Window/Door Opening Factor, or Crack Factor {dimensionless}
    Constant,                !- Ventilation Control Mode
    ,                        !- Ventilation Control Zone Temperature Setpoint Schedule Name
    ,                        !- Minimum Venting Open Factor {dimensionless}
    ,                        !- Indoor and Outdoor Temperature Difference Lower Limit For Maximum Venting Open Factor {deltaC}
    100,                     !- Indoor and Outdoor Temperature Difference Upper Limit for Minimum Venting Open Factor {deltaC}
    ,                        !- Indoor and Outdoor Enthalpy Difference Lower Limit For Maximum Venting Open Factor {deltaJ/kg}
    300000,                  !- Indoor and Outdoor Enthalpy Difference Upper Limit for Minimum Venting Open Factor {deltaJ/kg}
    ,                        !- Venting Availability Schedule Name
    ,                        !- Occupant Ventilation Control Name
    PolygonHeight,           !- Equivalent Rectangle Method
    1;                       !- Equivalent Rectangle Aspect Ratio {dimensionless}


!-   ===========  ALL OBJECTS IN CLASS: AIRFLOWNETWORK:MULTIZONE:REFERENCECRACKCONDITIONS ===========

AirflowNetwork:MultiZone:ReferenceCrackConditions,
    ReferenceCrackConditions,!- Name
    20,                      !- Reference Temperature {C}
    101325,                  !- Reference Barometric Pressure {Pa}
    0.005;                   !- Reference Humidity Ratio {kgWater/kgDryAir}


!-   ===========  ALL OBJECTS IN CLASS: AIRFLOWNETWORK:MULTIZONE:SURFACE:CRACK ===========

AirflowNetwork:MultiZone:Surface:Crack,
    CR-1,                    !- Name
    0.05,                    !- Air Mass Flow Coefficient at Reference Conditions {kg/s}
    0.667;                   !- Air Mass Flow Exponent {dimensionless}

AirflowNetwork:MultiZone:Surface:Crack,
    CRcri,                   !- Name
    0.05,                    !- Air Mass Flow Coefficient at Reference Conditions {kg/s}
    0.667;                   !- Air Mass Flow Exponent {dimensionless}

AirflowNetwork:MultiZone:Surface:Crack,
    AtticLeak,               !- Name
    0.05,                    !- Air Mass Flow Coefficient at Reference Conditions {kg/s}
    0.65;                    !- Air Mass Flow Exponent {dimensionless}

AirflowNetwork:MultiZone:Surface:Crack,
    InterZoneLeak,           !- Name
    0.05,                    !- Air Mass Flow Coefficient at Reference Conditions {kg/s}
    0.65;                    !- Air Mass Flow Exponent {dimensionless}

AirflowNetwork:MultiZone:Surface:Crack,
    InterCondZoneLeak,       !- Name
    0.02,                    !- Air Mass Flow Coefficient at Reference Conditions {kg/s}
    0.65;                    !- Air Mass Flow Exponent {dimensionless}


!-   ===========  ALL OBJECTS IN CLASS: AIRFLOWNETWORK:MULTIZONE:COMPONENT:DETAILEDOPENING ===========

AirflowNetwork:MultiZone:Component:DetailedOpening,
    WinOpen1,                !- Name
    0.001,                   !- Air Mass Flow Coefficient When Opening is Closed {kg/s-m}
    0.667,                   !- Air Mass Flow Exponent When Opening is Closed {dimensionless}
    NonPivoted,              !- Type of Rectangular Large Vertical Opening (LVO)
    0,                       !- Extra Crack Length or Height of Pivoting Axis {m}
    2,                       !- Number of Sets of Opening Factor Data
    0,                       !- Opening Factor 1 {dimensionless}
    0.5,                     !- Discharge Coefficient for Opening Factor 1 {dimensionless}
    0,                       !- Width Factor for Opening Factor 1 {dimensionless}
    1,                       !- Height Factor for Opening Factor 1 {dimensionless}
    0,                       !- Start Height Factor for Opening Factor 1 {dimensionless}
    1,                       !- Opening Factor 2 {dimensionless}
    0.6,                     !- Discharge Coefficient for Opening Factor 2 {dimensionless}
    1,                       !- Width Factor for Opening Factor 2 {dimensionless}
    1,                       !- Height Factor for Opening Factor 2 {dimensionless}
    0;                       !- Start Height Factor for Opening Factor 2 {dimensionless}


!-   ===========  ALL OBJECTS IN CLASS: AIRFLOWNETWORK:MULTIZONE:COMPONENT:SIMPLEOPENING ===========

AirflowNetwork:MultiZone:Component:SimpleOpening,
    DrOpen,                  !- Name
    0.001,                   !- Air Mass Flow Coefficient When Opening is Closed {kg/s-m}
    0.667,                   !- Air Mass Flow Exponent When Opening is Closed {dimensionless}
    0.0001,                  !- Minimum Density Difference for Two-Way Flow {kg/m3}
    0.55;                    !- Discharge Coefficient {dimensionless}


!-   ===========  ALL OBJECTS IN CLASS: AIRFLOWNETWORK:MULTIZONE:COMPONENT:HORIZONTALOPENING ===========

AirflowNetwork:MultiZone:Component:HorizontalOpening,
    HrOpen,                  !- Name
    0.001,                   !- Air Mass Flow Coefficient When Opening is Closed {kg/s-m}
    0.667,                   !- Air Mass Flow Exponent When Opening is Closed {dimensionless}
    90,                      !- Sloping Plane Angle {deg}
    0.2;                     !- Discharge Coefficient {dimensionless}

!-   ===========  ALL OBJECTS IN CLASS: HVACTEMPLATE:THERMOSTAT ===========

HVACTemplate:Thermostat,
    Thermostat_Living,       !- Name
    ,                        !- Heating Setpoint Schedule Name
    19,                      !- Constant Heating Setpoint {C}
    ,                        !- Cooling Setpoint Schedule Name
    50;                      !- Constant Cooling Setpoint {C}

HVACTemplate:Thermostat,
    Thermostat,              !- Name
    Heater,                  !- Heating Setpoint Schedule Name
    ,                        !- Constant Heating Setpoint {C}
    ,                        !- Cooling Setpoint Schedule Name
    50;                      !- Constant Cooling Setpoint {C}


!-   ===========  ALL OBJECTS IN CLASS: HVACTEMPLATE:ZONE:IDEALLOADSAIRSYSTEM ===========

HVACTemplate:Zone:IdealLoadsAirSystem,
    Living,                  !- Zone Name
    Thermostat_Living,       !- Template Thermostat Name
    Heat_Living,             !- System Availability Schedule Name
    50,                      !- Maximum Heating Supply Air Temperature {C}
    13,                      !- Minimum Cooling Supply Air Temperature {C}
    0.0156,                  !- Maximum Heating Supply Air Humidity Ratio {kgWater/kgDryAir}
    0.0077,                  !- Minimum Cooling Supply Air Humidity Ratio {kgWater/kgDryAir}
    NoLimit,                 !- Heating Limit
    ,                        !- Maximum Heating Air Flow Rate {m3/s}
    ,                        !- Maximum Sensible Heating Capacity {W}
    NoLimit,                 !- Cooling Limit
    ,                        !- Maximum Cooling Air Flow Rate {m3/s}
    ,                        !- Maximum Total Cooling Capacity {W}
    ,                        !- Heating Availability Schedule Name
    ,                        !- Cooling Availability Schedule Name
    ConstantSensibleHeatRatio,  !- Dehumidification Control Type
    0.7,                     !- Cooling Sensible Heat Ratio {dimensionless}
    60,                      !- Dehumidification Setpoint {percent}
    None,                    !- Humidification Control Type
    30,                      !- Humidification Setpoint {percent}
    None,                    !- Outdoor Air Method
    0.00944,                 !- Outdoor Air Flow Rate per Person {m3/s}
    ,                        !- Outdoor Air Flow Rate per Zone Floor Area {m3/s-m2}
    ,                        !- Outdoor Air Flow Rate per Zone {m3/s}
    ,                        !- Design Specification Outdoor Air Object Name
    None,                    !- Demand Controlled Ventilation Type
    NoEconomizer,            !- Outdoor Air Economizer Type
    None,                    !- Heat Recovery Type
    0.7,                     !- Sensible Heat Recovery Effectiveness {dimensionless}
    0.65;                    !- Latent Heat Recovery Effectiveness {dimensionless}

HVACTemplate:Zone:IdealLoadsAirSystem,
    Room1,                   !- Zone Name
    Thermostat,              !- Template Thermostat Name
    Heat_R1,                 !- System Availability Schedule Name
    50,                      !- Maximum Heating Supply Air Temperature {C}
    13,                      !- Minimum Cooling Supply Air Temperature {C}
    0.0156,                  !- Maximum Heating Supply Air Humidity Ratio {kgWater/kgDryAir}
    0.0077,                  !- Minimum Cooling Supply Air Humidity Ratio {kgWater/kgDryAir}
    NoLimit,                 !- Heating Limit
    ,                        !- Maximum Heating Air Flow Rate {m3/s}
    ,                        !- Maximum Sensible Heating Capacity {W}
    NoLimit,                 !- Cooling Limit
    ,                        !- Maximum Cooling Air Flow Rate {m3/s}
    ,                        !- Maximum Total Cooling Capacity {W}
    ,                        !- Heating Availability Schedule Name
    ,                        !- Cooling Availability Schedule Name
    ConstantSensibleHeatRatio,  !- Dehumidification Control Type
    0.7,                     !- Cooling Sensible Heat Ratio {dimensionless}
    60,                      !- Dehumidification Setpoint {percent}
    None,                    !- Humidification Control Type
    30,                      !- Humidification Setpoint {percent}
    None,                    !- Outdoor Air Method
    0.00944,                 !- Outdoor Air Flow Rate per Person {m3/s}
    ,                        !- Outdoor Air Flow Rate per Zone Floor Area {m3/s-m2}
    ,                        !- Outdoor Air Flow Rate per Zone {m3/s}
    ,                        !- Design Specification Outdoor Air Object Name
    None,                    !- Demand Controlled Ventilation Type
    NoEconomizer,            !- Outdoor Air Economizer Type
    None,                    !- Heat Recovery Type
    0.7,                     !- Sensible Heat Recovery Effectiveness {dimensionless}
    0.65;                    !- Latent Heat Recovery Effectiveness {dimensionless}

HVACTemplate:Zone:IdealLoadsAirSystem,
    Room2,                   !- Zone Name
    Thermostat,              !- Template Thermostat Name
    Heat_R2,                 !- System Availability Schedule Name
    50,                      !- Maximum Heating Supply Air Temperature {C}
    13,                      !- Minimum Cooling Supply Air Temperature {C}
    0.0156,                  !- Maximum Heating Supply Air Humidity Ratio {kgWater/kgDryAir}
    0.0077,                  !- Minimum Cooling Supply Air Humidity Ratio {kgWater/kgDryAir}
    NoLimit,                 !- Heating Limit
    ,                        !- Maximum Heating Air Flow Rate {m3/s}
    ,                        !- Maximum Sensible Heating Capacity {W}
    NoLimit,                 !- Cooling Limit
    ,                        !- Maximum Cooling Air Flow Rate {m3/s}
    ,                        !- Maximum Total Cooling Capacity {W}
    ,                        !- Heating Availability Schedule Name
    ,                        !- Cooling Availability Schedule Name
    ConstantSensibleHeatRatio,  !- Dehumidification Control Type
    0.7,                     !- Cooling Sensible Heat Ratio {dimensionless}
    60,                      !- Dehumidification Setpoint {percent}
    None,                    !- Humidification Control Type
    30,                      !- Humidification Setpoint {percent}
    None,                    !- Outdoor Air Method
    0.00944,                 !- Outdoor Air Flow Rate per Person {m3/s}
    ,                        !- Outdoor Air Flow Rate per Zone Floor Area {m3/s-m2}
    ,                        !- Outdoor Air Flow Rate per Zone {m3/s}
    ,                        !- Design Specification Outdoor Air Object Name
    None,                    !- Demand Controlled Ventilation Type
    NoEconomizer,            !- Outdoor Air Economizer Type
    None,                    !- Heat Recovery Type
    0.7,                     !- Sensible Heat Recovery Effectiveness {dimensionless}
    0.65;                    !- Latent Heat Recovery Effectiveness {dimensionless}

HVACTemplate:Zone:IdealLoadsAirSystem,
    Room3,                   !- Zone Name
    Thermostat,              !- Template Thermostat Name
    Heat_R3,                 !- System Availability Schedule Name
    50,                      !- Maximum Heating Supply Air Temperature {C}
    13,                      !- Minimum Cooling Supply Air Temperature {C}
    0.0156,                  !- Maximum Heating Supply Air Humidity Ratio {kgWater/kgDryAir}
    0.0077,                  !- Minimum Cooling Supply Air Humidity Ratio {kgWater/kgDryAir}
    NoLimit,                 !- Heating Limit
    ,                        !- Maximum Heating Air Flow Rate {m3/s}
    ,                        !- Maximum Sensible Heating Capacity {W}
    NoLimit,                 !- Cooling Limit
    ,                        !- Maximum Cooling Air Flow Rate {m3/s}
    ,                        !- Maximum Total Cooling Capacity {W}
    ,                        !- Heating Availability Schedule Name
    ,                        !- Cooling Availability Schedule Name
    ConstantSensibleHeatRatio,  !- Dehumidification Control Type
    0.7,                     !- Cooling Sensible Heat Ratio {dimensionless}
    60,                      !- Dehumidification Setpoint {percent}
    None,                    !- Humidification Control Type
    30,                      !- Humidification Setpoint {percent}
    None,                    !- Outdoor Air Method
    0.00944,                 !- Outdoor Air Flow Rate per Person {m3/s}
    ,                        !- Outdoor Air Flow Rate per Zone Floor Area {m3/s-m2}
    ,                        !- Outdoor Air Flow Rate per Zone {m3/s}
    ,                        !- Design Specification Outdoor Air Object Name
    None,                    !- Demand Controlled Ventilation Type
    NoEconomizer,            !- Outdoor Air Economizer Type
    None,                    !- Heat Recovery Type
    0.7,                     !- Sensible Heat Recovery Effectiveness {dimensionless}
    0.65;                    !- Latent Heat Recovery Effectiveness {dimensionless}


!-   ===========  ALL OBJECTS IN CLASS: ENERGYMANAGEMENTSYSTEM:SENSOR ===========

EnergyManagementSystem:Sensor,
    OT_Living,               !- Name
    Living,                  !- Output:Variable or Output:Meter Index Key Name
    Zone Operative Temperature;  !- Output:Variable or Output:Meter Name

EnergyManagementSystem:Sensor,
    Occ_Living,              !- Name
    Living_Occ,              !- Output:Variable or Output:Meter Index Key Name
    People Occupant Count;   !- Output:Variable or Output:Meter Name

EnergyManagementSystem:Sensor,
    Ext_Temp,                !- Name
    Environment,             !- Output:Variable or Output:Meter Index Key Name
    Site Outdoor Air Drybulb Temperature;  !- Output:Variable or Output:Meter Name

EnergyManagementSystem:Sensor,
    T_Living,                !- Name
    Living,                  !- Output:Variable or Output:Meter Index Key Name
    Zone Mean Air Temperature;  !- Output:Variable or Output:Meter Name

EnergyManagementSystem:Sensor,
    Heat_Living,             !- Name
    Heat_Living,             !- Output:Variable or Output:Meter Index Key Name
    Schedule Value;          !- Output:Variable or Output:Meter Name

EnergyManagementSystem:Sensor,
    OT_Room1,                !- Name
    Room1,                   !- Output:Variable or Output:Meter Index Key Name
    Zone Operative Temperature;  !- Output:Variable or Output:Meter Name

EnergyManagementSystem:Sensor,
    Occ_R1,                  !- Name
    R1_Occ,                  !- Output:Variable or Output:Meter Index Key Name
    People Occupant Count;   !- Output:Variable or Output:Meter Name

EnergyManagementSystem:Sensor,
    T_R1,                    !- Name
    Room1,                   !- Output:Variable or Output:Meter Index Key Name
    Zone Mean Air Temperature;  !- Output:Variable or Output:Meter Name

EnergyManagementSystem:Sensor,
    Heat_R1,                 !- Name
    Heat_R1,                 !- Output:Variable or Output:Meter Index Key Name
    Schedule Value;          !- Output:Variable or Output:Meter Name

EnergyManagementSystem:Sensor,
    OT_Room2,                !- Name
    Room2,                   !- Output:Variable or Output:Meter Index Key Name
    Zone Operative Temperature;  !- Output:Variable or Output:Meter Name

EnergyManagementSystem:Sensor,
    Occ_R2,                  !- Name
    R2_Occ,                  !- Output:Variable or Output:Meter Index Key Name
    People Occupant Count;   !- Output:Variable or Output:Meter Name

EnergyManagementSystem:Sensor,
    T_R2,                    !- Name
    Room2,                   !- Output:Variable or Output:Meter Index Key Name
    Zone Mean Air Temperature;  !- Output:Variable or Output:Meter Name

EnergyManagementSystem:Sensor,
    Heat_R2,                 !- Name
    Heat_R2,                 !- Output:Variable or Output:Meter Index Key Name
    Schedule Value;          !- Output:Variable or Output:Meter Name

EnergyManagementSystem:Sensor,
    OT_Room3,                !- Name
    Room3,                   !- Output:Variable or Output:Meter Index Key Name
    Zone Operative Temperature;  !- Output:Variable or Output:Meter Name

EnergyManagementSystem:Sensor,
    Occ_R3,                  !- Name
    R3_Occ,                  !- Output:Variable or Output:Meter Index Key Name
    People Occupant Count;   !- Output:Variable or Output:Meter Name

EnergyManagementSystem:Sensor,
    T_R3,                    !- Name
    Room3,                   !- Output:Variable or Output:Meter Index Key Name
    Zone Mean Air Temperature;  !- Output:Variable or Output:Meter Name

EnergyManagementSystem:Sensor,
    Heat_R3,                 !- Name
    Heat_R3,                 !- Output:Variable or Output:Meter Index Key Name
    Schedule Value;          !- Output:Variable or Output:Meter Name


!-   ===========  ALL OBJECTS IN CLASS: ENERGYMANAGEMENTSYSTEM:ACTUATOR ===========

EnergyManagementSystem:Actuator,
    HeaterControl_Living,    !- Name
    Heat_Living,             !- Actuated Component Unique Name
    Schedule:Constant,       !- Actuated Component Type
    Schedule Value;          !- Actuated Component Control Type

EnergyManagementSystem:Actuator,
    NVControl_Living,        !- Name
    NV_Living,               !- Actuated Component Unique Name
    Schedule:Constant,       !- Actuated Component Type
    Schedule Value;          !- Actuated Component Control Type

EnergyManagementSystem:Actuator,
    HeaterControl_R1,        !- Name
    Heat_R1,                 !- Actuated Component Unique Name
    Schedule:Constant,       !- Actuated Component Type
    Schedule Value;          !- Actuated Component Control Type

EnergyManagementSystem:Actuator,
    NVControl_R1,            !- Name
    NV_R1,                   !- Actuated Component Unique Name
    Schedule:Constant,       !- Actuated Component Type
    Schedule Value;          !- Actuated Component Control Type

EnergyManagementSystem:Actuator,
    HeaterControl_R2,        !- Name
    Heat_R2,                 !- Actuated Component Unique Name
    Schedule:Constant,       !- Actuated Component Type
    Schedule Value;          !- Actuated Component Control Type

EnergyManagementSystem:Actuator,
    NVControl_R2,            !- Name
    NV_R2,                   !- Actuated Component Unique Name
    Schedule:Constant,       !- Actuated Component Type
    Schedule Value;          !- Actuated Component Control Type

EnergyManagementSystem:Actuator,
    HeaterControl_R3,        !- Name
    Heat_R3,                 !- Actuated Component Unique Name
    Schedule:Constant,       !- Actuated Component Type
    Schedule Value;          !- Actuated Component Control Type

EnergyManagementSystem:Actuator,
    NVControl_R3,            !- Name
    NV_R3,                   !- Actuated Component Unique Name
    Schedule:Constant,       !- Actuated Component Type
    Schedule Value;          !- Actuated Component Control Type


!-   ===========  ALL OBJECTS IN CLASS: ENERGYMANAGEMENTSYSTEM:PROGRAMCALLINGMANAGER ===========

EnergyManagementSystem:ProgramCallingManager,
    HybridControl,           !- Name
    BeginTimestepBeforePredictor,  !- EnergyPlus Model Calling Point
    Hyb_Living,              !- Program Name 1
    Hyb_R1,                  !- Program Name 2
    Hyb_R2,                  !- Program Name 3
    Hyb_R3;                  !- Program Name 4


!-   ===========  ALL OBJECTS IN CLASS: ENERGYMANAGEMENTSYSTEM:PROGRAM ===========

EnergyManagementSystem:Program,
    Hyb_Living,              !- Name
    SET Temp_Heat = T_Living <= 19,  !- Program Line 1
    IF ((Occ_Living > 0) && (Temp_Heat ==1)),  !- Program Line 2
    SET HeaterControl_Living =1,  !- A4
    SET NVControl_Living = 0,!- A5
    ELSEIF ((Occ_Living > 0) && (Heat_Living >0)),  !- A6
    SET HeaterControl_Living =1,  !- A7
    SET NVControl_Living = 0,!- A8
    ELSEIF (Occ_Living > 0), !- A9
    IF ((Ext_Temp<T_Living) && (Ext_Temp>20)),  !- A10
    SET HeaterControl_Living =0,  !- A11
    SET NVControl_Living = 1,!- A12
    ELSEIF ((Ext_Temp>T_Living) && (Ext_Temp>20)),  !- A13
    SET HeaterControl_Living =0,  !- A14
    SET NVControl_Living = 0,!- A15
    ELSEIF (Ext_Temp<20),    !- A16
    SET HeaterControl_Living =0,  !- A17
    SET NVControl_Living = 0,!- A18
    ENDIF,                   !- A19
    ELSEIF (Occ_Living == 0),!- A20
    SET HeaterControl_Living =0,  !- A21
    SET NVControl_Living = 0,!- A22
    ENDIF;                   !- A23

EnergyManagementSystem:Program,
    Hyb_R1,                  !- Name
    SET Temp_Heat = T_R1 <= 19,  !- Program Line 1
    IF ((Occ_R1 > 0) && (Temp_Heat ==1)),  !- Program Line 2
    SET HeaterControl_R1 = 1,!- A4
    SET NVControl_R1 = 0,    !- A5
    ELSEIF ((Occ_R1 > 0) && (Heat_R1 >0)),  !- A6
    SET HeaterControl_R1 =1, !- A7
    SET NVControl_R1 = 0,    !- A8
    ELSEIF ((Occ_Living > 0) || (Occ_R1 > 0)),  !- A9
    SET HeaterControl_R1 = 0,!- A10
    IF ((Ext_Temp<T_R1) && (Ext_Temp>20)),  !- A11
    SET NVControl_R1 = 1,    !- A12
    ELSEIF ((Ext_Temp>T_R1) && (Ext_Temp>20)),  !- A13
    SET NVControl_R1 = 0,    !- A14
    ELSEIF (Ext_Temp<20),    !- A15
    SET NVControl_R1 = 0,    !- A16
    ENDIF,                   !- A17
    ELSEIF (Occ_R1 == 0) && (Occ_Living == 0),  !- A18
    SET HeaterControl_R1 =0, !- A19
    SET NVControl_R1 = 0,    !- A20
    ENDIF;                   !- A21

EnergyManagementSystem:Program,
    Hyb_R2,                  !- Name
    SET Temp_Heat = T_R2 <= 19,  !- Program Line 1
    IF ((Occ_R2 > 0) && (Temp_Heat ==1)),  !- Program Line 2
    SET HeaterControl_R2 = 1,!- A4
    SET NVControl_R2 = 0,    !- A5
    ELSEIF ((Occ_R2 > 0) && (Heat_R2 >0)),  !- A6
    SET HeaterControl_R2 =1, !- A7
    SET NVControl_R2 = 0,    !- A8
    ELSEIF ((Occ_Living > 0) || (Occ_R2 > 0)),  !- A9
    SET HeaterControl_R2 = 0,!- A10
    IF ((Ext_Temp<T_R2) && (Ext_Temp>20)),  !- A11
    SET NVControl_R2 = 1,    !- A12
    ELSEIF ((Ext_Temp>T_R2) && (Ext_Temp>20)),  !- A13
    SET NVControl_R2 = 0,    !- A14
    ELSEIF (Ext_Temp<20),    !- A15
    SET NVControl_R2 = 0,    !- A16
    ENDIF,                   !- A17
    ELSEIF (Occ_R2 == 0) && (Occ_Living == 0),  !- A18
    SET HeaterControl_R2 =0, !- A19
    SET NVControl_R2 = 0,    !- A20
    ENDIF;                   !- A21

EnergyManagementSystem:Program,
    Hyb_R3,                  !- Name
    SET Temp_Heat = T_R3 <= 19,  !- Program Line 1
    IF ((Occ_R3 > 0) && (Temp_Heat ==1)),  !- Program Line 2
    SET HeaterControl_R3 = 1,!- A4
    SET NVControl_R3 = 0,    !- A5
    ELSEIF ((Occ_R3 > 0) && (Heat_R3 >0)),  !- A6
    SET HeaterControl_R3 =1, !- A7
    SET NVControl_R3 = 0,    !- A8
    ELSEIF ((Occ_Living > 0) || (Occ_R3 > 0)),  !- A9
    SET HeaterControl_R3 = 0,!- A10
    IF ((Ext_Temp<T_R3) && (Ext_Temp>20)),  !- A11
    SET NVControl_R3 = 1,    !- A12
    ELSEIF ((Ext_Temp>T_R3) && (Ext_Temp>20)),  !- A13
    SET NVControl_R3 = 0,    !- A14
    ELSEIF (Ext_Temp<20),    !- A15
    SET NVControl_R3 = 0,    !- A16
    ENDIF,                   !- A17
    ELSEIF (Occ_R3 == 0) && (Occ_Living == 0),  !- A18
    SET HeaterControl_R3 =0, !- A19
    SET NVControl_R3 = 0,    !- A20
    ENDIF;                   !- A21


!-   ===========  ALL OBJECTS IN CLASS: OUTPUT:VARIABLEDICTIONARY ===========

Output:VariableDictionary,
    IDF;                     !- Key Field


!-   ===========  ALL OBJECTS IN CLASS: OUTPUT:SURFACES:DRAWING ===========

Output:Surfaces:Drawing,
    DXF;                     !- Report Type


!-   ===========  ALL OBJECTS IN CLASS: OUTPUT:TABLE:SUMMARYREPORTS ===========

Output:Table:SummaryReports,
    AllSummary;              !- Report 1 Name


!-   ===========  ALL OBJECTS IN CLASS: OUTPUT:TABLE:TIMEBINS ===========

Output:Table:TimeBins,
    *,                       !- Key Value
    Zone Mean Radiant Temperature,  !- Variable Name
    ,                        !- Interval Start
    ,                        !- Interval Size
    ;                        !- Interval Count

Output:Table:TimeBins,
    *,                       !- Key Value
    Zone Mean Air Temperature,  !- Variable Name
    ,                        !- Interval Start
    ,                        !- Interval Size
    ;                        !- Interval Count


!-   ===========  ALL OBJECTS IN CLASS: OUTPUT:TABLE:MONTHLY ===========

Output:Table:Monthly,
    HeatLoad,                !- Name
    2,                       !- Digits After Decimal
    Zone Ideal Loads Zone Total Heating Energy,  !- Variable or Meter 1 Name
    SumOrAverage;            !- Aggregation Type for Variable or Meter 1


!-   ===========  ALL OBJECTS IN CLASS: OUTPUTCONTROL:TABLE:STYLE ===========

OutputControl:Table:Style,
    CommaAndHTML;            !- Column Separator


!-   ===========  ALL OBJECTS IN CLASS: OUTPUT:VARIABLE ===========

Output:Variable,
    Living,                  !- Key Value
    Zone Operative Temperature,  !- Variable Name
    Timestep;                !- Reporting Frequency

Output:Variable,
    *,                       !- Key Value
    AFN Surface Venting Window or Door Opening Factor,  !- Variable Name
    Timestep;                !- Reporting Frequency

Output:Variable,
    Living,                  !- Key Value
    Zone Mean Air Temperature,  !- Variable Name
    Timestep;                !- Reporting Frequency

Output:Variable,
    *,                       !- Key Value
    Site Outdoor Air Drybulb Temperature,  !- Variable Name
    Timestep;                !- Reporting Frequency

Output:Variable,
    Living_Occ,              !- Key Value
    People Occupant Count,   !- Variable Name
    Timestep;                !- Reporting Frequency

Output:Variable,
    Heat_Living,             !- Key Value
    Schedule Value,          !- Variable Name
    Timestep;                !- Reporting Frequency

Output:Variable,
    NV_Living,               !- Key Value
    Schedule Value,          !- Variable Name
    Timestep;                !- Reporting Frequency

Output:Variable,
    Room1,                   !- Key Value
    Zone Operative Temperature,  !- Variable Name
    Timestep;                !- Reporting Frequency

Output:Variable,
    Room1,                   !- Key Value
    Zone Mean Air Temperature,  !- Variable Name
    Timestep;                !- Reporting Frequency

Output:Variable,
    R1_Occ,                  !- Key Value
    People Occupant Count,   !- Variable Name
    Timestep;                !- Reporting Frequency

Output:Variable,
    Heat_R1,                 !- Key Value
    Schedule Value,          !- Variable Name
    Timestep;                !- Reporting Frequency

Output:Variable,
    NV_R1,                   !- Key Value
    Schedule Value,          !- Variable Name
    Timestep;                !- Reporting Frequency

Output:Variable,
    Room2,                   !- Key Value
    Zone Operative Temperature,  !- Variable Name
    Timestep;                !- Reporting Frequency

Output:Variable,
    Room2,                   !- Key Value
    Zone Mean Air Temperature,  !- Variable Name
    Timestep;                !- Reporting Frequency

Output:Variable,
    R2_Occ,                  !- Key Value
    People Occupant Count,   !- Variable Name
    Timestep;                !- Reporting Frequency

Output:Variable,
    Heat_R2,                 !- Key Value
    Schedule Value,          !- Variable Name
    Timestep;                !- Reporting Frequency

Output:Variable,
    NV_R2,                   !- Key Value
    Schedule Value,          !- Variable Name
    Timestep;                !- Reporting Frequency

Output:Variable,
    Room3,                   !- Key Value
    Zone Operative Temperature,  !- Variable Name
    Timestep;                !- Reporting Frequency

Output:Variable,
    Room3,                   !- Key Value
    Zone Mean Air Temperature,  !- Variable Name
    Timestep;                !- Reporting Frequency

Output:Variable,
    R3_Occ,                  !- Key Value
    People Occupant Count,   !- Variable Name
    Timestep;                !- Reporting Frequency

Output:Variable,
    Heat_R3,                 !- Key Value
    Schedule Value,          !- Variable Name
    Timestep;                !- Reporting Frequency

Output:Variable,
    NV_R3,                   !- Key Value
    Schedule Value,          !- Variable Name
    Timestep;                !- Reporting Frequency

Output:Variable,
    Living,                  !- Key Value
    Zone Operative Temperature,  !- Variable Name
    Hourly;                  !- Reporting Frequency

Output:Variable,
    Room1,                   !- Key Value
    Zone Operative Temperature,  !- Variable Name
    Hourly;                  !- Reporting Frequency

Output:Variable,
    Room2,                   !- Key Value
    Zone Operative Temperature,  !- Variable Name
    Hourly;                  !- Reporting Frequency

Output:Variable,
    Room3,                   !- Key Value
    Zone Operative Temperature,  !- Variable Name
    Hourly;                  !- Reporting Frequency

Output:Variable,
    *,                       !- Key Value
    Zone Ideal Loads Zone Total Heating Energy,  !- Variable Name
    Monthly;                 !- Reporting Frequency

Output:Variable,
    *,                       !- Key Value
    AFN Linkage Node 1 to Node 2 Volume Flow Rate,  !- Variable Name
    Timestep;                !- Reporting Frequency

Output:Variable,
    *,                       !- Key Value
    AFN Linkage Node 2 to Node 1 Volume Flow Rate,  !- Variable Name
    Timestep;                !- Reporting Frequency

Output:Variable,
    *,                       !- Key Value
    AFN Linkage Node 1 to Node 2 Pressure Difference,  !- Variable Name
    Timestep;                !- Reporting Frequency


!-   ===========  ALL OBJECTS IN CLASS: OUTPUT:DIAGNOSTICS ===========

Output:Diagnostics,
    DisplayExtraWarnings,    !- Key 1
    DisplayUnusedSchedules;  !- Key 2


!-   ===========  ALL OBJECTS IN CLASS: OUTPUT:DEBUGGINGDATA ===========

Output:DebuggingData,
    1,                       !- Report Debugging Data
    1;                       !- Report During Warmup
