# Supplementary material for: Dataset of the EnergyPlus model used in the assessment of natural ventilation potential through building simulation
Source: Data Brief. 2021 Jan 15;34:106753. doi: 10.1016/j.dib.2021.106753 (PMC7843397; doi:10.1016/j.dib.2021.106753)
Supplement: Supplementary file 3 [file mmc3.zip › FRA_Lyon.074810_IWEC.csv]

Year	Month	Day	Hour	DBT	DPT	RH	AtmPa	ETGlbHrz	ETdirNrm	InfraVerm	GlbHrz	DirNrm	DifHrz	LuzGlbHrz	LuzDirNrm	LuzDifHrz	LuzZenit	WindDirection	WindSpeed	Nebul	CeuOpaco	Visibil	AltCeu	TempObs	TempCod	PrecipWat	Aerosol	NeveDepth	DiasUltNev	Albedo	LiqPrecDep	LiqPrecTax	Cidade
1983	1	1	1	0.8	0.3	96	100100	0	1415	290	0	0	0	0	0	0	0	140	1.0	10	10	0.3	15	0	999999599	0	0.204	0	88	0	0	0	FRA_Lyon.074810_IWEC
1983	1	1	2	-0.6	-0.9	97	100300	0	1415	283	0	0	0	0	0	0	0	0	0.0	10	10	0.3	30	0	999999599	0	0.204	0	88	0	0	0	FRA_Lyon.074810_IWEC
1983	1	1	3	-1.5	-1.7	98	100400	0	1415	279	0	0	0	0	0	0	0	80	1.0	10	10	0.3	30	0	999999599	0	0.204	0	88	0	0	0	FRA_Lyon.074810_IWEC
1983	1	1	4	-1.9	-2.0	99	100500	0	1415	277	0	0	0	0	0	0	0	0	0.0	10	10	0.5	30	0	999999599	0	0.204	0	88	0	0	0	FRA_Lyon.074810_IWEC
1983	1	1	5	-2.1	-2.2	100	100500	0	1415	276	0	0	0	0	0	0	0	200	1.0	10	10	0.5	30	0	999999599	0	0.204	0	88	0	0	0	FRA_Lyon.074810_IWEC
1983	1	1	6	-2.4	-2.4	100	100500	0	1415	274	0	0	0	0	0	0	0	280	1.0	10	10	0.5	30	0	999999599	0	0.204	0	88	0	0	0	FRA_Lyon.074810_IWEC
1983	1	1	7	-1.9	-2.5	95	100400	0	1415	276	0	0	0	0	0	0	0	320	1.0	10	10	0.5	30	0	999999599	0	0.204	0	88	0	0	0	FRA_Lyon.074810_IWEC
1983	1	1	8	-2.0	-2.0	100	100400	0	1415	276	0	0	0	0	0	0	0	20	1.0	10	10	0.7	60	0	999999599	0	0.204	0	88	0	0	0	FRA_Lyon.074810_IWEC
1983	1	1	9	-2.0	-2.0	100	100400	33	1415	276	2	0	2	200	0	200	70	0	0.0	10	10	0.2	30	0	999999599	0	0.204	0	88	0	0	0	FRA_Lyon.074810_IWEC
1983	1	1	10	-1.9	-2.5	95	100400	208	1415	276	16	0	16	2000	0	2000	670	0	0.0	10	10	0.2	30	0	999999599	0	0.204	0	88	0	0	0	FRA_Lyon.074810_IWEC
1983	1	1	11	-2.0	-2.0	100	100400	362	1415	276	41	0	41	4900	0	4900	1730	0	0.0	10	10	0.4	30	0	999999599	0	0.204	0	88	0	0	0	FRA_Lyon.074810_IWEC
1983	1	1	12	-1.5	-1.5	100	100300	464	1415	279	61	0	61	7200	0	7300	2630	0	0.5	10	10	0.8	30	9	999999999	0	0.204	0	88	0	0	0	FRA_Lyon.074810_IWEC
1983	1	1	13	-1.0	-1.0	100	100300	508	1415	281	70	0	70	8300	0	8300	3050	20	1.0	10	10	1.2	120	0	999999099	0	0.204	0	88	0	0	0	FRA_Lyon.074810_IWEC
1983	1	1	14	0.0	-1.0	92	100300	490	1415	286	66	0	66	7900	0	7900	2870	20	1.0	10	10	2.0	120	0	999999099	0	0.204	0	88	0	0	0	FRA_Lyon.074810_IWEC
1983	1	1	15	0.0	-1.0	92	100300	412	1415	286	50	0	50	6000	0	6000	2150	20	2.0	10	10	2.0	120	0	999999099	0	0.204	0	88	0	0	0	FRA_Lyon.074810_IWEC
1983	1	1	16	-0.3	-1.1	94	100200	278	1415	284	27	0	27	3200	0	3200	1100	340	2.1	10	10	2.0	90	0	999999099	0	0.204	0	88	0	0	0	FRA_Lyon.074810_IWEC
1983	1	1	17	-1.0	-1.0	100	100300	99	1415	281	5	0	5	600	0	600	200	340	1.0	10	10	1.5	60	0	999999099	0	0.204	0	88	0	0	0	FRA_Lyon.074810_IWEC
1983	1	1	18	-1.0	-1.0	100	100300	0	1415	281	0	0	0	0	0	0	0	0	0.0	10	10	1.0	30	9	999999999	0	0.204	0	88	0	0	0	FRA_Lyon.074810_IWEC
1983	1	1	19	-1.1	-1.3	98	100300	0	1415	281	0	0	0	0	0	0	0	300	2.1	10	10	0.4	30	0	999999599	0	0.204	0	88	0	0	0	FRA_Lyon.074810_IWEC
1983	1	1	20	-1.0	-2.0	92	100300	0	1415	280	0	0	0	0	0	0	0	340	1.5	10	10	0.2	30	0	999999599	0	0.204	0	88	0	0	0	FRA_Lyon.074810_IWEC
1983	1	1	21	-2.0	-2.0	100	100400	0	1415	276	0	0	0	0	0	0	0	300	1.5	10	10	0.2	30	0	999999599	0	0.204	0	88	0	0	0	FRA_Lyon.074810_IWEC
1983	1	1	22	-1.7	-2.2	96	100400	0	1415	277	0	0	0	0	0	0	0	340	3.6	10	10	0.5	30	0	999999599	0	0.204	0	88	0	0	0	FRA_Lyon.074810_IWEC
1983	1	1	23	-2.0	-2.0	100	100400	0	1415	276	0	0	0	0	0	0	0	360	3.6	10	10	0.9	60	0	999999599	0	0.204	0	88	0	0	0	FRA_Lyon.074810_IWEC
1983	1	1	24	-1.0	-2.0	92	100500	0	1415	280	0	0	0	0	0	0	0	360	4.1	10	10	1.5	30	0	999999099	0	0.204	0	88	0	0	0	FRA_Lyon.074810_IWEC
1983	1	2	1	-1.0	-1.0	100	100500	0	1415	281	0	0	0	0	0	0	0	340	2.5	10	10	1.8	30	0	999999099	0	0.204	0	88	0	0	0	FRA_Lyon.074810_IWEC
1983	1	2	2	-1.0	-1.0	100	100500	0	1415	281	0	0	0	0	0	0	0	300	1.5	10	10	2.5	30	0	999999099	0	0.204	0	88	0	0	0	FRA_Lyon.074810_IWEC
1983	1	2	3	-1.0	-1.0	100	100500	0	1415	274	0	0	0	0	0	0	0	320	2.0	9	9	3.0	60	0	999999099	0	0.204	0	88	0	0	0	FRA_Lyon.074810_IWEC
1983	1	2	4	-1.0	-1.0	100	100500	0	1415	274	0	0	0	0	0	0	0	160	1.0	9	9	3.5	60	0	999999099	0	0.204	0	88	0	0	0	FRA_Lyon.074810_IWEC
1983	1	2	5	-1.0	-1.0	100	100500	0	1415	274	0	0	0	0	0	0	0	260	2.0	9	9	3.5	60	0	999999099	0	0.204	0	88	0	0	0	FRA_Lyon.074810_IWEC
1983	1	2	6	-1.0	-1.0	100	100400	0	1415	281	0	0	0	0	0	0	0	280	2.0	10	10	3.5	60	0	999999099	0	0.204	0	88	0	0	0	FRA_Lyon.074810_IWEC
1983	1	2	7	-1.0	-1.0	100	100400	0	1415	281	0	0	0	0	0	0	0	0	0.0	10	10	3.5	660	0	999999099	0	0.204	0	88	0	0	0	FRA_Lyon.074810_IWEC
1983	1	2	8	-1.0	-1.0	100	100500	0	1415	281	0	0	0	0	0	0	0	160	1.0	10	10	3.5	540	0	999999099	0	0.204	0	88	0	0	0	FRA_Lyon.074810_IWEC
1983	1	2	9	-1.0	-1.0	100	100600	33	1415	281	2	0	2	200	0	200	70	140	3.0	10	10	3.0	570	0	999999099	0	0.204	0	88	0	0	0	FRA_Lyon.074810_IWEC
1983	1	2	10	-0.4	-1.0	95	100600	208	1415	284	16	0	16	2000	0	2000	670	140	4.1	10	10	3.5	510	0	999999099	0	0.204	0	88	0	0	0	FRA_Lyon.074810_IWEC
1983	1	2	11	0.0	-1.0	92	100600	363	1415	286	41	0	41	4900	0	4900	1730	120	3.0	10	10	3.5	480	0	999999099	0	0.204	0	88	0	0	0	FRA_Lyon.074810_IWEC
1983	1	2	12	1.0	0.0	93	100500	465	1415	291	61	0	61	7300	0	7300	2630	120	3.0	10	10	3.5	420	0	999999099	0	0.204	0	88	0	0	0	FRA_Lyon.074810_IWEC
1983	1	2	13	2.0	0.0	87	100500	510	1415	295	70	0	70	8300	0	8400	3060	140	1.0	10	10	4.5	450	0	999999099	0	0.204	0	88	0	0	0	FRA_Lyon.074810_IWEC
1983	1	2	14	2.0	0.0	87	100500	492	1415	295	67	0	67	7900	0	7900	2890	140	2.5	10	10	5.0	510	9	999999999	0	0.204	0	88	0	0	0	FRA_Lyon.074810_IWEC
1983	1	2	15	2.0	0.0	87	100400	414	1415	295	51	0	51	6100	0	6100	2170	140	1.0	10	10	5.0	390	9	999999999	0	0.204	0	88	0	0	0	FRA_Lyon.074810_IWEC
1983	1	2	16	2.1	0.1	87	100400	281	1415	296	27	0	27	3200	0	3200	1120	120	1.0	10	10	5.0	780	9	999999999	0	0.204	0	88	0	0	0	FRA_Lyon.074810_IWEC
1983	1	2	17	2.0	1.0	93	100500	102	1415	296	5	0	5	700	0	600	210	80	1.0	10	10	5.0	390	9	999999999	0	0.204	0	88	0	0	0	FRA_Lyon.074810_IWEC
1983	1	2	18	2.0	0.0	87	100500	0	1415	295	0	0	0	0	0	0	0	120	1.0	10	10	2.0	240	0	999999099	0	0.204	0	88	0	0	0	FRA_Lyon.074810_IWEC
1983	1	2	19	1.9	0.8	92	100500	0	1415	296	0	0	0	0	0	0	0	0	0.0	10	10	2.0	240	0	999999099	0	0.204	0	88	0	0	0	FRA_Lyon.074810_IWEC
1983	1	2	20	2.0	1.0	93	100500	0	1415	296	0	0	0	0	0	0	0	0	0.0	10	10	2.0	210	0	999999099	0	0.204	0	88	0	0	0	FRA_Lyon.074810_IWEC
1983	1	2	21	2.0	1.0	93	100500	0	1415	296	0	0	0	0	0	0	0	0	0.0	10	10	2.0	180	0	999999099	0	0.204	0	88	0	0	0	FRA_Lyon.074810_IWEC
1983	1	2	22	2.0	1.0	93	100500	0	1415	296	0	0	0	0	0	0	0	0	0.0	10	10	2.0	180	0	999999099	0	0.204	0	88	0	0	0	FRA_Lyon.074810_IWEC
1983	1	2	23	2.0	1.0	93	100500	0	1415	296	0	0	0	0	0	0	0	100	2.0	10	10	2.0	150	0	999999099	0	0.204	0	88	0	0	0	FRA_Lyon.074810_IWEC
1983	1	2	24	2.0	1.0	93	100500	0	1415	296	0	0	0	0	0	0	0	140	1.0	10	10	2.0	150	0	999999099	0	0.204	0	88	0	0	0	FRA_Lyon.074810_IWEC
1983	1	3	1	2.0	1.0	93	100500	0	1415	296	0	0	0	0	0	0	0	140	3.0	10	10	2.0	150	0	999999099	0	0.203	0	88	0	0	0	FRA_Lyon.074810_IWEC
1983	1	3	2	2.0	1.0	93	100500	0	1415	296	0	0	0	0	0	0	0	140	4.1	10	10	3.0	120	0	999999099	0	0.203	0	88	0	0	0	FRA_Lyon.074810_IWEC
1983	1	3	3	2.0	1.0	93	100500	0	1415	288	0	0	0	0	0	0	0	0	0.0	9	9	3.0	90	0	999999099	0	0.203	0	88	0	0	0	FRA_Lyon.074810_IWEC
1983	1	3	4	2.0	0.9	92	100500	0	1415	288	0	0	0	0	0	0	0	0	0.0	9	9	4.0	90	0	999999099	0	0.203	0	88	0	0	0	FRA_Lyon.074810_IWEC
1983	1	3	5	2.0	0.0	87	100500	0	1415	277	0	0	0	0	0	0	0	280	1.0	8	7	4.0	120	0	999999099	0	0.203	0	88	0	0	0	FRA_Lyon.074810_IWEC
1983	1	3	6	2.0	0.0	87	100500	0	1415	271	0	0	0	0	0	0	0	120	3.6	8	5	4.5	660	0	999999099	0	0.203	0	88	0	0	0	FRA_Lyon.074810_IWEC
1983	1	3	7	0.8	0.0	94	100500	0	1415	264	0	0	0	0	0	0	0	260	3.1	7	4	4.0	3600	0	999999099	0	0.203	0	88	0	0	0	FRA_Lyon.074810_IWEC
1983	1	3	8	1.0	0.0	93	100500	0	1415	263	0	0	0	0	0	0	0	160	2.5	8	3	5.0	2700	9	999999999	0	0.203	0	88	0	0	0	FRA_Lyon.074810_IWEC
1983	1	3	9	1.0	1.0	100	100500	33	1415	264	4	0	4	400	0	400	140	180	1.5	8	3	0.8	1080	0	999999599	0	0.203	0	88	0	0	0	FRA_Lyon.074810_IWEC
1983	1	3	10	2.1	1.0	92	100500	209	1415	266	31	0	31	3600	0	3600	1180	120	2.1	9	2	4.5	2700	0	999999099	0	0.203	0	88	0	0	0	FRA_Lyon.074810_IWEC
1983	1	3	11	3.0	2.0	93	100500	364	1415	270	79	0	79	8900	0	8900	2950	160	2.0	9	2	5.0	2700	9	999999999	0	0.203	0	88	0	0	0	FRA_Lyon.074810_IWEC
1983	1	3	12	5.0	2.0	81	100500	467	1415	278	117	1	117	13200	0	13200	4400	140	3.0	9	2	8.0	7500	9	999999999	0	0.203	0	88	0	0	0	FRA_Lyon.074810_IWEC
1983	1	3	13	6.8	1.8	70	100400	512	1415	281	135	6	133	15200	400	15000	5040	160	3.1	9	1	9.0	2700	9	999999999	0	0.203	0	88	0	0	0	FRA_Lyon.074810_IWEC
1983	1	3	14	8.0	3.0	71	100400	494	1415	287	176	74	150	19400	6700	17000	4030	160	3.0	7	1	9.9	2700	9	999999999	0	0.203	0	88	0	0	0	FRA_Lyon.074810_IWEC
1983	1	3	15	10.0	3.0	62	100300	417	1415	295	162	90	135	17900	7900	15300	3440	140	2.5	6	1	9.9	2700	9	999999999	0	0.203	0	88	0	0	0	FRA_Lyon.074810_IWEC
1983	1	3	16	9.0	3.0	66	100200	284	1415	291	97	64	84	10700	5000	9600	2050	160	1.0	5	1	9.9	22000	9	999999999	0	0.203	0	88	0	0	0	FRA_Lyon.074810_IWEC
1983	1	3	17	8.0	3.0	71	100300	105	1415	291	19	0	19	2200	0	2200	670	140	1.0	5	2	8.0	22000	9	999999999	0	0.203	0	88	0	0	0	FRA_Lyon.074810_IWEC
1983	1	3	18	6.0	3.0	81	100300	0	1415	283	0	0	0	0	0	0	0	0	0.0	5	2	9.9	22000	9	999999999	0	0.203	0	88	0	0	0	FRA_Lyon.074810_IWEC
1983	1	3	19	4.9	1.9	81	100400	0	1415	277	0	0	0	0	0	0	0	140	2.1	5	2	12.0	22000	9	999999999	0	0.203	0	88	0	0	0	FRA_Lyon.074810_IWEC
1983	1	3	20	4.0	1.0	81	100400	0	1415	273	0	0	0	0	0	0	0	160	1.0	5	2	9.9	22000	9	999999999	0	0.203	0	88	0	0	0	FRA_Lyon.074810_IWEC
1983	1	3	21	4.0	1.0	81	100400	0	1415	273	0	0	0	0	0	0	0	160	2.0	6	2	9.9	22000	9	999999999	0	0.203	0	88	0	0	0	FRA_Lyon.074810_IWEC
1983	1	3	22	3.5	1.1	84	100400	0	1415	271	0	0	0	0	0	0	0	180	2.1	6	2	10.0	7500	9	999999999	0	0.203	0	88	0	0	0	FRA_Lyon.074810_IWEC
1983	1	3	23	4.0	1.0	81	100400	0	1415	280	0	0	0	0	0	0	0	160	3.6	7	5	11.2	3300	9	999999999	0	0.203	0	88	0	0	0	FRA_Lyon.074810_IWEC
1983	1	3	24	3.0	1.0	87	100400	0	1415	282	0	0	0	0	0	0	0	160	3.0	8	7	11.2	1080	9	999999999	0	0.203	0	88	0	0	0	FRA_Lyon.074810_IWEC
1983	1	4	1	4.0	1.0	81	100300	0	1415	296	0	0	0	0	0	0	0	160	2.5	9	9	11.2	960	9	999999999	0	0.203	0	88	0	0	0	FRA_Lyon.074810_IWEC
1983	1	4	2	4.0	1.0	81	100300	0	1415	296	0	0	0	0	0	0	0	180	3.0	9	9	11.2	1140	9	999999999	0	0.203	0	88	0	0	0	FRA_Lyon.074810_IWEC
1983	1	4	3	4.0	2.0	87	100300	0	1415	298	0	0	0	0	0	0	0	160	2.5	9	9	11.2	990	9	999999999	0	0.203	0	88	0	0	0	FRA_Lyon.074810_IWEC
1983	1	4	4	5.1	2.9	86	100200	0	1415	303	0	0	0	0	0	0	0	180	4.1	9	9	10.0	1200	9	999999999	0	0.203	0	88	0	0	0	FRA_Lyon.074810_IWEC
1983	1	4	5	5.0	3.0	87	100200	0	1415	303	0	0	0	0	0	0	0	160	2.0	9	9	11.2	1290	9	999999999	0	0.203	0	88	0	0	0	FRA_Lyon.074810_IWEC
1983	1	4	6	5.0	3.0	87	100200	0	1415	303	0	0	0	0	0	0	0	160	3.6	9	9	11.2	1290	9	999999999	0	0.203	0	88	0	0	0	FRA_Lyon.074810_IWEC
1983	1	4	7	4.5	3.3	92	100300	0	1415	301	0	0	0	0	0	0	0	0	0.0	9	9	10.0	1470	9	999999999	0	0.203	0	88	0	0	0	FRA_Lyon.074810_IWEC
1983	1	4	8	5.0	3.0	87	100300	0	1415	303	0	0	0	0	0	0	0	160	4.1	9	9	11.2	1500	9	999999999	0	0.203	0	88	0	0	0	FRA_Lyon.074810_IWEC
1983	1	4	9	6.0	3.0	81	100300	33	1415	307	3	0	3	400	0	400	120	140	4.1	9	9	9.0	1500	9	999999999	0	0.203	0	88	0	0	0	FRA_Lyon.074810_IWEC
1983	1	4	10	6.0	4.0	87	100300	209	1415	308	31	0	31	3600	0	3600	1180	140	1.5	9	9	8.0	1500	9	999999999	0	0.203	0	88	0	0	0	FRA_Lyon.074810_IWEC
1983	1	4	11	7.0	5.0	87	100300	365	1415	302	67	0	67	7700	0	7700	2620	120	2.0	9	7	9.0	1800	9	999999999	0	0.203	0	88	0	0	0	FRA_Lyon.074810_IWEC
1983	1	4	12	8.0	5.0	81	100200	468	1415	303	82	0	82	9500	0	9500	3350	180	2.5	10	6	9.9	1800	9	999999999	0	0.203	0	88	0	0	0	FRA_Lyon.074810_IWEC
1983	1	4	13	8.0	6.0	87	100200	514	1415	302	71	0	71	8400	0	8400	3080	160	3.0	10	5	9.9	3600	9	999999999	0	0.203	0	88	0	0	0	FRA_Lyon.074810_IWEC
1983	1	4	14	9.0	6.0	81	100200	497	1415	309	67	0	67	8000	0	8000	2920	160	4.1	10	6	11.2	3300	9	999999999	0	0.203	0	88	0	0	0	FRA_Lyon.074810_IWEC
1983	1	4	15	10.0	5.0	71	100200	420	1415	316	52	0	52	6100	0	6200	2200	180	4.1	10	7	11.2	1200	9	999999999	0	0.203	0	88	0	0	0	FRA_Lyon.074810_IWEC
1983	1	4	16	9.6	5.5	76	100100	287	1415	326	28	0	28	3300	0	3300	1160	160	3.1	10	9	15.0	1170	9	999999999	0	0.203	0	88	0	0	0	FRA_Lyon.074810_IWEC
1983	1	4	17	10.0	5.0	71	100200	108	1415	328	6	0	6	700	0	700	220	180	5.1	10	9	11.2	1110	9	999999999	0	0.203	0	88	0	0	0	FRA_Lyon.074810_IWEC
1983	1	4	18	9.0	5.0	76	100200	0	1415	323	0	0	0	0	0	0	0	160	4.6	10	9	11.2	1080	9	999999999	0	0.203	0	88	0	0	0	FRA_Lyon.074810_IWEC
1983	1	4	19	8.8	5.0	77	100200	0	1415	322	0	0	0	0	0	0	0	160	3.1	10	9	20.0	1050	9	999999999	0	0.203	0	88	0	0	0	FRA_Lyon.074810_IWEC
1983	1	4	20	9.0	5.0	76	100200	0	1415	323	0	0	0	0	0	0	0	160	4.6	10	9	11.2	1050	9	999999999	0	0.203	0	88	0	0	0	FRA_Lyon.074810_IWEC
1983	1	4	21	8.8	5.6	80	100200	0	1415	323	0	0	0	0	0	0	0	160	4.4	10	9	15.6	1050	9	999999999	0	0.203	0	88	0	0	0	FRA_Lyon.074810_IWEC
1983	1	4	22	8.7	5.9	83	100200	0	1415	323	0	0	0	0	0	0	0	160	4.1	10	9	20.0	1020	9	999999999	0	0.203	0	88	0	0	0	FRA_Lyon.074810_IWEC
1983	1	4	23	9.0	6.0	81	100200	0	1415	324	0	0	0	0	0	0	0	180	5.1	10	9	11.2	1020	9	999999999	0	0.203	0	88	0	0	0	FRA_Lyon.074810_IWEC
1983	1	4	24	8.5	6.0	84	100100	0	1415	322	0	0	0	0	0	0	0	160	4.1	9	9	11.2	1020	9	999999999	0	0.203	0	88	0	0	0	FRA_Lyon.074810_IWEC
1983	1	5	1	8.0	6.0	87	100100	0	1415	319	0	0	0	0	0	0	0	180	2.5	9	9	11.2	1380	0	939999999	0	0.203	0	88	0	0	0	FRA_Lyon.074810_IWEC
1983	1	5	2	8.0	6.0	87	100100	0	1415	319	0	0	0	0	0	0	0	160	3.0	9	9	11.2	1230	9	999999999	0	0.203	0	88	0	0	0	FRA_Lyon.074810_IWEC
1983	1	5	3	8.0	6.0	87	100100	0	1415	319	0	0	0	0	0	0	0	160	4.1	9	9	11.2	1290	9	999999999	0	0.203	0	88	0	0	0	FRA_Lyon.074810_IWEC
1983	1	5	4	8.0	6.3	89	100100	0	1415	320	0	0	0	0	0	0	0	140	4.1	9	9	20.0	1050	9	999999999	0	0.203	0	88	0	0	0	FRA_Lyon.074810_IWEC
1983	1	5	5	8.0	6.0	87	100100	0	1415	313	0	0	0	0	0	0	0	140	4.1	9	8	11.2	1050	9	999999999	0	0.203	0	88	0	0	0	FRA_Lyon.074810_IWEC
1983	1	5	6	8.0	7.0	93	100100	0	1415	309	0	0	0	0	0	0	0	180	4.1	10	7	11.2	1050	0	909999999	0	0.203	0	88	0	0	0	FRA_Lyon.074810_IWEC
1983	1	5	7	7.9	7.1	95	100000	0	1415	305	0	0	0	0	0	0	0	120	1.0	10	6	15.0	1050	0	909999999	0	0.203	0	88	0	0	0	FRA_Lyon.074810_IWEC
1983	1	5	8	8.0	7.0	93	100100	0	1415	305	0	0	0	0	0	0	0	160	2.0	10	6	11.2	1080	0	909999999	0	0.203	0	88	0	0	0	FRA_Lyon.074810_IWEC
1983	1	5	9	8.0	7.0	93	100100	34	1415	303	2	0	2	200	0	200	70	160	4.1	10	5	8.0	1080	0	909999999	0	0.203	0	88	0	0	0	FRA_Lyon.074810_IWEC
1983	1	5	10	8.3	8.1	99	100100	210	1415	305	16	0	16	2000	0	2000	670	160	3.6	10	5	4.0	2700	0	909999999	0	0.203	0	88	0	0	0	FRA_Lyon.074810_IWEC
1983	1	5	11	9.0	9.0	100	100100	366	1415	309	41	0	41	4900	0	4900	1740	120	3.6	10	5	3.0	1500	0	909999999	0	0.203	0	88	0	0	0	FRA_Lyon.074810_IWEC
1983	1	5	12	9.0	9.0	100	100100	470	1415	312	61	0	61	7300	0	7300	2650	140	4.1	10	6	3.5	1500	0	909999999	0	0.203	0	88	0	0	0	FRA_Lyon.074810_IWEC
1983	1	5	13	10.0	10.0	100	100100	516	1415	317	71	0	71	8400	0	8400	3090	160	3.0	10	6	5.0	750	9	999999999	0	0.203	0	88	0	0	0	FRA_Lyon.074810_IWEC
1983	1	5	14	10.0	10.0	100	100100	500	1415	317	67	0	67	8000	0	8000	2930	160	4.1	10	6	7.0	660	9	999999999	0	0.203	0	88	0	0	0	FRA_Lyon.074810_IWEC
1983	1	5	15	10.0	10.0	100	100100	423	1415	317	52	0	52	6200	0	6200	2220	140	1.5	10	6	6.0	540	9	999999999	0	0.203	0	88	0	0	0	FRA_Lyon.074810_IWEC
1983	1	5	16	10.0	10.0	100	100200	290	1415	317	28	0	28	3400	0	3400	1170	80	1.0	10	6	3.0	450	0	909999999	0	0.203	0	88	0	0	0	FRA_Lyon.074810_IWEC
1983	1	5	17	9.5	9.5	100	100200	112	1415	315	9	0	9	1100	0	1100	360	100	1.5	9	6	1.8	450	0	909999999	0	0.203	0	88	0	0	0	FRA_Lyon.074810_IWEC
1983	1	5	18	9.0	9.0	100	100200	0	1415	309	0	0	0	0	0	0	0	80	1.0	8	5	0.8	840	0	999999099	0	0.203	0	88	0	0	0	FRA_Lyon.074810_IWEC
1983	1	5	19	9.0	8.9	99	100200	0	1415	309	0	0	0	0	0	0	0	180	1.0	7	5	0.8	2700	0	999999099	0	0.203	0	88	0	0	0	FRA_Lyon.074810_IWEC
1983	1	5	20	8.0	8.0	100	100200	0	1415	306	0	0	0	0	0	0	0	300	1.0	8	6	0.3	30	0	999999599	0	0.203	0	88	0	0	0	FRA_Lyon.074810_IWEC
1983	1	5	21	8.0	8.0	100	100200	0	1415	310	0	0	0	0	0	0	0	220	1.0	8	7	0.3	30	0	999999599	0	0.203	0	88	0	0	0	FRA_Lyon.074810_IWEC
1983	1	5	22	9.0	9.0	100	100200	0	1415	327	0	0	0	0	0	0	0	180	2.0	9	9	0.8	1200	0	999999099	0	0.203	0	88	0	0	0	FRA_Lyon.074810_IWEC
1983	1	5	23	8.0	8.0	100	100200	0	1415	322	0	0	0	0	0	0	0	160	3.0	9	9	0.8	1200	0	999999099	0	0.203	0	88	0	0	0	FRA_Lyon.074810_IWEC
1983	1	5	24	7.0	7.0	100	100200	0	1415	325	0	0	0	0	0	0	0	300	2.0	10	10	0.2	30	0	999999599	0	0.203	0	88	0	0	0	FRA_Lyon.074810_IWEC
1983	1	6	1	7.0	7.0	100	100200	0	1415	325	0	0	0	0	0	0	0	160	3.0	10	10	0.2	15	0	999999599	0	0.203	0	88	0	0	0	FRA_Lyon.074810_IWEC
1983	1	6	2	5.0	5.0	100	100200	0	1415	314	0	0	0	0	0	0	0	160	1.0	10	10	0.8	22000	0	999999099	0	0.203	0	88	0	0	0	FRA_Lyon.074810_IWEC
1983	1	6	3	5.0	5.0	100	100100	0	1415	314	0	0	0	0	0	0	0	140	2.0	10	10	0.1	15	0	999999599	0	0.203	0	88	0	0	0	FRA_Lyon.074810_IWEC
1983	1	6	4	6.0	6.0	100	100100	0	1415	319	0	0	0	0	0	0	0	120	4.6	10	10	0.1	15	0	999999599	0	0.203	0	88	0	0	0	FRA_Lyon.074810_IWEC
1983	1	6	5	5.0	5.0	100	100100	0	1415	299	0	0	0	0	0	0	0	140	1.0	8	8	0.3	30	0	999999599	0	0.203	0	88	0	0	0	FRA_Lyon.074810_IWEC
1983	1	6	6	4.0	4.0	100	100000	0	1415	289	0	0	0	0	0	0	0	200	1.0	7	7	0.4	22000	0	999999099	0	0.203	0	88	0	0	0	FRA_Lyon.074810_IWEC
1983	1	6	7	4.0	4.0	100	100000	0	1415	283	0	0	0	0	0	0	0	140	4.1	5	5	0.4	22000	0	999999099	0	0.203	0	88	0	0	0	FRA_Lyon.074810_IWEC
1983	1	6	8	4.0	4.0	100	100000	0	1415	281	0	0	0	0	0	0	0	160	4.1	5	4	0.4	7500	0	999999099	0	0.203	0	88	0	0	0	FRA_Lyon.074810_IWEC
1983	1	6	9	4.0	4.0	100	100000	34	1415	279	6	0	6	700	0	700	200	120	3.0	6	3	0.2	7500	0	999999099	0	0.203	0	88	0	0	0	FRA_Lyon.074810_IWEC
1983	1	6	10	4.0	4.0	100	100000	211	1415	276	52	4	52	5800	0	5800	1750	140	4.6	6	2	0.2	7500	0	999999099	0	0.203	0	88	0	0	0	FRA_Lyon.074810_IWEC
1983	1	6	11	5.0	4.9	99	99900	367	1415	288	110	18	105	12100	900	11600	3600	200	2.0	7	5	0.3	7500	0	999999099	0	0.203	0	88	0	0	0	FRA_Lyon.074810_IWEC
1983	1	6	12	6.0	6.0	100	99900	472	1415	299	119	1	118	13300	100	13400	4460	160	2.5	9	7	0.2	30	0	999999599	0	0.203	0	88	0	0	0	FRA_Lyon.074810_IWEC
1983	1	6	13	6.4	6.4	100	99800	518	1415	322	72	0	72	8500	0	8500	3130	120	3.6	10	10	0.2	30	0	999999599	0	0.203	0	88	0	0	0	FRA_Lyon.074810_IWEC
1983	1	6	14	7.0	7.0	100	99700	502	1415	305	111	0	111	12700	0	12700	4400	160	4.1	9	7	0.2	7500	0	999999099	0	0.203	0	88	0	0	0	FRA_Lyon.074810_IWEC
1983	1	6	15	9.0	9.0	100	99700	426	1415	304	114	5	113	12700	300	12600	4090	200	2.5	8	3	6.0	6900	9	999999999	0	0.203	0	88	0	0	0	FRA_Lyon.074810_IWEC
1983	1	6	16	9.0	8.0	93	99600	294	1415	291	76	2	75	8400	100	8400	2600	160	3.0	7	0	8.0	6900	9	999999999	0	0.203	0	88	0	0	0	FRA_Lyon.074810_IWEC
1983	1	6	17	8.0	8.0	100	99600	115	1415	287	18	0	18	2100	0	2100	670	160	2.5	6	0	8.0	6900	9	999999999	0	0.203	0	88	0	0	0	FRA_Lyon.074810_IWEC
1983	1	6	18	6.0	6.0	100	99700	0	1415	277	0	0	0	0	0	0	0	260	1.5	5	0	1.5	6900	9	999999999	0	0.203	0	88	0	0	0	FRA_Lyon.074810_IWEC
1983	1	6	19	5.0	4.0	93	99700	0	1415	271	0	0	0	0	0	0	0	140	2.0	4	0	9.9	22000	9	999999999	0	0.203	0	88	0	0	0	FRA_Lyon.074810_IWEC
1983	1	6	20	6.0	6.0	100	99700	0	1415	286	0	0	0	0	0	0	0	140	1.5	5	2	9.9	22000	9	999999999	0	0.203	0	88	0	0	0	FRA_Lyon.074810_IWEC
1983	1	6	21	6.0	5.0	93	99800	0	1415	290	0	0	0	0	0	0	0	140	1.0	6	4	9.9	22000	9	999999999	0	0.203	0	88	0	0	0	FRA_Lyon.074810_IWEC
1983	1	6	22	5.0	4.0	93	99800	0	1415	290	0	0	0	0	0	0	0	140	2.0	7	6	7.0	2700	9	999999999	0	0.203	0	88	0	0	0	FRA_Lyon.074810_IWEC
1983	1	6	23	5.0	4.0	93	99800	0	1415	287	0	0	0	0	0	0	0	320	1.0	6	5	5.0	2700	9	999999999	0	0.203	0	88	0	0	0	FRA_Lyon.074810_IWEC
1983	1	6	24	5.0	4.0	93	99900	0	1415	285	0	0	0	0	0	0	0	140	3.0	4	4	7.0	22000	9	999999999	0	0.203	0	88	0	0	0	FRA_Lyon.074810_IWEC
1983	1	7	1	5.0	4.0	93	99900	0	1415	280	0	0	0	0	0	0	0	140	3.0	2	2	7.0	22000	9	999999999	0	0.202	0	88	0	0	0	FRA_Lyon.074810_IWEC
1983	1	7	2	4.0	3.0	93	100000	0	1415	280	0	0	0	0	0	0	0	320	2.5	4	4	5.0	22000	9	999999999	0	0.202	0	88	0	0	0	FRA_Lyon.074810_IWEC
1983	1	7	3	3.0	3.0	100	100000	0	1415	280	0	0	0	0	0	0	0	120	2.0	6	6	6.0	22000	9	999999999	0	0.202	0	88	0	0	0	FRA_Lyon.074810_IWEC
1983	1	7	4	4.0	4.0	100	100100	0	1415	289	0	0	0	0	0	0	0	180	2.0	7	7	6.0	2700	9	999999999	0	0.202	0	88	0	0	0	FRA_Lyon.074810_IWEC
1983	1	7	5	3.0	2.0	93	100100	0	1415	279	0	0	0	0	0	0	0	140	3.6	8	6	5.0	2700	9	999999999	0	0.202	0	88	0	0	0	FRA_Lyon.074810_IWEC
1983	1	7	6	5.0	5.0	100	100100	0	1415	288	0	0	0	0	0	0	0	180	2.5	8	5	4.0	2700	0	999999099	0	0.202	0	88	0	0	0	FRA_Lyon.074810_IWEC
1983	1	7	7	6.0	5.3	95	100100	0	1415	290	0	0	0	0	0	0	0	180	2.6	9	4	4.0	2700	0	999999099	0	0.202	0	88	0	0	0	FRA_Lyon.074810_IWEC
1983	1	7	8	6.0	5.0	93	100200	0	1415	292	0	0	0	0	0	0	0	280	1.5	9	5	3.0	2700	0	909999999	0	0.202	0	88	0	0	0	FRA_Lyon.074810_IWEC
1983	1	7	9	6.0	5.0	93	100300	35	1415	298	2	0	2	300	0	300	90	100	3.0	10	7	2.0	2700	0	909999999	0	0.202	0	88	0	0	0	FRA_Lyon.074810_IWEC
1983	1	7	10	6.0	5.3	95	100400	212	1415	310	17	0	17	2000	0	2000	690	320	3.6	10	9	2.0	900	0	909999999	0	0.202	0	88	0	0	0	FRA_Lyon.074810_IWEC
1983	1	7	11	6.0	5.0	93	100500	369	1415	309	56	0	56	6500	0	6500	2260	320	1.0	10	9	5.5	780	0	909999999	0	0.202	0	88	0	0	0	FRA_Lyon.074810_IWEC
1983	1	7	12	7.0	6.0	93	100500	474	1415	315	102	0	102	11600	0	11700	4020	340	3.0	9	9	9.0	1500	9	999999999	0	0.202	0	88	0	0	0	FRA_Lyon.074810_IWEC
1983	1	7	13	7.3	5.4	88	100600	521	1415	316	138	2	137	15500	100	15500	5210	340	5.1	9	9	25.0	1800	9	999999999	0	0.202	0	88	0	0	0	FRA_Lyon.074810_IWEC
1983	1	7	14	7.0	5.0	87	100600	505	1415	302	195	107	157	21300	9500	18400	3590	340	5.1	7	7	11.2	1800	9	999999999	0	0.202	0	88	0	0	0	FRA_Lyon.074810_IWEC
1983	1	7	15	8.0	3.0	71	100600	429	1415	299	184	160	136	20100	13700	15800	3040	320	6.1	5	5	11.2	22000	9	999999999	0	0.202	0	88	0	0	0	FRA_Lyon.074810_IWEC
1983	1	7	16	8.0	2.0	66	100600	297	1415	295	113	144	82	12300	10700	9700	1770	340	3.6	4	4	11.2	22000	9	999999999	0	0.202	0	88	0	0	0	FRA_Lyon.074810_IWEC
1983	1	7	17	7.0	2.0	70	100700	119	1415	286	24	0	24	2700	0	2700	830	340	3.0	2	2	11.2	22000	9	999999999	0	0.202	0	88	0	0	0	FRA_Lyon.074810_IWEC
1983	1	7	18	4.0	0.0	75	100700	1	1415	268	0	0	0	0	0	0	10	340	3.0	1	1	11.2	22000	9	999999999	0	0.202	0	88	0	0	0	FRA_Lyon.074810_IWEC
1983	1	7	19	3.8	0.1	77	100800	0	1415	263	0	0	0	0	0	0	0	360	3.1	0	0	25.0	22000	9	999999999	0	0.202	0	88	0	0	0	FRA_Lyon.074810_IWEC
1983	1	7	20	3.0	0.0	81	100800	0	1415	259	0	0	0	0	0	0	0	360	3.0	1	0	9.9	22000	9	999999999	0	0.202	0	88	0	0	0	FRA_Lyon.074810_IWEC
1983	1	7	21	2.0	-1.0	80	100800	0	1415	255	0	0	0	0	0	0	0	360	3.6	2	0	9.9	22000	9	999999999	0	0.202	0	88	0	0	0	FRA_Lyon.074810_IWEC
1983	1	7	22	1.0	-1.0	86	100900	0	1415	251	0	0	0	0	0	0	0	340	3.0	4	0	9.9	22000	9	999999999	0	0.202	0	88	0	0	0	FRA_Lyon.074810_IWEC
1983	1	7	23	1.0	-1.0	86	100800	0	1415	251	0	0	0	0	0	0	0	320	2.0	2	0	9.9	22000	9	999999999	0	0.202	0	88	0	0	0	FRA_Lyon.074810_IWEC
1983	1	7	24	1.0	-1.0	86	100800	0	1415	251	0	0	0	0	0	0	0	320	4.6	1	0	9.9	22000	9	999999999	0	0.202	0	88	0	0	0	FRA_Lyon.074810_IWEC
1983	1	8	1	1.0	-1.0	86	100800	0	1415	251	0	0	0	0	0	0	0	340	3.6	0	0	9.9	22000	9	999999999	0	0.202	0	88	0	0	0	FRA_Lyon.074810_IWEC
1983	1	8	2	0.0	-2.0	85	100800	0	1415	251	0	0	0	0	0	0	0	340	1.0	1	1	9.9	22000	9	999999999	0	0.202	0	88	0	0	0	FRA_Lyon.074810_IWEC
1983	1	8	3	0.0	-1.2	91	100800	0	1415	256	0	0	0	0	0	0	0	340	0.5	2	2	9.9	22000	9	999999999	0	0.202	0	88	0	0	0	FRA_Lyon.074810_IWEC
1983	1	8	4	0.0	-1.0	92	100900	0	1415	256	0	0	0	0	0	0	0	0	0.0	4	2	9.9	22000	9	999999999	0	0.202	0	88	0	0	0	FRA_Lyon.074810_IWEC
1983	1	8	5	0.0	-1.0	92	100800	0	1415	260	0	0	0	0	0	0	0	280	1.0	5	4	11.2	990	9	999999999	0	0.202	0	88	0	0	0	FRA_Lyon.074810_IWEC
1983	1	8	6	0.0	-1.0	92	100800	0	1415	262	0	0	0	0	0	0	0	140	1.5	6	5	11.2	1380	9	999999999	0	0.202	0	88	0	0	0	FRA_Lyon.074810_IWEC
1983	1	8	7	0.0	-1.0	92	100800	0	1415	265	0	0	0	0	0	0	0	140	2.0	7	6	11.2	1200	9	999999999	0	0.202	0	88	0	0	0	FRA_Lyon.074810_IWEC
1983	1	8	8	0.0	-1.0	92	100800	0	1415	265	0	0	0	0	0	0	0	140	2.0	7	6	11.2	22000	9	999999999	0	0.202	0	88	0	0	0	FRA_Lyon.074810_IWEC
1983	1	8	9	0.0	-1.0	92	100900	35	1415	262	5	0	5	600	0	600	170	240	2.0	7	5	11.2	3000	9	999999999	0	0.202	0	88	0	0	0	FRA_Lyon.074810_IWEC
1983	1	8	10	1.0	0.0	93	100900	214	1415	267	45	0	45	5000	0	5000	1580	140	3.0	7	5	11.2	1500	9	999999999	0	0.202	0	88	0	0	0	FRA_Lyon.074810_IWEC
1983	1	8	11	2.0	1.0	93	100900	371	1415	272	93	0	93	10400	0	10400	3340	160	3.0	8	5	11.2	3000	9	999999999	0	0.202	0	88	0	0	0	FRA_Lyon.074810_IWEC
1983	1	8	12	2.0	1.0	93	100800	476	1415	272	103	0	103	11800	0	11800	4070	160	1.5	9	5	9.0	3000	0	909999999	0	0.202	0	88	0	0	0	FRA_Lyon.074810_IWEC
1983	1	8	13	3.0	1.0	87	100800	523	1415	276	73	0	73	8700	0	8700	3200	120	1.0	10	5	9.0	3000	0	909999999	0	0.202	0	88	0	0	0	FRA_Lyon.074810_IWEC
1983	1	8	14	4.0	3.0	93	100800	509	1415	280	134	6	132	15100	400	14900	4990	120	1.5	9	4	9.0	3000	9	999999999	0	0.202	0	88	0	0	0	FRA_Lyon.074810_IWEC
1983	1	8	15	4.0	3.0	93	100800	433	1415	278	143	49	128	15800	4300	14500	3350	60	1.5	7	3	8.0	990	9	999999999	0	0.202	0	88	0	0	0	FRA_Lyon.074810_IWEC
1983	1	8	16	4.0	3.0	93	100800	301	1415	275	96	60	83	10600	4800	9400	2070	60	1.0	6	2	6.0	3000	9	999999999	0	0.202	0	88	0	0	0	FRA_Lyon.074810_IWEC
1983	1	8	17	4.0	2.0	87	100900	123	1415	281	18	0	18	2100	0	2100	670	100	2.0	7	5	3.5	990	0	999999099	0	0.202	0	88	0	0	0	FRA_Lyon.074810_IWEC
1983	1	8	18	2.0	1.0	93	100900	1	1415	278	0	0	0	0	0	0	10	40	1.0	8	7	3.0	22000	9	999999999	0	0.202	0	88	0	0	0	FRA_Lyon.074810_IWEC
1983	1	8	19	2.1	1.7	97	101000	0	1415	289	0	0	0	0	0	0	0	180	1.0	9	9	2.0	1500	9	999999999	0	0.202	0	88	0	0	0	FRA_Lyon.074810_IWEC
1983	1	8	20	1.0	1.0	100	101000	0	1415	270	0	0	0	0	0	0	0	0	0.0	6	6	0.8	1500	0	999999599	0	0.202	0	88	0	0	0	FRA_Lyon.074810_IWEC
1983	1	8	21	2.0	1.0	93	101100	0	1415	270	0	0	0	0	0	0	0	300	2.0	4	4	0.9	750	0	999999099	0	0.202	0	88	0	0	0	FRA_Lyon.074810_IWEC
1983	1	8	22	1.0	1.0	100	101100	0	1415	258	0	0	0	0	0	0	0	320	3.0	1	1	0.9	22000	0	999999099	0	0.202	0	88	0	0	0	FRA_Lyon.074810_IWEC
1983	1	8	23	1.0	1.0	100	101100	0	1415	264	0	0	0	0	0	0	0	120	2.0	3	3	4.0	22000	0	999999099	0	0.202	0	88	0	0	0	FRA_Lyon.074810_IWEC
1983	1	8	24	2.0	1.0	93	101100	0	1415	272	0	0	0	0	0	0	0	360	3.0	5	5	11.2	22000	9	999999999	0	0.202	0	88	0	0	0	FRA_Lyon.074810_IWEC
1983	1	9	1	1.0	1.0	100	101100	0	1415	270	0	0	0	0	0	0	0	20	3.0	6	6	6.0	60	9	999999999	0	0.202	0	88	0	0	0	FRA_Lyon.074810_IWEC
1983	1	9	2	2.0	1.0	93	101100	0	1415	278	0	0	0	0	0	0	0	20	2.0	7	7	0.7	60	0	999999599	0	0.202	0	88	0	0	0	FRA_Lyon.074810_IWEC
1983	1	9	3	2.0	2.0	100	101100	0	1415	289	0	0	0	0	0	0	0	320	2.5	9	9	0.2	30	0	999999599	0	0.202	0	88	0	0	0	FRA_Lyon.074810_IWEC
1983	1	9	4	1.0	1.0	100	101100	0	1415	292	0	0	0	0	0	0	0	320	2.0	10	10	0.3	15	0	999999599	0	0.202	0	88	0	0	0	FRA_Lyon.074810_IWEC
1983	1	9	5	0.0	0.0	100	101200	0	1415	287	0	0	0	0	0	0	0	40	1.0	10	10	0.3	30	0	999999599	0	0.202	0	88	0	0	0	FRA_Lyon.074810_IWEC
1983	1	9	6	1.0	1.0	100	101200	0	1415	292	0	0	0	0	0	0	0	80	2.0	10	10	0.4	30	0	999999599	0	0.202	0	88	0	0	0	FRA_Lyon.074810_IWEC
1983	1	9	7	1.0	0.0	93	101200	0	1415	291	0	0	0	0	0	0	0	20	3.0	10	10	0.7	15	0	999999599	0	0.202	0	88	0	0	0	FRA_Lyon.074810_IWEC
1983	1	9	8	0.0	0.0	100	101200	0	1415	287	0	0	0	0	0	0	0	40	2.0	10	10	0.9	60	0	999999599	0	0.202	0	88	0	0	0	FRA_Lyon.074810_IWEC
1983	1	9	9	1.0	0.0	93	101200	36	1415	291	2	0	2	200	0	200	70	300	1.0	10	10	0.2	30	0	999999599	0	0.202	0	88	0	0	0	FRA_Lyon.074810_IWEC
1983	1	9	10	1.0	1.0	100	101300	215	1415	292	17	0	17	2100	0	2100	710	320	2.5	10	10	0.3	15	0	999999599	0	0.202	0	88	0	0	0	FRA_Lyon.074810_IWEC
1983	1	9	11	1.0	1.0	100	101200	373	1415	292	43	0	43	5100	0	5100	1820	320	3.0	10	10	0.3	30	0	999999599	0	0.202	0	88	0	0	0	FRA_Lyon.074810_IWEC
1983	1	9	12	1.0	1.0	100	101200	479	1415	292	64	0	64	7600	0	7600	2760	360	1.0	10	10	0.4	30	0	999999599	0	0.202	0	88	0	0	0	FRA_Lyon.074810_IWEC
1983	1	9	13	2.0	2.0	100	101200	526	1415	297	74	0	74	8800	0	8800	3230	20	1.5	10	10	3.0	90	0	999999099	0	0.202	0	88	0	0	0	FRA_Lyon.074810_IWEC
1983	1	9	14	2.0	2.0	100	101200	512	1415	297	71	0	71	8400	0	8400	3080	360	1.5	10	10	7.0	90	9	999999999	0	0.202	0	88	0	0	0	FRA_Lyon.074810_IWEC
1983	1	9	15	2.0	2.0	100	101200	436	1415	297	55	0	55	6600	0	6600	2360	100	1.5	10	10	7.0	90	9	999999999	0	0.202	0	88	0	0	0	FRA_Lyon.074810_IWEC
1983	1	9	16	2.0	2.0	100	101200	305	1415	297	31	0	31	3700	0	3700	1290	60	2.5	10	10	7.0	90	9	999999999	0	0.202	0	88	0	0	0	FRA_Lyon.074810_IWEC
1983	1	9	17	2.0	2.0	100	101300	127	1415	297	7	0	7	900	0	900	280	40	2.5	10	10	5.0	90	9	999999999	0	0.202	0	88	0	0	0	FRA_Lyon.074810_IWEC
1983	1	9	18	2.0	1.0	93	101300	1	1415	296	0	0	0	0	0	0	0	60	4.1	10	10	8.0	90	9	999999999	0	0.202	0	88	0	0	0	FRA_Lyon.074810_IWEC
1983	1	9	19	1.4	1.0	97	101300	0	1415	294	0	0	0	0	0	0	0	60	3.1	10	10	8.0	60	9	999999999	0	0.202	0	88	0	0	0	FRA_Lyon.074810_IWEC
1983	1	9	20	1.0	1.0	100	101300	0	1415	292	0	0	0	0	0	0	0	320	3.0	10	10	6.0	60	9	999999999	0	0.202	0	88	0	0	0	FRA_Lyon.074810_IWEC
1983	1	9	21	1.0	1.0	100	101400	0	1415	292	0	0	0	0	0	0	0	320	2.0	10	10	6.0	60	9	999999999	0	0.202	0	88	0	0	0	FRA_Lyon.074810_IWEC
1983	1	9	22	1.0	1.0	100	101400	0	1415	292	0	0	0	0	0	0	0	320	2.0	10	10	6.0	60	9	999999999	0	0.202	0	88	0	0	0	FRA_Lyon.074810_IWEC
1983	1	9	23	1.0	1.0	100	101400	0	1415	292	0	0	0	0	0	0	0	0	0.0	10	10	4.0	60	0	999999099	0	0.202	0	88	0	0	0	FRA_Lyon.074810_IWEC
1983	1	9	24	1.0	0.0	93	101400	0	1415	291	0	0	0	0	0	0	0	40	2.0	10	10	3.0	60	0	999999099	0	0.202	0	88	0	0	0	FRA_Lyon.074810_IWEC
1983	1	10	1	1.0	0.0	93	101400	0	1415	291	0	0	0	0	0	0	0	20	3.6	10	10	0.9	15	0	999999599	0	0.201	0	88	0	0	0	FRA_Lyon.074810_IWEC
1983	1	10	2	-1.0	-1.0	100	101300	0	1415	281	0	0	0	0	0	0	0	0	0.0	10	10	0.4	30	0	999999599	0	0.201	0	88	0	0	0	FRA_Lyon.074810_IWEC
1983	1	10	3	-1.0	-1.0	100	101300	0	1415	281	0	0	0	0	0	0	0	0	0.0	10	10	0.5	30	0	999999599	0	0.201	0	88	0	0	0	FRA_Lyon.074810_IWEC
1983	1	10	4	-0.6	-0.6	100	101300	0	1415	284	0	0	0	0	0	0	0	20	3.6	10	10	0.8	15	0	999999599	0	0.201	0	88	0	0	0	FRA_Lyon.074810_IWEC
1983	1	10	5	-1.0	-1.0	100	101300	0	1415	281	0	0	0	0	0	0	0	0	0.0	10	10	1.5	30	9	999999999	0	0.201	0	88	0	0	0	FRA_Lyon.074810_IWEC
1983	1	10	6	-1.0	-1.0	100	101300	0	1415	281	0	0	0	0	0	0	0	40	1.5	10	10	1.2	120	0	999999099	0	0.201	0	88	0	0	0	FRA_Lyon.074810_IWEC
1983	1	10	7	-1.0	-1.0	100	101300	0	1415	281	0	0	0	0	0	0	0	60	1.5	10	10	2.0	15	0	999999099	0	0.201	0	88	0	0	0	FRA_Lyon.074810_IWEC
1983	1	10	8	-1.0	-1.0	100	101300	0	1415	281	0	0	0	0	0	0	0	0	0.0	10	10	2.5	30	0	999999099	0	0.201	0	88	0	0	0	FRA_Lyon.074810_IWEC
1983	1	10	9	-1.0	-1.0	100	101300	37	1415	274	3	0	3	400	0	400	120	0	0.0	9	9	3.0	60	0	999999099	0	0.201	0	88	0	0	0	FRA_Lyon.074810_IWEC
1983	1	10	10	0.0	0.0	100	101300	217	1415	279	33	0	33	3900	0	3900	1260	120	2.0	9	9	4.5	750	0	999999099	0	0.201	0	88	0	0	0	FRA_Lyon.074810_IWEC
1983	1	10	11	1.0	0.0	93	101300	375	1415	277	105	8	103	11700	400	11500	3600	140	3.0	8	8	6.0	600	9	999999999	0	0.201	0	88	0	0	0	FRA_Lyon.074810_IWEC
1983	1	10	12	2.0	0.0	87	101200	481	1415	277	182	83	154	20100	7500	17400	4060	160	1.5	7	7	7.0	600	9	999999999	0	0.201	0	88	0	0	0	FRA_Lyon.074810_IWEC
1983	1	10	13	4.0	0.0	75	101200	529	1415	281	236	105	197	26000	9700	22200	5110	60	1.5	6	6	8.0	240	9	999999999	0	0.201	0	88	0	0	0	FRA_Lyon.074810_IWEC
1983	1	10	14	3.0	1.0	87	101200	515	1415	282	202	63	179	22300	5800	20200	4700	20	2.0	7	7	8.0	360	9	999999999	0	0.201	0	88	0	0	0	FRA_Lyon.074810_IWEC
1983	1	10	15	2.5	0.7	88	101100	440	1415	284	135	16	130	15000	1000	14500	4570	20	2.0	8	8	7.0	360	9	999999999	0	0.201	0	88	0	0	0	FRA_Lyon.074810_IWEC
1983	1	10	16	2.0	1.0	93	101100	309	1415	288	61	0	61	6900	0	6900	2270	60	2.0	9	9	6.0	150	9	999999999	0	0.201	0	88	0	0	0	FRA_Lyon.074810_IWEC
1983	1	10	17	2.0	1.0	93	101100	131	1415	288	12	0	12	1400	0	1400	470	40	3.0	9	9	5.0	120	9	999999999	0	0.201	0	88	0	0	0	FRA_Lyon.074810_IWEC
1983	1	10	18	2.0	1.0	93	101100	2	1415	296	0	0	0	0	0	0	10	60	2.0	10	10	4.0	90	0	999999099	0	0.201	0	88	0	0	0	FRA_Lyon.074810_IWEC
1983	1	10	19	2.0	1.0	93	101100	0	1415	296	0	0	0	0	0	0	0	80	2.0	10	10	4.0	90	0	999999099	0	0.201	0	88	0	0	0	FRA_Lyon.074810_IWEC
1983	1	10	20	2.0	1.0	93	101100	0	1415	296	0	0	0	0	0	0	0	60	2.5	10	10	2.0	60	0	999999099	0	0.201	0	88	0	0	0	FRA_Lyon.074810_IWEC
1983	1	10	21	2.0	1.0	93	101100	0	1415	296	0	0	0	0	0	0	0	80	1.5	10	10	1.1	30	9	999999999	0	0.201	0	88	0	0	0	FRA_Lyon.074810_IWEC
1983	1	10	22	2.0	1.0	93	101100	0	1415	296	0	0	0	0	0	0	0	60	1.5	10	10	0.5	15	0	999999599	0	0.201	0	88	0	0	0	FRA_Lyon.074810_IWEC
1983	1	10	23	2.0	1.0	93	101100	0	1415	296	0	0	0	0	0	0	0	100	2.0	10	10	0.3	30	0	999999599	0	0.201	0	88	0	0	0	FRA_Lyon.074810_IWEC
1983	1	10	24	1.0	1.0	100	101000	0	1415	292	0	0	0	0	0	0	0	120	2.0	10	10	0.2	30	0	999999599	0	0.201	0	88	0	0	0	FRA_Lyon.074810_IWEC
1983	1	11	1	1.0	1.0	100	101000	0	1414	292	0	0	0	0	0	0	0	140	2.0	10	10	0.4	15	0	999999599	0	0.201	0	88	0	0	0	FRA_Lyon.074810_IWEC
1983	1	11	2	1.0	1.0	100	101000	0	1414	292	0	0	0	0	0	0	0	140	1.7	10	10	0.8	15	9	999999999	0	0.201	0	88	0	0	0	FRA_Lyon.074810_IWEC
1983	1	11	3	1.0	1.0	100	101000	0	1414	292	0	0	0	0	0	0	0	140	1.3	10	10	1.1	15	9	999999999	0	0.201	0	88	0	0	0	FRA_Lyon.074810_IWEC
1983	1	11	4	1.0	1.0	100	100900	0	1414	292	0	0	0	0	0	0	0	120	1.0	10	10	1.5	120	0	999999099	0	0.201	0	88	0	0	0	FRA_Lyon.074810_IWEC
1983	1	11	5	1.0	1.0	100	100900	0	1414	292	0	0	0	0	0	0	0	140	2.0	10	10	1.2	30	0	999999599	0	0.201	0	88	0	0	0	FRA_Lyon.074810_IWEC
1983	1	11	6	1.0	0.0	93	100900	0	1414	291	0	0	0	0	0	0	0	160	2.5	10	10	0.8	30	0	999999599	0	0.201	0	88	0	0	0	FRA_Lyon.074810_IWEC
1983	1	11	7	0.0	-1.0	92	100900	0	1414	286	0	0	0	0	0	0	0	180	3.0	10	10	0.5	15	0	999999599	0	0.201	0	88	0	0	0	FRA_Lyon.074810_IWEC
1983	1	11	8	-1.0	-1.0	100	100900	0	1414	281	0	0	0	0	0	0	0	140	2.0	10	10	0.4	15	0	999999599	0	0.201	0	88	0	0	0	FRA_Lyon.074810_IWEC
1983	1	11	9	-1.0	-1.0	100	100900	38	1414	281	2	0	2	200	0	200	80	140	2.0	10	10	0.3	30	0	999999599	0	0.201	0	88	0	0	0	FRA_Lyon.074810_IWEC
1983	1	11	10	0.0	-1.0	92	100900	218	1414	286	18	0	18	2200	0	2200	730	140	2.0	10	10	2.0	60	0	999999099	0	0.201	0	88	0	0	0	FRA_Lyon.074810_IWEC
1983	1	11	11	-1.0	-1.0	100	100900	377	1414	264	124	50	111	13700	4300	12500	2830	120	2.5	7	7	1.5	60	9	999999999	0	0.201	0	88	0	0	0	FRA_Lyon.074810_IWEC
1983	1	11	12	-1.0	-1.0	100	100800	484	1414	256	243	267	151	25700	23900	18000	3150	140	1.0	4	4	1.5	60	0	999999099	0	0.201	0	88	0	0	0	FRA_Lyon.074810_IWEC
1983	1	11	13	1.6	0.4	92	100800	533	1414	260	301	387	155	32100	35500	18500	3230	140	1.0	1	1	3.5	22000	0	999999099	0	0.201	0	88	0	0	0	FRA_Lyon.074810_IWEC
1983	1	11	14	5.0	2.0	81	100700	519	1414	274	289	399	142	30200	35700	18400	2770	120	1.0	1	1	5.0	22000	9	999999999	0	0.201	0	88	0	0	0	FRA_Lyon.074810_IWEC
1983	1	11	15	5.0	1.0	75	100700	444	1414	273	227	373	110	24000	31900	14600	2070	80	1.0	1	1	6.0	22000	9	999999999	0	0.201	0	88	0	0	0	FRA_Lyon.074810_IWEC
1983	1	11	16	5.7	2.4	79	100600	313	1414	277	129	160	94	14100	12200	11000	2030	20	1.0	1	1	6.0	22000	9	999999999	0	0.201	0	88	0	0	0	FRA_Lyon.074810_IWEC
1983	1	11	17	4.0	2.0	87	100600	135	1414	270	31	0	31	3400	0	3400	1030	340	1.0	2	1	6.0	22000	9	999999999	0	0.201	0	88	0	0	0	FRA_Lyon.074810_IWEC
1983	1	11	18	2.0	1.0	93	100700	3	1414	257	1	0	1	100	0	100	20	0	0.0	2	0	5.0	22000	9	999999999	0	0.201	0	88	0	0	0	FRA_Lyon.074810_IWEC
1983	1	11	19	2.0	1.0	93	100700	0	1414	257	0	0	0	0	0	0	0	0	0.0	2	0	5.0	22000	9	999999999	0	0.201	0	88	0	0	0	FRA_Lyon.074810_IWEC
1983	1	11	20	0.0	-1.0	92	100700	0	1414	248	0	0	0	0	0	0	0	0	0.0	2	0	5.0	22000	9	999999999	0	0.201	0	88	0	0	0	FRA_Lyon.074810_IWEC
1983	1	11	21	0.0	-1.0	92	100700	0	1414	248	0	0	0	0	0	0	0	140	1.0	2	0	5.0	22000	9	999999999	0	0.201	0	88	0	0	0	FRA_Lyon.074810_IWEC
1983	1	11	22	0.0	-1.0	92	100700	0	1414	248	0	0	0	0	0	0	0	140	2.0	1	0	8.0	22000	9	999999999	0	0.201	0	88	0	0	0	FRA_Lyon.074810_IWEC
1983	1	11	23	1.0	-1.0	86	100700	0	1414	251	0	0	0	0	0	0	0	140	3.0	1	0	9.9	22000	9	999999999	0	0.201	0	88	0	0	0	FRA_Lyon.074810_IWEC
1983	1	11	24	1.0	-1.0	86	100700	0	1414	251	0	0	0	0	0	0	0	140	4.1	0	0	9.9	22000	9	999999999	0	0.201	0	88	0	0	0	FRA_Lyon.074810_IWEC
1983	1	12	1	1.0	-1.0	86	100700	0	1414	251	0	0	0	0	0	0	0	140	3.0	0	0	9.9	22000	9	999999999	0	0.201	0	88	0	0	0	FRA_Lyon.074810_IWEC
1983	1	12	2	1.0	0.0	93	100700	0	1414	252	0	0	0	0	0	0	0	120	3.0	0	0	9.9	22000	9	999999999	0	0.201	0	88	0	0	0	FRA_Lyon.074810_IWEC
1983	1	12	3	1.0	0.0	93	100700	0	1414	252	0	0	0	0	0	0	0	120	4.6	0	0	9.9	22000	9	999999999	0	0.201	0	88	0	0	0	FRA_Lyon.074810_IWEC
1983	1	12	4	3.0	2.0	93	100700	0	1414	261	0	0	0	0	0	0	0	140	5.1	0	0	9.9	22000	9	999999999	0	0.201	0	88	0	0	0	FRA_Lyon.074810_IWEC
1983	1	12	5	3.0	1.0	87	100700	0	1414	260	0	0	0	0	0	0	0	140	6.1	0	0	9.9	22000	9	999999999	0	0.201	0	88	0	0	0	FRA_Lyon.074810_IWEC
1983	1	12	6	1.0	0.0	93	100700	0	1414	252	0	0	0	0	0	0	0	100	3.0	0	0	9.9	22000	9	999999999	0	0.201	0	88	0	0	0	FRA_Lyon.074810_IWEC
1983	1	12	7	1.0	0.0	93	100700	0	1414	252	0	0	0	0	0	0	0	120	4.1	0	0	9.9	22000	9	999999999	0	0.201	0	88	0	0	0	FRA_Lyon.074810_IWEC
1983	1	12	8	1.0	0.0	93	100700	0	1414	252	0	0	0	0	0	0	0	120	4.1	2	0	8.0	22000	9	999999999	0	0.201	0	88	0	0	0	FRA_Lyon.074810_IWEC
1983	1	12	9	1.0	0.0	93	100700	38	1414	252	8	0	8	900	0	900	260	120	4.1	3	0	6.0	22000	9	999999999	0	0.201	0	88	0	0	0	FRA_Lyon.074810_IWEC
1983	1	12	10	2.6	1.0	89	100700	220	1414	259	64	80	51	7000	5200	6200	1080	140	4.1	5	0	8.0	22000	9	999999999	0	0.201	0	88	0	0	0	FRA_Lyon.074810_IWEC
1983	1	12	11	6.0	3.0	81	100600	380	1414	274	152	129	117	16500	10600	13700	2580	160	5.1	5	0	9.9	22000	9	999999999	0	0.201	0	88	0	0	0	FRA_Lyon.074810_IWEC
1983	1	12	12	8.0	3.0	71	100600	487	1414	287	217	151	164	23500	13400	19100	3750	160	6.1	6	1	11.2	7500	9	999999999	0	0.201	0	88	0	0	0	FRA_Lyon.074810_IWEC
1983	1	12	13	9.0	3.0	66	100500	536	1414	291	240	121	194	26000	11000	22300	4490	180	9.2	6	1	11.2	7500	9	999999999	0	0.201	0	88	0	0	0	FRA_Lyon.074810_IWEC
1983	1	12	14	10.0	4.0	66	100500	523	1414	296	219	115	176	23800	10300	20500	4070	180	8.7	7	1	11.2	7500	9	999999999	0	0.201	0	88	0	0	0	FRA_Lyon.074810_IWEC
1983	1	12	15	10.0	4.0	66	100400	448	1414	296	162	63	142	17900	5600	16100	3690	200	7.7	7	1	9.9	7500	9	999999999	0	0.201	0	88	0	0	0	FRA_Lyon.074810_IWEC
1983	1	12	16	9.0	3.0	66	100400	317	1414	291	87	10	85	9600	400	9400	2910	180	6.6	7	1	9.9	7500	9	999999999	0	0.201	0	88	0	0	0	FRA_Lyon.074810_IWEC
1983	1	12	17	9.0	3.0	66	100400	139	1414	291	26	0	26	2900	0	2900	910	180	5.1	6	1	9.9	7500	9	999999999	0	0.201	0	88	0	0	0	FRA_Lyon.074810_IWEC
1983	1	12	18	7.0	3.0	76	100400	3	1414	278	1	0	1	100	0	100	20	180	5.1	5	0	9.9	7500	9	999999999	0	0.201	0	88	0	0	0	FRA_Lyon.074810_IWEC
1983	1	12	19	7.0	3.0	76	100400	0	1414	278	0	0	0	0	0	0	0	180	5.1	4	0	9.9	22000	9	999999999	0	0.201	0	88	0	0	0	FRA_Lyon.074810_IWEC
1983	1	12	20	7.0	3.0	76	100400	0	1414	278	0	0	0	0	0	0	0	180	4.6	3	0	9.9	22000	9	999999999	0	0.201	0	88	0	0	0	FRA_Lyon.074810_IWEC
1983	1	12	21	7.0	3.0	76	100400	0	1414	278	0	0	0	0	0	0	0	160	4.6	3	0	9.9	22000	9	999999999	0	0.201	0	88	0	0	0	FRA_Lyon.074810_IWEC
1983	1	12	22	5.0	2.0	81	100400	0	1414	269	0	0	0	0	0	0	0	140	4.6	2	0	9.9	22000	9	999999999	0	0.201	0	88	0	0	0	FRA_Lyon.074810_IWEC
1983	1	12	23	4.0	2.0	87	100400	0	1414	265	0	0	0	0	0	0	0	160	5.1	2	0	9.9	22000	9	999999999	0	0.201	0	88	0	0	0	FRA_Lyon.074810_IWEC
1983	1	12	24	6.0	3.0	81	100400	0	1414	274	0	0	0	0	0	0	0	160	5.1	2	0	9.9	22000	9	999999999	0	0.201	0	88	0	0	0	FRA_Lyon.074810_IWEC
1983	1	13	1	6.7	2.6	75	100300	0	1414	276	0	0	0	0	0	0	0	180	6.2	2	0	20.0	22000	9	999999999	0	0.2	0	88	0	0	0	FRA_Lyon.074810_IWEC
1983	1	13	2	6.0	2.0	75	100300	0	1414	273	0	0	0	0	0	0	0	180	6.6	2	0	9.9	22000	9	999999999	0	0.2	0	88	0	0	0	FRA_Lyon.074810_IWEC
1983	1	13	3	6.0	2.0	75	100200	0	1414	273	0	0	0	0	0	0	0	180	6.1	2	0	9.9	22000	9	999999999	0	0.2	0	88	0	0	0	FRA_Lyon.074810_IWEC
1983	1	13	4	5.3	1.3	75	100200	0	1414	269	0	0	0	0	0	0	0	160	5.1	2	0	20.0	22000	9	999999999	0	0.2	0	88	0	0	0	FRA_Lyon.074810_IWEC
1983	1	13	5	6.0	2.0	75	100100	0	1414	273	0	0	0	0	0	0	0	180	6.6	2	0	9.9	22000	9	999999999	0	0.2	0	88	0	0	0	FRA_Lyon.074810_IWEC
1983	1	13	6	7.0	3.0	76	100100	0	1414	278	0	0	0	0	0	0	0	180	7.2	2	0	9.9	22000	9	999999999	0	0.2	0	88	0	0	0	FRA_Lyon.074810_IWEC
1983	1	13	7	7.0	3.6	79	100000	0	1414	278	0	0	0	0	0	0	0	180	7.2	2	0	20.0	22000	9	999999999	0	0.2	0	88	0	0	0	FRA_Lyon.074810_IWEC
1983	1	13	8	7.0	3.0	76	100000	0	1414	283	0	0	0	0	0	0	0	180	6.1	5	1	11.2	22000	9	999999999	0	0.2	0	88	0	0	0	FRA_Lyon.074810_IWEC
1983	1	13	9	8.0	3.0	71	99900	40	1414	291	6	0	6	700	0	700	220	180	5.6	7	2	9.9	22000	9	999999999	0	0.2	0	88	0	0	0	FRA_Lyon.074810_IWEC
1983	1	13	10	8.0	3.0	71	99900	223	1414	291	35	0	35	4000	0	4000	1320	180	7.2	9	2	9.9	6900	9	999999999	0	0.2	0	88	0	0	0	FRA_Lyon.074810_IWEC
1983	1	13	11	9.0	4.0	71	99800	382	1414	296	85	0	85	9700	0	9700	3200	180	7.7	9	2	9.9	6900	9	999999999	0	0.2	0	88	0	0	0	FRA_Lyon.074810_IWEC
1983	1	13	12	9.5	4.4	70	99800	490	1414	299	126	2	126	14200	100	14200	4750	180	10.2	9	2	10.5	6900	9	999999999	0	0.2	0	88	0	0	0	FRA_Lyon.074810_IWEC
1983	1	13	13	10.0	5.0	71	99700	539	1414	297	146	9	143	16500	600	16100	5450	200	12.8	9	1	11.2	3000	9	999999999	0	0.2	0	88	0	0	0	FRA_Lyon.074810_IWEC
1983	1	13	14	10.0	6.0	76	99600	526	1414	298	141	8	138	15800	500	15600	5250	200	14.9	9	1	11.2	3000	9	999999999	0	0.2	0	88	0	0	0	FRA_Lyon.074810_IWEC
1983	1	13	15	10.0	6.0	76	99600	452	1414	298	111	0	111	12500	0	12600	4180	200	13.8	9	1	11.2	3000	9	999999999	0	0.2	0	88	0	0	0	FRA_Lyon.074810_IWEC
1983	1	13	16	10.0	6.0	76	99600	322	1414	298	64	0	64	7300	0	7300	2410	200	12.8	9	1	11.2	6900	9	999999999	0	0.2	0	88	0	0	0	FRA_Lyon.074810_IWEC
1983	1	13	17	9.0	5.0	76	99600	144	1414	293	16	0	16	1900	0	1900	630	200	11.3	9	1	11.2	6900	9	999999999	0	0.2	0	88	0	0	0	FRA_Lyon.074810_IWEC
1983	1	13	18	9.0	5.0	76	99600	4	1414	293	0	0	0	100	0	100	20	200	10.8	9	1	9.9	6900	9	999999999	0	0.2	0	88	0	0	0	FRA_Lyon.074810_IWEC
1983	1	13	19	9.0	5.0	76	99600	0	1414	293	0	0	0	0	0	0	0	200	12.8	9	1	9.9	6600	9	999999999	0	0.2	0	88	0	0	0	FRA_Lyon.074810_IWEC
1983	1	13	20	9.0	6.0	81	99700	0	1414	298	0	0	0	0	0	0	0	200	9.7	9	2	9.9	6600	9	999999999	0	0.2	0	88	0	0	0	FRA_Lyon.074810_IWEC
1983	1	13	21	9.0	6.0	81	99700	0	1414	301	0	0	0	0	0	0	0	200	8.2	10	3	9.9	6600	9	999999999	0	0.2	0	88	0	0	0	FRA_Lyon.074810_IWEC
1983	1	13	22	9.0	6.0	81	99700	0	1414	304	0	0	0	0	0	0	0	240	4.1	10	4	11.2	1200	0	909999999	0	0.2	0	88	0	0	0	FRA_Lyon.074810_IWEC
1983	1	13	23	7.0	6.0	93	99800	0	1414	297	0	0	0	0	0	0	0	320	2.0	10	5	11.2	2700	0	909999999	0	0.2	0	88	0	0	0	FRA_Lyon.074810_IWEC
1983	1	13	24	7.0	6.0	93	99800	0	1414	297	0	0	0	0	0	0	0	280	4.1	10	5	11.2	900	0	909999999	0	0.2	0	88	0	0	0	FRA_Lyon.074810_IWEC
1983	1	14	1	6.0	4.0	87	99900	0	1414	294	0	0	0	0	0	0	0	280	2.0	10	6	11.2	1200	9	999999999	0	0.2	0	88	0	0	0	FRA_Lyon.074810_IWEC
1983	1	14	2	5.0	2.0	81	99900	0	1414	288	0	0	0	0	0	0	0	320	4.1	10	6	11.2	900	9	999999999	0	0.2	0	88	0	0	0	FRA_Lyon.074810_IWEC
1983	1	14	3	4.0	2.0	87	100000	0	1414	283	0	0	0	0	0	0	0	340	2.0	10	6	11.2	2700	9	999999999	0	0.2	0	88	0	0	0	FRA_Lyon.074810_IWEC
1983	1	14	4	4.0	2.0	87	100000	0	1414	283	0	0	0	0	0	0	0	340	1.0	10	6	11.2	2700	9	999999999	0	0.2	0	88	0	0	0	FRA_Lyon.074810_IWEC
1983	1	14	5	3.0	2.0	93	100000	0	1414	279	0	0	0	0	0	0	0	340	5.1	9	6	11.2	2700	9	999999999	0	0.2	0	88	0	0	0	FRA_Lyon.074810_IWEC
1983	1	14	6	2.0	0.0	87	100000	0	1414	273	0	0	0	0	0	0	0	360	1.5	7	6	11.2	22000	9	999999999	0	0.2	0	88	0	0	0	FRA_Lyon.074810_IWEC
1983	1	14	7	2.0	0.0	87	100000	0	1414	273	0	0	0	0	0	0	0	20	1.0	6	6	11.2	1200	9	999999999	0	0.2	0	88	0	0	0	FRA_Lyon.074810_IWEC
1983	1	14	8	2.0	0.0	87	100000	0	1414	277	0	0	0	0	0	0	0	320	2.0	7	7	11.2	1200	9	999999999	0	0.2	0	88	0	0	0	FRA_Lyon.074810_IWEC
1983	1	14	9	2.0	0.0	87	100000	41	1414	281	4	0	4	500	0	500	150	0	0.0	9	8	11.2	1200	9	999999999	0	0.2	0	88	0	0	0	FRA_Lyon.074810_IWEC
1983	1	14	10	2.0	0.0	87	100000	225	1414	287	19	0	19	2300	0	2300	770	220	1.0	10	9	11.2	750	0	909999999	0	0.2	0	88	0	0	0	FRA_Lyon.074810_IWEC
1983	1	14	11	2.0	-1.0	80	100000	385	1414	276	46	0	46	5400	0	5400	1930	340	2.0	10	7	11.2	750	9	999999999	0	0.2	0	88	0	0	0	FRA_Lyon.074810_IWEC
1983	1	14	12	3.0	-1.0	74	99900	493	1414	276	67	0	67	8000	0	8000	2920	320	2.0	10	6	11.2	1200	9	999999999	0	0.2	0	88	0	0	0	FRA_Lyon.074810_IWEC
1983	1	14	13	3.9	-2.5	62	99800	543	1414	276	78	0	78	9300	0	9300	3420	340	3.1	10	5	25.0	1200	9	999999999	0	0.2	0	88	0	0	0	FRA_Lyon.074810_IWEC
1983	1	14	14	4.0	-3.0	59	99800	530	1414	276	75	0	75	8900	0	9000	3290	220	1.0	10	5	11.2	6900	9	999999999	0	0.2	0	88	0	0	0	FRA_Lyon.074810_IWEC
1983	1	14	15	4.0	-2.0	64	99700	456	1414	275	60	0	60	7100	0	7100	2570	200	2.5	10	4	11.2	2700	0	999099999	0	0.2	0	88	0	0	0	FRA_Lyon.074810_IWEC
1983	1	14	16	1.6	-0.4	86	99700	326	1414	267	35	0	35	4200	0	4200	1450	160	4.1	10	4	6.0	1200	0	999099999	0	0.2	0	88	0	0	0	FRA_Lyon.074810_IWEC
1983	1	14	17	1.0	0.0	93	99500	148	1414	265	9	0	9	1100	0	1100	370	160	4.1	10	4	2.5	2700	0	999099999	0	0.2	0	88	0	0	0	FRA_Lyon.074810_IWEC
1983	1	14	18	1.0	0.0	93	99400	5	1414	267	0	0	0	0	0	0	10	160	6.1	10	5	5.0	1500	0	999099999	0	0.2	0	88	0	0	0	FRA_Lyon.074810_IWEC
1983	1	14	19	0.8	0.0	94	99200	0	1414	266	0	0	0	0	0	0	0	160	6.2	10	5	3.0	2700	0	999099999	0	0.2	0	88	0	0	0	FRA_Lyon.074810_IWEC
1983	1	14	20	1.0	0.0	93	99100	0	1414	267	0	0	0	0	0	0	0	160	5.1	10	5	5.0	1500	0	993999999	0	0.2	0	88	0	0	0	FRA_Lyon.074810_IWEC
1983	1	14	21	1.0	0.0	93	99000	0	1414	269	0	0	0	0	0	0	0	160	4.6	10	6	11.2	1200	0	909999999	0	0.2	0	88	0	0	0	FRA_Lyon.074810_IWEC
1983	1	14	22	2.0	1.0	93	98900	0	1414	274	0	0	0	0	0	0	0	160	4.6	10	6	11.2	2700	0	909999999	0	0.2	0	88	0	0	0	FRA_Lyon.074810_IWEC
1983	1	14	23	3.0	1.0	87	98900	0	1414	282	0	0	0	0	0	0	0	160	5.6	10	7	11.2	750	0	909999999	0	0.2	0	88	0	0	0	FRA_Lyon.074810_IWEC
1983	1	14	24	3.0	1.0	87	98900	0	1414	286	0	0	0	0	0	0	0	180	5.1	10	8	11.2	690	0	909999999	0	0.2	0	88	0	0	0	FRA_Lyon.074810_IWEC
1983	1	15	1	3.0	1.0	87	98800	0	1414	292	0	0	0	0	0	0	0	220	3.0	10	9	11.2	750	0	909999999	0	0.2	0	88	0	0	0	FRA_Lyon.074810_IWEC
1983	1	15	2	3.0	1.3	89	98800	0	1414	282	0	0	0	0	0	0	0	220	3.5	10	7	11.2	750	9	999999999	0	0.2	0	88	0	0	0	FRA_Lyon.074810_IWEC
1983	1	15	3	3.0	2.0	93	98800	0	1414	277	0	0	0	0	0	0	0	200	4.1	9	5	11.2	750	9	999999999	0	0.2	0	88	0	0	0	FRA_Lyon.074810_IWEC
1983	1	15	4	3.7	2.0	89	98800	0	1414	278	0	0	0	0	0	0	0	220	3.1	9	4	30.0	3000	9	999999999	0	0.2	0	88	0	0	0	FRA_Lyon.074810_IWEC
1983	1	15	5	3.0	2.0	93	98800	0	1414	277	0	0	0	0	0	0	0	140	1.5	9	5	11.2	750	0	909999999	0	0.2	0	88	0	0	0	FRA_Lyon.074810_IWEC
1983	1	15	6	4.0	3.0	93	98800	0	1414	284	0	0	0	0	0	0	0	240	3.0	10	6	11.2	1080	0	909999999	0	0.2	0	88	0	0	0	FRA_Lyon.074810_IWEC
1983	1	15	7	4.0	3.0	93	98800	0	1414	288	0	0	0	0	0	0	0	280	4.1	10	7	11.2	690	0	909999999	0	0.2	0	88	0	0	0	FRA_Lyon.074810_IWEC
1983	1	15	8	4.0	3.2	95	98900	0	1414	288	0	0	0	0	0	0	0	280	2.6	10	7	11.2	690	9	999999999	0	0.2	0	88	0	0	0	FRA_Lyon.074810_IWEC
1983	1	15	9	4.0	3.0	93	98900	42	1414	288	2	0	2	300	0	300	80	280	1.0	10	7	11.2	990	9	999999999	0	0.2	0	88	0	0	0	FRA_Lyon.074810_IWEC
1983	1	15	10	4.8	3.6	92	99000	227	1414	288	19	0	19	2300	0	2300	780	280	2.6	10	6	8.0	990	0	909999999	0	0.2	0	88	0	0	0	FRA_Lyon.074810_IWEC
1983	1	15	11	5.0	4.0	93	99000	388	1414	290	46	0	46	5500	0	5500	1940	220	3.0	10	6	11.2	2700	9	999999999	0	0.2	0	88	0	0	0	FRA_Lyon.074810_IWEC
1983	1	15	12	5.0	4.0	93	98900	497	1414	290	68	0	68	8000	0	8000	2930	200	2.5	10	6	11.2	1110	9	999999999	0	0.2	0	88	0	0	0	FRA_Lyon.074810_IWEC
1983	1	15	13	6.0	4.0	87	98900	547	1414	294	78	0	78	9300	0	9300	3430	200	2.5	10	6	11.2	1080	9	999999999	0	0.2	0	88	0	0	0	FRA_Lyon.074810_IWEC
1983	1	15	14	6.0	4.0	87	98900	535	1414	297	76	0	76	9000	0	9000	3310	200	2.0	10	7	11.2	690	0	909999999	0	0.2	0	88	0	0	0	FRA_Lyon.074810_IWEC
1983	1	15	15	7.0	5.0	87	98900	461	1414	307	60	0	60	7100	0	7100	2590	280	4.1	10	8	11.2	1290	9	999999999	0	0.2	0	88	0	0	0	FRA_Lyon.074810_IWEC
1983	1	15	16	7.0	5.0	87	98900	331	1414	314	35	0	35	4200	0	4200	1480	280	2.5	10	9	11.2	630	9	999999999	0	0.2	0	88	0	0	0	FRA_Lyon.074810_IWEC
1983	1	15	17	7.0	5.0	87	99000	153	1414	314	10	0	10	1200	0	1200	390	280	1.5	10	9	11.2	780	9	999999999	0	0.2	0	88	0	0	0	FRA_Lyon.074810_IWEC
1983	1	15	18	7.0	5.0	87	99000	6	1414	314	0	0	0	0	0	0	10	280	3.0	10	9	11.2	870	9	999999999	0	0.2	0	88	0	0	0	FRA_Lyon.074810_IWEC
1983	1	15	19	8.0	5.0	81	99100	0	1414	318	0	0	0	0	0	0	0	280	4.1	10	9	11.2	900	0	909999999	0	0.2	0	88	0	0	0	FRA_Lyon.074810_IWEC
1983	1	15	20	8.0	5.0	81	99100	0	1414	318	0	0	0	0	0	0	0	280	4.1	10	9	11.2	750	9	999999999	0	0.2	0	88	0	0	0	FRA_Lyon.074810_IWEC
1983	1	15	21	7.0	6.0	93	99200	0	1414	315	0	0	0	0	0	0	0	260	3.6	10	9	11.2	690	0	909999999	0	0.2	0	88	0	0	0	FRA_Lyon.074810_IWEC
1983	1	15	22	8.0	6.0	87	99200	0	1414	319	0	0	0	0	0	0	0	280	5.6	10	9	11.2	840	0	909999999	0	0.2	0	88	0	0	0	FRA_Lyon.074810_IWEC
1983	1	15	23	8.0	6.0	87	99200	0	1414	319	0	0	0	0	0	0	0	280	5.1	10	9	11.2	840	9	999999999	0	0.2	0	88	0	0	0	FRA_Lyon.074810_IWEC
1983	1	15	24	9.0	6.0	81	99300	0	1414	324	0	0	0	0	0	0	0	280	5.1	9	9	11.2	840	9	999999999	0	0.2	0	88	0	0	0	FRA_Lyon.074810_IWEC
1983	1	16	1	9.0	6.0	81	99300	0	1414	324	0	0	0	0	0	0	0	300	5.6	9	9	11.2	840	9	999999999	0	0.2	0	88	0	0	0	FRA_Lyon.074810_IWEC
1983	1	16	2	9.0	6.0	81	99300	0	1414	324	0	0	0	0	0	0	0	300	5.1	9	9	11.2	690	9	999999999	0	0.2	0	88	0	0	0	FRA_Lyon.074810_IWEC
1983	1	16	3	8.0	6.0	87	99300	0	1414	319	0	0	0	0	0	0	0	300	4.1	9	9	11.2	690	9	999999999	0	0.2	0	88	0	0	0	FRA_Lyon.074810_IWEC
1983	1	16	4	8.0	6.0	87	99400	0	1414	319	0	0	0	0	0	0	0	300	5.1	9	9	11.2	660	9	999999999	0	0.2	0	88	0	0	0	FRA_Lyon.074810_IWEC
1983	1	16	5	8.0	6.0	87	99400	0	1414	319	0	0	0	0	0	0	0	300	6.1	9	9	11.2	690	0	909999999	0	0.2	0	88	0	0	0	FRA_Lyon.074810_IWEC
1983	1	16	6	8.0	7.0	93	99400	0	1414	321	0	0	0	0	0	0	0	280	3.0	9	9	11.2	690	0	909999999	0	0.2	0	88	0	0	0	FRA_Lyon.074810_IWEC
1983	1	16	7	8.0	6.0	87	99500	0	1414	319	0	0	0	0	0	0	0	300	4.1	9	9	11.2	750	9	999999999	0	0.2	0	88	0	0	0	FRA_Lyon.074810_IWEC
1983	1	16	8	8.0	6.0	87	99600	0	1414	319	0	0	0	0	0	0	0	300	5.1	9	9	11.2	900	9	999999999	0	0.2	0	88	0	0	0	FRA_Lyon.074810_IWEC
1983	1	16	9	8.0	6.0	87	99600	43	1414	319	4	0	4	500	0	500	160	300	5.1	9	9	11.2	1350	9	999999999	0	0.2	0	88	0	0	0	FRA_Lyon.074810_IWEC
1983	1	16	10	8.1	6.7	91	99700	230	1414	321	37	0	37	4200	0	4200	1390	320	2.6	9	9	30.0	1200	9	999999999	0	0.2	0	88	0	0	0	FRA_Lyon.074810_IWEC
1983	1	16	11	8.0	7.0	93	99700	391	1414	321	88	0	88	10000	0	10000	3310	280	3.0	9	9	11.2	1440	9	999999999	0	0.2	0	88	0	0	0	FRA_Lyon.074810_IWEC
1983	1	16	12	9.0	7.0	87	99800	500	1414	325	130	2	129	14600	100	14600	4890	320	4.6	9	9	11.2	990	9	999999999	0	0.2	0	88	0	0	0	FRA_Lyon.074810_IWEC
1983	1	16	13	10.0	7.0	82	99800	551	1414	330	150	10	146	16900	700	16500	5610	320	5.1	9	9	11.2	1800	9	999999999	0	0.2	0	88	0	0	0	FRA_Lyon.074810_IWEC
1983	1	16	14	10.0	6.0	76	99800	539	1414	329	146	9	142	16400	600	16100	5440	320	4.6	9	9	11.2	1800	9	999999999	0	0.2	0	88	0	0	0	FRA_Lyon.074810_IWEC
1983	1	16	15	9.0	6.0	81	99900	465	1414	324	116	1	116	13100	0	13100	4380	340	3.0	9	9	11.2	1380	9	999999999	0	0.2	0	88	0	0	0	FRA_Lyon.074810_IWEC
1983	1	16	16	9.0	6.0	81	99900	335	1414	324	69	0	69	7800	0	7900	2590	360	2.1	9	9	30.0	1380	9	999999999	0	0.2	0	88	0	0	0	FRA_Lyon.074810_IWEC
1983	1	16	17	8.0	5.0	81	100000	158	1414	307	29	0	29	3200	0	3200	1020	40	2.0	7	7	11.2	1350	9	999999999	0	0.2	0	88	0	0	0	FRA_Lyon.074810_IWEC
1983	1	16	18	8.0	5.0	81	100000	7	1414	301	1	0	1	200	0	200	50	360	3.6	5	5	11.2	1800	9	999999999	0	0.2	0	88	0	0	0	FRA_Lyon.074810_IWEC
1983	1	16	19	6.0	5.0	93	100000	0	1414	290	0	0	0	0	0	0	0	20	2.0	4	4	9.9	22000	9	999999999	0	0.2	0	88	0	0	0	FRA_Lyon.074810_IWEC
1983	1	16	20	6.0	5.0	93	100100	0	1414	288	0	0	0	0	0	0	0	360	2.0	4	3	9.9	22000	9	999999999	0	0.2	0	88	0	0	0	FRA_Lyon.074810_IWEC
1983	1	16	21	5.0	4.0	93	100100	0	1414	280	0	0	0	0	0	0	0	20	2.0	4	2	9.9	22000	9	999999999	0	0.2	0	88	0	0	0	FRA_Lyon.074810_IWEC
1983	1	16	22	6.0	5.0	93	100200	0	1414	281	0	0	0	0	0	0	0	100	2.5	4	1	9.9	22000	9	999999999	0	0.2	0	88	0	0	0	FRA_Lyon.074810_IWEC
1983	1	16	23	5.0	4.0	93	100200	0	1414	280	0	0	0	0	0	0	0	20	2.0	4	2	11.2	22000	9	999999999	0	0.2	0	88	0	0	0	FRA_Lyon.074810_IWEC
1983	1	16	24	4.0	4.0	100	100200	0	1414	279	0	0	0	0	0	0	0	340	1.5	4	3	11.2	1020	9	999999999	0	0.2	0	88	0	0	0	FRA_Lyon.074810_IWEC
1983	1	17	1	4.0	3.0	93	100300	0	1414	280	0	0	0	0	0	0	0	0	0.0	4	4	11.2	22000	9	999999999	0	0.199	0	88	0	0	0	FRA_Lyon.074810_IWEC
1983	1	17	2	3.0	3.0	100	100300	0	1414	276	0	0	0	0	0	0	0	0	0.0	4	4	11.2	22000	9	999999999	0	0.199	0	88	0	0	0	FRA_Lyon.074810_IWEC
1983	1	17	3	3.0	3.0	100	100300	0	1414	276	0	0	0	0	0	0	0	100	2.5	4	4	11.2	22000	9	999999999	0	0.199	0	88	0	0	0	FRA_Lyon.074810_IWEC
1983	1	17	4	3.2	3.0	99	100300	0	1414	277	0	0	0	0	0	0	0	280	2.1	4	4	10.0	22000	0	999999099	0	0.199	0	88	0	0	0	FRA_Lyon.074810_IWEC
1983	1	17	5	2.0	2.0	100	100300	0	1414	271	0	0	0	0	0	0	0	240	1.0	4	4	11.2	22000	0	999999099	0	0.199	0	88	0	0	0	FRA_Lyon.074810_IWEC
1983	1	17	6	2.0	2.0	100	100300	0	1414	271	0	0	0	0	0	0	0	0	0.0	5	4	11.2	22000	0	999999099	0	0.199	0	88	0	0	0	FRA_Lyon.074810_IWEC
1983	1	17	7	1.4	1.2	99	100300	0	1414	268	0	0	0	0	0	0	0	0	0.0	5	4	10.0	22000	0	999999099	0	0.199	0	88	0	0	0	FRA_Lyon.074810_IWEC
1983	1	17	8	2.0	1.0	93	100300	0	1414	270	0	0	0	0	0	0	0	0	0.0	6	4	3.0	22000	9	999999999	0	0.199	0	88	0	0	0	FRA_Lyon.074810_IWEC
1983	1	17	9	1.0	0.0	93	100300	45	1414	267	6	0	6	700	0	700	220	360	2.0	7	5	0.5	22000	0	999999599	0	0.199	0	88	0	0	0	FRA_Lyon.074810_IWEC
1983	1	17	10	3.0	2.2	94	100300	233	1414	277	38	0	38	4300	0	4400	1430	360	1.5	9	5	10.0	3000	0	999999099	0	0.199	0	88	0	0	0	FRA_Lyon.074810_IWEC
1983	1	17	11	6.0	6.0	100	100300	394	1414	293	113	14	109	12500	700	12200	3840	100	1.0	8	5	11.2	990	9	999999999	0	0.199	0	88	0	0	0	FRA_Lyon.074810_IWEC
1983	1	17	12	7.0	6.0	93	100400	504	1414	297	194	107	156	21300	9500	18300	3580	320	3.0	7	5	11.2	1020	9	999999999	0	0.199	0	88	0	0	0	FRA_Lyon.074810_IWEC
1983	1	17	13	8.3	5.0	80	100400	555	1414	302	252	196	175	27600	17900	20500	4090	340	3.6	6	5	15.0	22000	9	999999999	0	0.199	0	88	0	0	0	FRA_Lyon.074810_IWEC
1983	1	17	14	9.0	3.0	66	100300	543	1414	303	256	177	188	27900	16200	21700	4380	340	3.0	6	5	11.2	22000	9	999999999	0	0.199	0	88	0	0	0	FRA_Lyon.074810_IWEC
1983	1	17	15	9.0	3.0	66	100300	470	1414	303	214	160	160	23200	14100	18600	3630	20	3.6	5	5	11.2	22000	9	999999999	0	0.199	0	88	0	0	0	FRA_Lyon.074810_IWEC
1983	1	17	16	9.0	3.0	66	100200	340	1414	303	132	100	108	14300	7800	12600	2350	340	3.0	5	5	11.2	22000	9	999999999	0	0.199	0	88	0	0	0	FRA_Lyon.074810_IWEC
1983	1	17	17	8.0	3.0	71	100200	163	1414	294	41	6	40	4600	0	4500	1330	20	1.0	3	3	11.2	22000	9	999999999	0	0.199	0	88	0	0	0	FRA_Lyon.074810_IWEC
1983	1	17	18	6.0	2.0	75	100200	9	1414	282	2	0	2	200	0	200	70	60	1.5	2	2	9.9	22000	9	999999999	0	0.199	0	88	0	0	0	FRA_Lyon.074810_IWEC
1983	1	17	19	3.9	1.9	87	100200	0	1414	265	0	0	0	0	0	0	0	40	2.6	0	0	20.0	22000	9	999999999	0	0.199	0	88	0	0	0	FRA_Lyon.074810_IWEC
1983	1	17	20	4.0	1.0	81	100200	0	1414	264	0	0	0	0	0	0	0	80	3.0	1	0	9.9	22000	9	999999999	0	0.199	0	88	0	0	0	FRA_Lyon.074810_IWEC
1983	1	17	21	3.0	1.0	87	100100	0	1414	260	0	0	0	0	0	0	0	120	1.5	2	0	9.9	22000	9	999999999	0	0.199	0	88	0	0	0	FRA_Lyon.074810_IWEC
1983	1	17	22	2.0	1.0	93	100100	0	1414	257	0	0	0	0	0	0	0	180	1.5	4	0	9.9	22000	9	999999999	0	0.199	0	88	0	0	0	FRA_Lyon.074810_IWEC
1983	1	17	23	1.0	0.0	93	100000	0	1414	252	0	0	0	0	0	0	0	180	1.5	2	0	9.9	22000	9	999999999	0	0.199	0	88	0	0	0	FRA_Lyon.074810_IWEC
1983	1	17	24	1.0	0.0	93	100000	0	1414	252	0	0	0	0	0	0	0	180	2.0	1	0	9.9	22000	9	999999999	0	0.199	0	88	0	0	0	FRA_Lyon.074810_IWEC
1983	1	18	1	0.8	0.3	96	99900	0	1413	252	0	0	0	0	0	0	0	180	3.1	0	0	15.0	22000	9	999999999	0	0.2	0	88	0	0	0	FRA_Lyon.074810_IWEC
1983	1	18	2	0.0	-1.0	92	99900	0	1413	252	0	0	0	0	0	0	0	160	3.6	1	1	9.9	22000	9	999999999	0	0.2	0	88	0	0	0	FRA_Lyon.074810_IWEC
1983	1	18	3	-1.0	-2.0	92	99800	0	1413	251	0	0	0	0	0	0	0	140	1.0	2	2	9.9	22000	9	999999999	0	0.2	0	88	0	0	0	FRA_Lyon.074810_IWEC
1983	1	18	4	-2.0	-2.3	98	99700	0	1413	247	0	0	0	0	0	0	0	180	1.5	2	2	0.6	22000	0	999999599	0	0.2	0	88	0	0	0	FRA_Lyon.074810_IWEC
1983	1	18	5	-2.0	-2.0	100	99700	0	1413	247	0	0	0	0	0	0	0	200	1.5	2	2	0.2	22000	0	999999599	0	0.2	0	88	0	0	0	FRA_Lyon.074810_IWEC
1983	1	18	6	-3.0	-3.0	100	99600	0	1413	243	0	0	0	0	0	0	0	140	2.0	2	2	0.1	15	0	999999599	0	0.2	0	88	0	0	0	FRA_Lyon.074810_IWEC
1983	1	18	7	-1.6	-2.0	97	99600	0	1413	246	0	0	0	0	0	0	0	200	3.1	1	1	4.0	22000	0	999999099	0	0.2	0	88	0	0	0	FRA_Lyon.074810_IWEC
1983	1	18	8	-2.0	-2.0	100	99600	0	1413	244	0	0	0	0	0	0	0	0	0.0	1	1	5.0	22000	9	999999999	0	0.2	0	88	0	0	0	FRA_Lyon.074810_IWEC
1983	1	18	9	-2.0	-2.0	100	99600	47	1413	239	10	0	10	1100	0	1100	330	20	1.0	0	0	2.5	22000	9	999999999	0	0.2	0	88	0	0	0	FRA_Lyon.074810_IWEC
1983	1	18	10	-2.0	-2.0	100	99700	236	1413	239	81	212	46	8700	13900	6400	810	60	1.0	0	0	1.5	22000	0	999999099	0	0.2	0	88	0	0	0	FRA_Lyon.074810_IWEC
1983	1	18	11	-1.0	-1.0	100	99600	397	1413	244	192	264	117	20300	21900	14100	2360	60	3.5	0	0	0.8	22000	9	999999999	0	0.2	0	88	0	0	0	FRA_Lyon.074810_IWEC
1983	1	18	12	0.0	0.0	100	99600	508	1413	248	281	370	148	30000	33500	17700	3050	20	6.1	0	0	0.2	30	0	999999099	0	0.2	0	88	0	0	0	FRA_Lyon.074810_IWEC
1983	1	18	13	3.0	2.0	93	99500	559	1413	261	325	507	123	34800	46500	16500	2380	20	3.0	0	0	5.0	22000	9	999999999	0	0.2	0	88	0	0	0	FRA_Lyon.074810_IWEC
1983	1	18	14	4.0	2.0	87	99500	548	1413	277	306	455	129	32600	41400	17100	2510	360	6.1	3	3	5.0	22000	9	999999999	0	0.2	0	88	0	0	0	FRA_Lyon.074810_IWEC
1983	1	18	15	2.0	2.0	100	99500	475	1413	275	209	166	153	22700	14700	17800	3470	360	6.6	6	6	6.0	150	9	999999999	0	0.2	0	88	0	0	0	FRA_Lyon.074810_IWEC
1983	1	18	16	3.0	0.0	81	99500	345	1413	291	73	0	73	8300	0	8300	2730	360	6.1	9	9	7.0	300	9	999999999	0	0.2	0	88	0	0	0	FRA_Lyon.074810_IWEC
1983	1	18	17	2.0	0.0	87	99500	168	1413	287	22	0	22	2500	0	2500	820	360	4.6	9	9	8.0	300	9	999999999	0	0.2	0	88	0	0	0	FRA_Lyon.074810_IWEC
1983	1	18	18	2.0	0.0	87	99500	10	1413	287	1	0	1	100	0	100	40	340	3.0	9	9	7.0	300	9	999999999	0	0.2	0	88	0	0	0	FRA_Lyon.074810_IWEC
1983	1	18	19	2.0	0.0	87	99500	0	1413	287	0	0	0	0	0	0	0	20	1.0	9	9	9.0	360	9	999999999	0	0.2	0	88	0	0	0	FRA_Lyon.074810_IWEC
1983	1	18	20	2.0	0.0	87	99500	0	1413	287	0	0	0	0	0	0	0	360	3.0	9	9	9.0	360	9	999999999	0	0.2	0	88	0	0	0	FRA_Lyon.074810_IWEC
1983	1	18	21	2.0	0.0	87	99600	0	1413	287	0	0	0	0	0	0	0	320	2.5	9	9	9.0	360	9	999999999	0	0.2	0	88	0	0	0	FRA_Lyon.074810_IWEC
1983	1	18	22	2.0	1.0	93	99600	0	1413	288	0	0	0	0	0	0	0	340	2.0	9	9	9.0	270	9	999999999	0	0.2	0	88	0	0	0	FRA_Lyon.074810_IWEC
1983	1	18	23	2.0	1.0	93	99600	0	1413	288	0	0	0	0	0	0	0	20	1.5	9	9	9.0	210	9	999999999	0	0.2	0	88	0	0	0	FRA_Lyon.074810_IWEC
1983	1	18	24	2.0	1.0	93	99600	0	1413	288	0	0	0	0	0	0	0	0	0.0	9	9	8.0	210	9	999999999	0	0.2	0	88	0	0	0	FRA_Lyon.074810_IWEC
1983	1	19	1	2.0	1.0	93	99600	0	1413	288	0	0	0	0	0	0	0	160	2.0	9	9	7.0	240	0	909999999	0	0.2	0	88	0	0	0	FRA_Lyon.074810_IWEC
1983	1	19	2	2.0	1.0	93	99600	0	1413	288	0	0	0	0	0	0	0	120	1.0	9	9	6.0	330	9	999999999	0	0.2	0	88	0	0	0	FRA_Lyon.074810_IWEC
1983	1	19	3	2.0	1.0	93	99600	0	1413	288	0	0	0	0	0	0	0	140	1.0	10	9	6.0	270	9	999999999	0	0.2	0	88	0	0	0	FRA_Lyon.074810_IWEC
1983	1	19	4	2.0	1.0	93	99600	0	1413	288	0	0	0	0	0	0	0	80	1.0	10	9	6.0	300	9	999999999	0	0.2	0	88	0	0	0	FRA_Lyon.074810_IWEC
1983	1	19	5	2.0	1.0	93	99600	0	1413	288	0	0	0	0	0	0	0	340	1.0	10	9	6.0	300	9	999999999	0	0.2	0	88	0	0	0	FRA_Lyon.074810_IWEC
1983	1	19	6	2.0	1.0	93	99600	0	1413	288	0	0	0	0	0	0	0	0	0.0	10	9	3.5	1500	0	999999099	0	0.2	0	88	0	0	0	FRA_Lyon.074810_IWEC
1983	1	19	7	1.0	1.0	100	99600	0	1413	284	0	0	0	0	0	0	0	0	0.0	10	9	3.5	1800	0	999999099	0	0.2	0	88	0	0	0	FRA_Lyon.074810_IWEC
1983	1	19	8	1.0	1.0	100	99700	0	1413	284	0	0	0	0	0	0	0	340	3.0	10	9	5.0	1800	9	999999999	0	0.2	0	88	0	0	0	FRA_Lyon.074810_IWEC
1983	1	19	9	2.0	-2.0	73	99700	49	1413	285	4	0	4	500	0	500	160	360	6.1	9	9	11.2	1800	9	999999999	0	0.2	0	88	0	0	0	FRA_Lyon.074810_IWEC
1983	1	19	10	3.0	-2.0	68	99700	239	1413	289	40	0	40	4600	0	4600	1490	360	8.7	9	9	11.2	1800	9	999999999	0	0.2	0	88	0	0	0	FRA_Lyon.074810_IWEC
1983	1	19	11	2.0	-1.0	80	99800	401	1413	276	128	22	121	14100	1200	13500	4150	360	7.7	7	7	11.2	1380	0	999099999	0	0.2	0	88	0	0	0	FRA_Lyon.074810_IWEC
1983	1	19	12	0.0	-1.0	92	99800	512	1413	265	225	147	172	24400	13400	19800	3950	360	5.6	6	6	2.0	180	0	999099999	0	0.2	0	88	0	0	0	FRA_Lyon.074810_IWEC
1983	1	19	13	2.0	0.0	87	99900	563	1413	271	291	281	179	30900	26200	21100	3840	340	7.2	5	5	11.2	22000	9	999999999	0	0.2	0	88	0	0	0	FRA_Lyon.074810_IWEC
1983	1	19	14	3.0	-1.0	74	99900	552	1413	274	283	258	182	30000	24000	21300	3920	360	7.7	5	5	11.2	690	9	999999999	0	0.2	0	88	0	0	0	FRA_Lyon.074810_IWEC
1983	1	19	15	3.0	-4.0	58	99900	480	1413	271	229	285	132	24500	25700	15800	2680	360	9.7	5	5	11.2	22000	9	999999999	0	0.2	0	88	0	0	0	FRA_Lyon.074810_IWEC
1983	1	19	16	3.0	-5.0	53	99900	350	1413	270	139	111	112	15100	9100	12900	2450	20	8.7	5	5	11.2	22000	9	999999999	0	0.2	0	88	0	0	0	FRA_Lyon.074810_IWEC
1983	1	19	17	1.0	-4.0	67	100000	173	1413	263	41	0	41	4600	0	4600	1370	20	9.7	5	5	6.0	990	0	999909999	0	0.2	0	88	0	0	0	FRA_Lyon.074810_IWEC
1983	1	19	18	1.0	-3.0	72	100100	12	1413	267	2	0	2	200	0	200	70	360	5.1	6	6	11.2	22000	9	999999999	0	0.2	0	88	0	0	0	FRA_Lyon.074810_IWEC
1983	1	19	19	1.1	-3.7	68	100200	0	1413	266	0	0	0	0	0	0	0	360	5.1	6	6	25.0	840	9	999999999	0	0.2	0	88	0	0	0	FRA_Lyon.074810_IWEC
1983	1	19	20	1.0	-2.0	79	100200	0	1413	271	0	0	0	0	0	0	0	360	7.2	7	7	11.2	780	0	999099999	0	0.2	0	88	0	0	0	FRA_Lyon.074810_IWEC
1983	1	19	21	0.0	-2.0	85	100300	0	1413	271	0	0	0	0	0	0	0	360	4.1	8	8	11.2	22000	9	999999999	0	0.2	0	88	0	0	0	FRA_Lyon.074810_IWEC
1983	1	19	22	0.0	-1.0	92	100300	0	1413	278	0	0	0	0	0	0	0	360	6.1	9	9	4.0	510	0	999909999	0	0.2	0	88	0	0	0	FRA_Lyon.074810_IWEC
1983	1	19	23	-1.0	-2.0	92	100300	0	1413	267	0	0	0	0	0	0	0	320	2.0	8	8	11.2	22000	9	999999999	0	0.2	0	88	0	0	0	FRA_Lyon.074810_IWEC
1983	1	19	24	1.0	-2.0	79	100400	0	1413	271	0	0	0	0	0	0	0	340	8.2	7	7	11.2	180	0	999909999	0	0.2	0	88	0	0	0	FRA_Lyon.074810_IWEC
1983	1	20	1	0.0	-1.0	92	100400	0	1413	265	0	0	0	0	0	0	0	340	4.1	6	6	11.2	690	9	999999999	0	0.2	0	88	0	0	0	FRA_Lyon.074810_IWEC
1983	1	20	2	0.0	-2.0	85	100400	0	1413	267	0	0	0	0	0	0	0	360	5.1	7	7	11.2	1350	9	999999999	0	0.2	0	88	0	0	0	FRA_Lyon.074810_IWEC
1983	1	20	3	0.0	-2.0	85	100400	0	1413	271	0	0	0	0	0	0	0	360	5.1	8	8	11.2	1350	9	999999999	0	0.2	0	88	0	0	0	FRA_Lyon.074810_IWEC
1983	1	20	4	0.0	-1.0	92	100400	0	1413	278	0	0	0	0	0	0	0	360	4.1	9	9	11.2	510	0	999909999	0	0.2	0	88	0	0	0	FRA_Lyon.074810_IWEC
1983	1	20	5	0.0	-3.0	78	100500	0	1413	263	0	0	0	0	0	0	0	360	7.7	6	6	11.2	1500	9	999999999	0	0.2	0	88	0	0	0	FRA_Lyon.074810_IWEC
1983	1	20	6	0.0	-3.0	78	100600	0	1413	258	0	0	0	0	0	0	0	360	6.1	4	4	11.2	22000	9	999999999	0	0.2	0	88	0	0	0	FRA_Lyon.074810_IWEC
1983	1	20	7	0.0	-3.0	78	100700	0	1413	250	0	0	0	0	0	0	0	360	7.7	1	1	11.2	22000	9	999999999	0	0.2	0	88	0	0	0	FRA_Lyon.074810_IWEC
1983	1	20	8	0.0	-4.0	72	100800	0	1413	253	0	0	0	0	0	0	0	360	6.1	2	2	11.2	22000	9	999999999	0	0.2	0	88	0	0	0	FRA_Lyon.074810_IWEC
1983	1	20	9	-1.0	-4.0	78	100900	50	1413	249	10	0	10	1200	0	1200	350	360	6.1	2	2	11.2	22000	9	999999999	0	0.2	0	88	0	0	0	FRA_Lyon.074810_IWEC
1983	1	20	10	0.0	-3.0	78	101000	242	1413	254	84	212	47	8900	14100	6600	830	360	6.1	2	2	11.2	22000	9	999999999	0	0.2	0	88	0	0	0	FRA_Lyon.074810_IWEC
1983	1	20	11	1.0	-3.0	72	101100	405	1413	260	191	240	121	20100	20200	14500	2450	360	6.1	3	3	11.2	22000	9	999999999	0	0.2	0	88	0	0	0	FRA_Lyon.074810_IWEC
1983	1	20	12	1.0	-3.0	72	101100	516	1413	260	269	283	165	28400	26000	19400	3500	20	8.2	4	3	11.2	22000	9	999999999	0	0.2	0	88	0	0	0	FRA_Lyon.074810_IWEC
1983	1	20	13	2.0	-3.0	67	101100	568	1413	266	296	269	187	31300	25400	21800	4070	20	8.7	5	4	11.2	22000	9	999999999	0	0.2	0	88	0	0	0	FRA_Lyon.074810_IWEC
1983	1	20	14	2.0	-3.0	67	101100	557	1413	264	302	311	179	32000	29200	21000	3850	360	9.7	4	3	11.2	720	9	999999999	0	0.2	0	88	0	0	0	FRA_Lyon.074810_IWEC
1983	1	20	15	2.0	-3.0	67	101100	485	1413	264	253	292	152	26800	26300	18000	3180	360	9.2	3	3	11.2	690	9	999999999	0	0.2	0	88	0	0	0	FRA_Lyon.074810_IWEC
1983	1	20	16	2.0	-4.0	62	101100	355	1413	260	158	224	102	16700	17900	12200	2010	20	8.7	2	2	11.2	22000	9	999999999	0	0.2	0	88	0	0	0	FRA_Lyon.074810_IWEC
1983	1	20	17	1.0	-4.0	67	101100	178	1413	257	50	22	47	5500	1500	5400	1130	20	8.2	2	2	11.2	22000	9	999999999	0	0.2	0	88	0	0	0	FRA_Lyon.074810_IWEC
1983	1	20	18	0.0	-4.0	72	101100	13	1413	250	3	0	3	300	0	300	100	20	4.1	1	1	11.2	22000	9	999999999	0	0.2	0	88	0	0	0	FRA_Lyon.074810_IWEC
1983	1	20	19	-0.3	-3.0	80	101200	0	1413	245	0	0	0	0	0	0	0	360	4.1	0	0	20.0	22000	9	999999999	0	0.2	0	88	0	0	0	FRA_Lyon.074810_IWEC
1983	1	20	20	-1.0	-3.0	85	101200	0	1413	242	0	0	0	0	0	0	0	360	5.1	0	0	9.9	22000	9	999999999	0	0.2	0	88	0	0	0	FRA_Lyon.074810_IWEC
1983	1	20	21	-1.0	-3.0	85	101200	0	1413	242	0	0	0	0	0	0	0	360	4.1	0	0	9.9	22000	9	999999999	0	0.2	0	88	0	0	0	FRA_Lyon.074810_IWEC
1983	1	20	22	-0.9	-3.7	79	101200	0	1413	242	0	0	0	0	0	0	0	360	5.1	0	0	20.0	22000	9	999999999	0	0.2	0	88	0	0	0	FRA_Lyon.074810_IWEC
1983	1	20	23	-1.0	-3.0	85	101200	0	1413	242	0	0	0	0	0	0	0	340	5.1	0	0	9.9	22000	9	999999999	0	0.2	0	88	0	0	0	FRA_Lyon.074810_IWEC
1983	1	20	24	-1.0	-3.0	85	101200	0	1413	242	0	0	0	0	0	0	0	340	5.6	0	0	9.9	22000	9	999999999	0	0.2	0	88	0	0	0	FRA_Lyon.074810_IWEC
1983	1	21	1	-1.0	-3.0	85	101200	0	1413	242	0	0	0	0	0	0	0	340	4.6	0	0	9.9	22000	9	999999999	0	0.2	0	88	0	0	0	FRA_Lyon.074810_IWEC
1983	1	21	2	-2.0	-3.0	92	101300	0	1413	239	0	0	0	0	0	0	0	340	3.0	0	0	9.9	22000	9	999999999	0	0.2	0	88	0	0	0	FRA_Lyon.074810_IWEC
1983	1	21	3	-2.0	-3.0	92	101300	0	1413	239	0	0	0	0	0	0	0	340	4.1	0	0	9.9	22000	9	999999999	0	0.2	0	88	0	0	0	FRA_Lyon.074810_IWEC
1983	1	21	4	-2.0	-3.2	90	101300	0	1413	238	0	0	0	0	0	0	0	340	4.1	0	0	15.0	22000	9	999999999	0	0.2	0	88	0	0	0	FRA_Lyon.074810_IWEC
1983	1	21	5	-2.0	-3.0	92	101400	0	1413	239	0	0	0	0	0	0	0	360	2.5	0	0	9.9	22000	9	999999999	0	0.2	0	88	0	0	0	FRA_Lyon.074810_IWEC
1983	1	21	6	-2.0	-4.0	85	101400	0	1413	238	0	0	0	0	0	0	0	360	1.5	0	0	9.9	22000	9	999999999	0	0.2	0	88	0	0	0	FRA_Lyon.074810_IWEC
1983	1	21	7	-3.0	-4.0	92	101400	0	1413	234	0	0	0	0	0	0	0	120	2.5	0	0	9.9	22000	9	999999999	0	0.2	0	88	0	0	0	FRA_Lyon.074810_IWEC
1983	1	21	8	-4.0	-5.0	92	101400	0	1413	230	0	0	0	0	0	0	0	140	2.5	0	0	9.0	22000	9	999999999	0	0.2	0	88	0	0	0	FRA_Lyon.074810_IWEC
1983	1	21	9	-4.0	-5.0	92	101500	53	1413	234	11	0	11	1200	0	1200	370	80	1.0	1	1	8.0	22000	9	999999999	0	0.2	0	88	0	0	0	FRA_Lyon.074810_IWEC
1983	1	21	10	-2.0	-3.0	92	101500	245	1413	243	87	146	61	9200	9500	7600	1140	40	2.5	1	1	7.0	22000	9	999999999	0	0.2	0	88	0	0	0	FRA_Lyon.074810_IWEC
1983	1	21	11	-1.0	-2.0	92	101500	408	1413	248	200	275	121	21200	23100	14500	2430	60	1.0	1	1	7.0	22000	9	999999999	0	0.2	0	88	0	0	0	FRA_Lyon.074810_IWEC
1983	1	21	12	0.4	-2.1	81	101400	520	1413	253	292	382	151	31100	35100	17900	3130	60	2.6	1	1	9.5	22000	9	999999999	0	0.2	0	88	0	0	0	FRA_Lyon.074810_IWEC
1983	1	21	13	1.8	-1.3	79	101300	572	1413	259	337	398	175	35900	37500	20600	3740	360	4.1	1	1	12.0	22000	9	999999999	0	0.2	0	88	0	0	0	FRA_Lyon.074810_IWEC
1983	1	21	14	2.2	-2.1	72	101300	562	1413	259	328	392	172	34900	36800	20200	3660	360	4.3	1	1	11.3	22000	9	999999999	0	0.2	0	88	0	0	0	FRA_Lyon.074810_IWEC
1983	1	21	15	2.6	-2.8	66	101200	490	1413	255	267	333	151	28300	30100	17800	3140	360	4.4	1	0	10.6	22000	9	999999999	0	0.2	0	88	0	0	0	FRA_Lyon.074810_IWEC
1983	1	21	16	3.0	-3.0	63	101200	361	1413	257	164	241	103	17400	19300	12400	2020	360	4.6	1	0	9.9	22000	9	999999999	0	0.2	0	88	0	0	0	FRA_Lyon.074810_IWEC
1983	1	21	17	2.0	-3.0	67	101200	183	1413	253	52	25	49	5800	1700	5600	1180	340	5.1	2	0	9.9	22000	9	999999999	0	0.2	0	88	0	0	0	FRA_Lyon.074810_IWEC
1983	1	21	18	1.0	-3.0	72	101200	15	1413	249	3	0	3	400	0	400	110	320	2.0	2	0	9.9	22000	9	999999999	0	0.2	0	88	0	0	0	FRA_Lyon.074810_IWEC
1983	1	21	19	0.3	-2.7	78	101200	0	1413	247	0	0	0	0	0	0	0	360	3.6	2	0	20.0	22000	9	999999999	0	0.2	0	88	0	0	0	FRA_Lyon.074810_IWEC
1983	1	21	20	0.0	-3.0	78	101200	0	1413	246	0	0	0	0	0	0	0	360	2.5	2	0	9.9	22000	9	999999999	0	0.2	0	88	0	0	0	FRA_Lyon.074810_IWEC
1983	1	21	21	-1.0	-3.0	85	101200	0	1413	242	0	0	0	0	0	0	0	360	1.0	1	0	9.9	22000	9	999999999	0	0.2	0	88	0	0	0	FRA_Lyon.074810_IWEC
1983	1	21	22	-1.0	-4.0	78	101300	0	1413	241	0	0	0	0	0	0	0	360	2.5	0	0	9.9	22000	9	999999999	0	0.2	0	88	0	0	0	FRA_Lyon.074810_IWEC
1983	1	21	23	-2.0	-3.0	92	101300	0	1413	239	0	0	0	0	0	0	0	260	1.0	0	0	9.9	22000	9	999999999	0	0.2	0	88	0	0	0	FRA_Lyon.074810_IWEC
1983	1	21	24	-2.0	-3.0	92	101300	0	1413	239	0	0	0	0	0	0	0	20	1.5	0	0	9.9	22000	9	999999999	0	0.2	0	88	0	0	0	FRA_Lyon.074810_IWEC
1983	1	22	1	-2.5	-3.8	90	101300	0	1412	236	0	0	0	0	0	0	0	80	1.0	0	0	8.0	22000	9	999999999	0	0.201	0	88	0	0	0	FRA_Lyon.074810_IWEC
1983	1	22	2	-3.0	-4.0	92	101200	0	1412	234	0	0	0	0	0	0	0	20	2.0	0	0	8.0	22000	9	999999999	0	0.201	0	88	0	0	0	FRA_Lyon.074810_IWEC
1983	1	22	3	-3.0	-4.0	92	101200	0	1412	234	0	0	0	0	0	0	0	100	1.0	0	0	8.0	22000	9	999999999	0	0.201	0	88	0	0	0	FRA_Lyon.074810_IWEC
1983	1	22	4	-3.0	-4.0	92	101200	0	1412	234	0	0	0	0	0	0	0	0	0.0	0	0	7.0	22000	9	999999999	0	0.201	0	88	0	0	0	FRA_Lyon.074810_IWEC
1983	1	22	5	-2.5	-3.6	91	101100	0	1412	247	0	0	0	0	0	0	0	0	0.0	3	3	6.0	22000	9	999999999	0	0.201	0	88	0	0	0	FRA_Lyon.074810_IWEC
1983	1	22	6	-2.0	-3.0	92	101100	0	1412	258	0	0	0	0	0	0	0	360	2.0	7	7	2.0	30	9	999999999	0	0.201	0	88	0	0	0	FRA_Lyon.074810_IWEC
1983	1	22	7	-3.0	-3.0	100	101100	0	1412	271	0	0	0	0	0	0	0	40	3.0	10	10	0.3	15	0	999999599	0	0.201	0	88	0	0	0	FRA_Lyon.074810_IWEC
1983	1	22	8	-3.0	-3.0	100	101100	0	1412	271	0	0	0	0	0	0	0	360	1.0	10	10	0.2	30	0	999999599	0	0.201	0	88	0	0	0	FRA_Lyon.074810_IWEC
1983	1	22	9	-3.0	-3.0	100	101100	55	1412	271	3	0	3	400	0	400	110	0	0.0	10	10	0.1	15	0	999999599	0	0.201	0	88	0	0	0	FRA_Lyon.074810_IWEC
1983	1	22	10	-2.8	-3.2	97	101100	249	1412	272	22	0	22	2700	0	2700	920	100	2.1	10	10	0.2	30	0	999999599	0	0.201	0	88	0	0	0	FRA_Lyon.074810_IWEC
1983	1	22	11	-3.0	-3.0	100	101100	412	1412	271	51	0	51	6100	0	6100	2170	120	2.0	10	10	0.3	30	0	999999599	0	0.201	0	88	0	0	0	FRA_Lyon.074810_IWEC
1983	1	22	12	-2.0	-3.0	92	101100	524	1412	275	74	0	74	8800	0	8800	3230	100	1.0	10	10	0.8	60	0	999999599	0	0.201	0	88	0	0	0	FRA_Lyon.074810_IWEC
1983	1	22	13	-1.0	-2.0	92	101100	577	1412	280	86	0	86	10100	0	10200	3780	120	1.0	10	10	0.9	15	0	999999599	0	0.201	0	88	0	0	0	FRA_Lyon.074810_IWEC
1983	1	22	14	-2.0	-2.0	100	101000	567	1412	276	83	0	83	9900	0	9900	3670	340	1.0	10	10	1.5	30	0	999999099	0	0.201	0	88	0	0	0	FRA_Lyon.074810_IWEC
1983	1	22	15	-1.0	-1.0	100	100900	495	1412	281	68	0	68	8000	0	8100	2930	0	0.0	10	10	2.0	30	0	999999099	0	0.201	0	88	0	0	0	FRA_Lyon.074810_IWEC
1983	1	22	16	-2.0	-2.0	100	100900	366	1412	276	42	0	42	5000	0	5000	1770	40	1.0	10	10	1.5	90	0	999999099	0	0.201	0	88	0	0	0	FRA_Lyon.074810_IWEC
1983	1	22	17	-2.0	-2.0	100	100900	188	1412	276	14	0	14	1700	0	1700	570	100	1.0	10	10	0.9	60	0	999999599	0	0.201	0	88	0	0	0	FRA_Lyon.074810_IWEC
1983	1	22	18	-2.0	-3.0	92	100900	17	1412	275	1	0	1	100	0	100	30	340	1.0	10	10	0.7	60	9	999999999	0	0.201	0	88	0	0	0	FRA_Lyon.074810_IWEC
1983	1	22	19	-2.0	-3.0	92	100900	0	1412	275	0	0	0	0	0	0	0	40	1.0	10	10	0.6	60	0	999999599	0	0.201	0	88	0	0	0	FRA_Lyon.074810_IWEC
1983	1	22	20	-3.0	-3.0	100	100900	0	1412	271	0	0	0	0	0	0	0	0	0.0	10	10	0.4	30	0	999999599	0	0.201	0	88	0	0	0	FRA_Lyon.074810_IWEC
1983	1	22	21	-3.0	-3.0	100	100900	0	1412	271	0	0	0	0	0	0	0	0	0.0	10	10	0.2	30	0	999999599	0	0.201	0	88	0	0	0	FRA_Lyon.074810_IWEC
1983	1	22	22	-3.0	-3.0	100	100900	0	1412	271	0	0	0	0	0	0	0	0	0.0	10	10	0.2	15	0	999999599	0	0.201	0	88	0	0	0	FRA_Lyon.074810_IWEC
1983	1	22	23	-3.0	-3.0	100	100900	0	1412	271	0	0	0	0	0	0	0	0	0.0	10	10	0.3	30	0	999999599	0	0.201	0	88	0	0	0	FRA_Lyon.074810_IWEC
1983	1	22	24	-3.0	-3.0	100	100900	0	1412	271	0	0	0	0	0	0	0	0	0.0	10	10	0.2	30	9	999999999	0	0.201	0	88	0	0	0	FRA_Lyon.074810_IWEC
1983	1	23	1	-3.0	-3.0	100	100900	0	1412	271	0	0	0	0	0	0	0	0	0.0	10	10	0.2	15	0	999999599	0	0.201	0	88	0	0	0	FRA_Lyon.074810_IWEC
1983	1	23	2	-4.0	-4.0	100	100800	0	1412	266	0	0	0	0	0	0	0	60	1.0	10	10	0.3	30	0	999999599	0	0.201	0	88	0	0	0	FRA_Lyon.074810_IWEC
1983	1	23	3	-4.0	-4.0	100	100800	0	1412	266	0	0	0	0	0	0	0	0	0.0	10	10	0.4	30	0	999999599	0	0.201	0	88	0	0	0	FRA_Lyon.074810_IWEC
1983	1	23	4	-4.0	-4.0	100	100700	0	1412	266	0	0	0	0	0	0	0	0	0.0	10	10	0.5	15	0	999999599	0	0.201	0	88	0	0	0	FRA_Lyon.074810_IWEC
1983	1	23	5	-4.0	-4.0	100	100700	0	1412	266	0	0	0	0	0	0	0	160	1.5	10	10	0.5	30	9	999999999	0	0.201	0	88	0	0	0	FRA_Lyon.074810_IWEC
1983	1	23	6	-4.0	-4.0	100	100700	0	1412	266	0	0	0	0	0	0	0	0	0.0	10	10	0.4	30	0	999999599	0	0.201	0	88	0	0	0	FRA_Lyon.074810_IWEC
1983	1	23	7	-4.0	-4.5	96	100700	0	1412	266	0	0	0	0	0	0	0	0	0.0	10	10	0.3	30	0	999999599	0	0.201	104	88	0	0	0	FRA_Lyon.074810_IWEC
1983	1	23	8	-4.0	-4.6	95	100700	0	1412	266	0	0	0	0	0	0	0	0	0.0	10	10	0.2	30	9	999999999	0	0.201	104	88	0	0	0	FRA_Lyon.074810_IWEC
1983	1	23	9	-4.0	-4.6	95	100800	57	1412	266	3	0	3	400	0	400	120	0	0.0	10	10	0.1	15	0	999999599	0	0.201	104	88	0	0	0	FRA_Lyon.074810_IWEC
1983	1	23	10	-4.2	-4.7	96	100800	253	1412	265	23	0	23	2800	0	2800	940	0	0.0	10	10	0.1	15	0	999999599	0	0.201	104	88	0	0	0	FRA_Lyon.074810_IWEC
1983	1	23	11	-4.0	-4.0	100	100800	416	1412	266	52	0	52	6200	0	6200	2210	0	0.0	10	10	0.1	15	0	999999599	0	0.201	104	88	0	0	0	FRA_Lyon.074810_IWEC
1983	1	23	12	-3.0	-3.0	100	100800	529	1412	271	75	0	75	8900	0	8900	3280	0	0.0	10	10	0.2	30	0	999999599	0	0.201	104	88	0	0	0	FRA_Lyon.074810_IWEC
1983	1	23	13	-2.7	-3.2	96	100800	582	1412	272	87	0	87	10300	0	10300	3830	0	0.0	10	10	0.3	30	0	999999599	0	0.201	104	88	0	0	0	FRA_Lyon.074810_IWEC
1983	1	23	14	-2.0	-2.0	100	100700	572	1412	276	84	0	84	10000	0	10000	3730	360	1.0	10	10	0.2	30	0	999999599	0	0.201	104	88	0	0	0	FRA_Lyon.074810_IWEC
1983	1	23	15	-2.0	-2.0	100	100700	500	1412	276	69	0	69	8200	0	8200	2990	80	1.0	10	10	0.2	30	0	999999599	0	0.201	104	88	0	0	0	FRA_Lyon.074810_IWEC
1983	1	23	16	-2.0	-2.0	100	100700	371	1412	276	43	0	43	5100	0	5100	1820	40	1.0	10	10	0.1	15	0	999999599	0	0.201	104	88	0	0	0	FRA_Lyon.074810_IWEC
1983	1	23	17	-2.0	-2.0	100	100700	194	1412	276	15	0	15	1800	0	1800	590	320	1.0	10	10	0.1	15	0	999999599	0	0.201	104	88	0	0	0	FRA_Lyon.074810_IWEC
1983	1	23	18	-2.0	-2.0	100	100700	19	1412	276	1	0	1	100	0	100	40	80	1.0	10	10	0.1	15	0	999999599	0	0.201	104	88	0	0	0	FRA_Lyon.074810_IWEC
1983	1	23	19	-2.9	-3.3	97	100800	0	1412	271	0	0	0	0	0	0	0	240	1.0	10	10	0.2	30	0	999999599	0	0.201	104	88	0	0	0	FRA_Lyon.074810_IWEC
1983	1	23	20	-3.0	-3.0	100	100800	0	1412	271	0	0	0	0	0	0	0	280	1.0	10	10	0.1	15	0	999999599	0	0.201	104	88	0	0	0	FRA_Lyon.074810_IWEC
1983	1	23	21	-3.0	-3.0	100	100800	0	1412	271	0	0	0	0	0	0	0	0	0.0	10	10	0.2	30	0	999999599	0	0.201	104	88	0	0	0	FRA_Lyon.074810_IWEC
1983	1	23	22	-3.0	-3.4	97	100800	0	1412	271	0	0	0	0	0	0	0	0	0.0	10	10	0.1	15	0	999999599	0	0.201	104	88	0	0	0	FRA_Lyon.074810_IWEC
1983	1	23	23	-3.0	-4.0	92	100800	0	1412	270	0	0	0	0	0	0	0	0	0.0	10	10	0.1	15	0	999999599	0	0.201	104	88	0	0	0	FRA_Lyon.074810_IWEC
1983	1	23	24	-4.0	-4.0	100	100800	0	1412	266	0	0	0	0	0	0	0	40	1.0	10	10	0.1	15	0	999999599	0	0.201	104	88	0	0	0	FRA_Lyon.074810_IWEC
1983	1	24	1	-4.0	-4.0	100	100800	0	1412	266	0	0	0	0	0	0	0	80	1.0	10	10	0.1	15	0	999999599	0	0.201	104	88	0	0	0	FRA_Lyon.074810_IWEC
1983	1	24	2	-4.0	-5.0	92	100800	0	1412	265	0	0	0	0	0	0	0	0	0.0	10	10	0.1	15	0	999999599	0	0.201	104	88	0	0	0	FRA_Lyon.074810_IWEC
1983	1	24	3	-4.0	-5.0	92	100800	0	1412	265	0	0	0	0	0	0	0	80	1.0	10	10	0.1	15	0	999999599	0	0.201	104	88	0	0	0	FRA_Lyon.074810_IWEC
1983	1	24	4	-4.0	-5.0	92	100800	0	1412	265	0	0	0	0	0	0	0	0	0.0	10	10	0.1	15	0	999999599	0	0.201	104	88	0	0	0	FRA_Lyon.074810_IWEC
1983	1	24	5	-4.0	-5.0	92	100900	0	1412	265	0	0	0	0	0	0	0	0	0.0	10	10	0.1	15	0	999999599	0	0.201	104	88	0	0	0	FRA_Lyon.074810_IWEC
1983	1	24	6	-4.0	-5.0	92	100900	0	1412	265	0	0	0	0	0	0	0	0	0.0	10	10	0.1	15	0	999999599	0	0.201	104	88	0	0	0	FRA_Lyon.074810_IWEC
1983	1	24	7	-4.0	-5.0	92	100900	0	1412	265	0	0	0	0	0	0	0	100	1.5	10	10	0.1	15	0	999999599	0	0.201	104	88	0	0	0	FRA_Lyon.074810_IWEC
1983	1	24	8	-5.0	-5.0	100	100900	0	1412	261	0	0	0	0	0	0	0	0	0.0	10	10	0.1	15	0	999999599	0	0.201	104	88	0	0	0	FRA_Lyon.074810_IWEC
1983	1	24	9	-5.0	-5.0	100	100900	60	1412	261	3	0	3	400	0	400	120	0	0.0	10	10	0.1	15	0	999999599	0	0.201	104	88	0	0	0	FRA_Lyon.074810_IWEC
1983	1	24	10	-5.1	-5.7	95	100900	256	1412	260	23	0	23	2800	0	2800	970	0	0.0	10	10	0.1	15	0	999999599	0	0.201	104	88	0	0	0	FRA_Lyon.074810_IWEC
1983	1	24	11	-4.0	-5.0	92	100900	421	1412	265	53	0	53	6300	0	6300	2250	0	0.0	10	10	0.1	15	0	999999599	0	0.201	104	88	0	0	0	FRA_Lyon.074810_IWEC
1983	1	24	12	-4.0	-4.0	100	100800	533	1412	266	76	0	76	9000	0	9100	3330	60	1.0	10	10	0.1	15	0	999999599	0	0.201	104	88	0	0	0	FRA_Lyon.074810_IWEC
1983	1	24	13	-3.0	-3.0	100	100800	587	1412	271	88	0	88	10400	0	10400	3890	60	2.0	10	10	0.2	15	0	999999599	0	0.201	104	88	0	0	0	FRA_Lyon.074810_IWEC
1983	1	24	14	-2.0	-3.0	92	100800	578	1412	275	86	0	86	10200	0	10200	3790	100	1.5	10	10	0.2	30	0	999999599	0	0.201	104	88	0	0	0	FRA_Lyon.074810_IWEC
1983	1	24	15	-2.0	-2.0	100	100800	506	1412	276	70	0	70	8300	0	8300	3040	100	1.0	10	10	0.1	15	0	999999599	0	0.201	104	88	0	0	0	FRA_Lyon.074810_IWEC
1983	1	24	16	-2.0	-2.0	100	100800	377	1412	276	44	0	44	5300	0	5300	1860	300	1.0	10	10	0.1	15	0	999999599	0	0.201	104	88	0	0	0	FRA_Lyon.074810_IWEC
1983	1	24	17	-2.0	-2.0	100	100800	199	1412	276	15	0	15	1900	0	1900	620	300	1.5	10	10	0.0	15	0	999999599	0	0.201	104	88	0	0	0	FRA_Lyon.074810_IWEC
1983	1	24	18	-2.0	-3.0	92	100800	22	1412	275	1	0	1	100	0	100	40	0	0.0	10	10	0.0	15	0	999999599	0	0.201	104	88	0	0	0	FRA_Lyon.074810_IWEC
1983	1	24	19	-2.0	-3.0	92	100900	0	1412	275	0	0	0	0	0	0	0	0	0.0	10	10	0.0	15	0	999999599	0	0.201	104	88	0	0	0	FRA_Lyon.074810_IWEC
1983	1	24	20	-2.0	-2.0	100	100900	0	1412	276	0	0	0	0	0	0	0	0	0.0	10	10	0.0	15	0	999999599	0	0.201	104	88	0	0	0	FRA_Lyon.074810_IWEC
1983	1	24	21	-2.0	-3.0	92	100900	0	1412	275	0	0	0	0	0	0	0	0	0.0	10	10	0.0	15	0	999999599	0	0.201	104	88	0	0	0	FRA_Lyon.074810_IWEC
1983	1	24	22	-3.0	-3.0	100	100900	0	1412	271	0	0	0	0	0	0	0	0	0.0	10	10	0.0	15	0	999999599	0	0.201	104	88	0	0	0	FRA_Lyon.074810_IWEC
1983	1	24	23	-3.0	-3.0	100	100900	0	1412	271	0	0	0	0	0	0	0	0	0.0	10	10	0.0	15	0	999999599	0	0.201	104	88	0	0	0	FRA_Lyon.074810_IWEC
1983	1	24	24	-3.0	-3.0	100	100900	0	1412	271	0	0	0	0	0	0	0	0	0.0	10	10	0.0	15	0	999999599	0	0.201	104	88	0	0	0	FRA_Lyon.074810_IWEC
1983	1	25	1	-3.0	-4.0	92	100900	0	1411	270	0	0	0	0	0	0	0	0	0.0	10	10	0.1	15	0	999999599	0	0.201	104	88	0	0	0	FRA_Lyon.074810_IWEC
1983	1	25	2	-4.0	-4.0	100	100900	0	1411	266	0	0	0	0	0	0	0	140	1.0	10	10	0.2	30	0	999999599	0	0.201	104	88	0	0	0	FRA_Lyon.074810_IWEC
1983	1	25	3	-4.0	-4.0	100	100900	0	1411	266	0	0	0	0	0	0	0	0	0.0	10	10	0.2	30	0	999999599	0	0.201	104	88	0	0	0	FRA_Lyon.074810_IWEC
1983	1	25	4	-4.0	-4.0	100	100900	0	1411	266	0	0	0	0	0	0	0	0	0.0	10	10	0.2	15	0	999999599	0	0.201	104	88	0	0	0	FRA_Lyon.074810_IWEC
1983	1	25	5	-4.0	-4.0	100	100900	0	1411	266	0	0	0	0	0	0	0	0	0.0	10	10	0.2	30	0	999999599	0	0.201	104	88	0	0	0	FRA_Lyon.074810_IWEC
1983	1	25	6	-4.0	-4.0	100	100900	0	1411	266	0	0	0	0	0	0	0	120	1.0	10	10	0.2	30	0	999999599	0	0.201	104	88	0	0	0	FRA_Lyon.074810_IWEC
1983	1	25	7	-4.1	-5.2	91	100900	0	1411	265	0	0	0	0	0	0	0	0	0.0	10	10	0.3	30	0	999999599	0	0.201	104	88	0	0	0	FRA_Lyon.074810_IWEC
1983	1	25	8	-5.0	-5.0	100	101000	0	1411	261	0	0	0	0	0	0	0	0	0.0	10	10	0.1	15	0	999999599	0	0.201	104	88	0	0	0	FRA_Lyon.074810_IWEC
1983	1	25	9	-4.0	-5.0	92	101000	62	1411	258	5	0	5	600	0	600	200	0	0.0	9	9	0.2	30	0	999999599	0	0.201	104	88	0	0	0	FRA_Lyon.074810_IWEC
1983	1	25	10	-3.9	-4.4	96	101000	260	1411	259	46	0	46	5300	0	5300	1720	0	0.0	9	9	0.6	60	0	999999099	0	0.201	104	88	0	0	0	FRA_Lyon.074810_IWEC
1983	1	25	11	-2.0	-3.0	92	101000	425	1411	258	116	6	114	13000	300	12800	4130	0	0.0	8	7	0.8	22000	0	999999099	0	0.201	104	88	0	0	0	FRA_Lyon.074810_IWEC
1983	1	25	12	-1.0	-2.0	92	101000	538	1411	257	185	12	181	20500	900	20100	6320	0	0.0	8	5	1.0	7500	0	999999099	0	0.201	104	88	0	0	0	FRA_Lyon.074810_IWEC
1983	1	25	13	0.0	-1.0	92	101000	592	1411	260	232	58	208	25600	5500	23400	5680	100	1.0	7	4	1.8	7500	0	999999099	0	0.201	104	88	0	0	0	FRA_Lyon.074810_IWEC
1983	1	25	14	1.0	1.0	100	100900	583	1411	264	227	90	189	25000	8400	21400	5250	220	1.0	7	3	2.5	7500	0	999999099	0	0.201	104	88	0	0	0	FRA_Lyon.074810_IWEC
1983	1	25	15	2.0	2.0	100	100900	511	1411	266	186	63	163	20500	5800	18400	4370	0	0.0	7	2	3.0	7500	0	999999099	0	0.201	104	88	0	0	0	FRA_Lyon.074810_IWEC
1983	1	25	16	3.0	2.0	93	100800	383	1411	266	118	21	112	13000	1100	12500	3850	60	2.0	7	1	3.0	7500	0	999999099	0	0.201	104	88	0	0	0	FRA_Lyon.074810_IWEC
1983	1	25	17	3.0	2.0	93	100900	205	1411	270	45	0	45	5000	0	5000	1560	60	1.0	7	2	2.0	7500	0	999999099	0	0.201	104	88	0	0	0	FRA_Lyon.074810_IWEC
1983	1	25	18	2.0	1.0	93	100900	24	1411	270	4	0	4	400	0	400	130	0	0.0	7	4	1.8	22000	0	999999099	0	0.201	104	88	0	0	0	FRA_Lyon.074810_IWEC
1983	1	25	19	0.8	0.3	96	101000	0	1411	267	0	0	0	0	0	0	0	0	0.0	6	5	2.0	9000	0	999999099	0	0.201	104	88	0	0	0	FRA_Lyon.074810_IWEC
1983	1	25	20	1.0	0.0	93	101000	0	1411	267	0	0	0	0	0	0	0	0	0.0	6	5	2.0	3300	0	999999099	0	0.201	104	88	0	0	0	FRA_Lyon.074810_IWEC
1983	1	25	21	1.0	0.0	93	101100	0	1411	269	0	0	0	0	0	0	0	0	0.0	6	6	3.0	22000	0	999999099	0	0.201	104	88	0	0	0	FRA_Lyon.074810_IWEC
1983	1	25	22	0.0	0.0	100	101100	0	1411	266	0	0	0	0	0	0	0	180	1.0	6	6	3.0	3300	0	999999099	0	0.201	104	88	0	0	0	FRA_Lyon.074810_IWEC
1983	1	25	23	1.0	0.0	93	101100	0	1411	267	0	0	0	0	0	0	0	160	2.0	6	5	3.0	3300	0	999999099	0	0.201	104	88	0	0	0	FRA_Lyon.074810_IWEC
1983	1	25	24	2.0	1.0	93	101100	0	1411	270	0	0	0	0	0	0	0	100	1.0	6	4	3.0	3000	0	999999099	0	0.201	104	88	0	0	0	FRA_Lyon.074810_IWEC
1983	1	26	1	1.0	1.0	100	101100	0	1411	261	0	0	0	0	0	0	0	140	1.5	6	2	4.0	3000	0	999999099	0	0.202	104	88	0	0	0	FRA_Lyon.074810_IWEC
1983	1	26	2	1.0	1.0	100	101100	0	1411	261	0	0	0	0	0	0	0	0	0.0	7	2	4.0	3000	0	999999099	0	0.202	104	88	0	0	0	FRA_Lyon.074810_IWEC
1983	1	26	3	1.0	1.0	100	101100	0	1411	261	0	0	0	0	0	0	0	60	1.0	7	2	5.0	3000	9	999999999	0	0.202	104	88	0	0	0	FRA_Lyon.074810_IWEC
1983	1	26	4	1.0	0.0	93	101100	0	1411	260	0	0	0	0	0	0	0	40	1.0	7	2	5.0	3000	9	999999999	0	0.202	104	88	0	0	0	FRA_Lyon.074810_IWEC
1983	1	26	5	1.0	0.0	93	101100	0	1411	260	0	0	0	0	0	0	0	140	1.0	7	2	4.0	3000	0	999999099	0	0.202	104	88	0	0	0	FRA_Lyon.074810_IWEC
1983	1	26	6	1.0	0.0	93	101100	0	1411	260	0	0	0	0	0	0	0	200	1.0	7	2	4.0	3000	0	999999099	0	0.202	104	88	0	0	0	FRA_Lyon.074810_IWEC
1983	1	26	7	1.0	0.0	93	101100	0	1411	260	0	0	0	0	0	0	0	160	1.0	7	2	4.0	3000	0	999999099	0	0.202	104	88	0	0	0	FRA_Lyon.074810_IWEC
1983	1	26	8	2.0	0.0	87	101100	0	1411	269	0	0	0	0	0	0	0	100	3.0	8	4	5.0	3000	9	999999999	0	0.202	104	88	0	0	0	FRA_Lyon.074810_IWEC
1983	1	26	9	2.0	1.0	93	101200	65	1411	274	7	0	7	900	0	900	270	0	0.0	8	6	5.0	3000	9	999999999	0	0.202	104	88	0	0	0	FRA_Lyon.074810_IWEC
1983	1	26	10	3.0	1.0	87	101200	264	1411	282	47	0	47	5400	0	5400	1760	60	1.0	9	7	5.0	3000	9	999999999	0	0.202	104	88	0	0	0	FRA_Lyon.074810_IWEC
1983	1	26	11	5.0	1.0	75	101200	430	1411	284	162	90	135	17900	8000	15200	3480	140	2.0	7	5	4.0	3000	0	999999099	0	0.202	104	88	0	0	0	FRA_Lyon.074810_IWEC
1983	1	26	12	7.0	2.0	70	101200	543	1411	289	282	332	154	30200	30400	18600	3200	140	1.0	5	3	5.0	3000	9	999999999	0	0.202	104	88	0	0	0	FRA_Lyon.074810_IWEC
1983	1	26	13	9.0	3.0	66	101100	597	1411	291	351	491	142	37400	45500	18800	2820	340	1.0	2	1	5.0	22000	9	999999999	0	0.202	104	88	0	0	0	FRA_Lyon.074810_IWEC
1983	1	26	14	10.0	3.0	62	101100	588	1411	295	340	425	162	35700	39100	20900	3260	80	1.0	3	1	5.0	22000	9	999999999	0	0.202	104	88	0	0	0	FRA_Lyon.074810_IWEC
1983	1	26	15	11.0	1.0	50	101100	517	1411	292	278	310	163	29400	28100	19400	3450	60	1.0	3	0	7.0	22000	9	999999999	0	0.202	104	88	0	0	0	FRA_Lyon.074810_IWEC
1983	1	26	16	11.2	2.2	54	101000	388	1411	294	174	164	129	18900	13600	15000	2850	20	1.0	4	0	8.0	22000	9	999999999	0	0.202	104	88	0	0	0	FRA_Lyon.074810_IWEC
1983	1	26	17	10.1	2.8	61	101000	211	1411	296	57	18	54	6300	1200	6200	1320	20	1.0	5	1	8.0	22000	9	999999999	0	0.202	104	88	0	0	0	FRA_Lyon.074810_IWEC
1983	1	26	18	9.0	4.0	71	101000	27	1411	296	4	0	4	400	0	400	140	20	1.0	7	2	8.0	22000	9	999999999	0	0.202	104	88	0	0	0	FRA_Lyon.074810_IWEC
1983	1	26	19	7.0	4.0	81	101000	0	1411	288	0	0	0	0	0	0	0	180	1.0	9	2	9.0	6900	9	999999999	0	0.202	104	88	0	0	0	FRA_Lyon.074810_IWEC
1983	1	26	20	6.0	2.0	75	101000	0	1411	282	0	0	0	0	0	0	0	120	2.0	8	2	9.0	3300	9	999999999	0	0.202	104	88	0	0	0	FRA_Lyon.074810_IWEC
1983	1	26	21	6.0	2.0	75	101000	0	1411	282	0	0	0	0	0	0	0	140	2.0	8	2	9.9	3300	9	999999999	0	0.202	104	88	0	0	0	FRA_Lyon.074810_IWEC
1983	1	26	22	4.0	1.0	81	101000	0	1411	273	0	0	0	0	0	0	0	160	2.5	7	2	9.9	6900	9	999999999	0	0.202	104	88	0	0	0	FRA_Lyon.074810_IWEC
1983	1	26	23	5.0	2.0	81	101000	0	1411	281	0	0	0	0	0	0	0	160	2.5	7	3	9.9	6900	9	999999999	0	0.202	104	88	0	0	0	FRA_Lyon.074810_IWEC
1983	1	26	24	4.0	1.0	81	101000	0	1411	276	0	0	0	0	0	0	0	160	3.6	7	3	9.9	6900	9	999999999	0	0.202	104	88	0	0	0	FRA_Lyon.074810_IWEC
1983	1	27	1	3.0	1.0	87	101000	0	1411	274	0	0	0	0	0	0	0	160	2.5	7	4	9.9	6900	9	999999999	0	0.202	104	88	0	0	0	FRA_Lyon.074810_IWEC
1983	1	27	2	2.0	1.0	93	101000	0	1411	268	0	0	0	0	0	0	0	160	3.0	7	3	9.9	6900	9	999999999	0	0.202	104	88	0	0	0	FRA_Lyon.074810_IWEC
1983	1	27	3	3.0	1.0	87	100900	0	1411	272	0	0	0	0	0	0	0	160	2.5	7	3	9.9	6900	9	999999999	0	0.202	104	88	0	0	0	FRA_Lyon.074810_IWEC
1983	1	27	4	2.0	0.0	87	100900	0	1411	264	0	0	0	0	0	0	0	140	1.5	7	2	7.0	6900	9	999999999	0	0.202	104	88	0	0	0	FRA_Lyon.074810_IWEC
1983	1	27	5	1.0	-1.0	86	100800	0	1411	259	0	0	0	0	0	0	0	160	2.5	7	2	6.0	6900	9	999999999	0	0.202	104	88	0	0	0	FRA_Lyon.074810_IWEC
1983	1	27	6	1.0	0.0	93	100800	0	1411	260	0	0	0	0	0	0	0	140	3.0	7	2	6.0	6900	9	999999999	0	0.202	104	88	0	0	0	FRA_Lyon.074810_IWEC
1983	1	27	7	1.0	0.0	93	100800	0	1411	257	0	0	0	0	0	0	0	140	4.1	6	1	6.0	6900	9	999999999	0	0.202	104	88	0	0	0	FRA_Lyon.074810_IWEC
1983	1	27	8	1.0	0.0	93	100800	0	1411	263	0	0	0	0	0	0	0	260	1.5	7	3	7.0	22000	9	999999999	0	0.202	104	88	0	0	0	FRA_Lyon.074810_IWEC
1983	1	27	9	2.0	0.0	87	100700	68	1411	271	10	0	10	1100	0	1100	360	180	2.5	7	5	5.0	22000	9	999999999	0	0.202	104	88	0	0	0	FRA_Lyon.074810_IWEC
1983	1	27	10	5.0	3.0	87	100700	269	1411	289	66	0	66	7300	0	7400	2280	180	2.0	7	6	6.0	3300	9	999999999	0	0.202	104	88	0	0	0	FRA_Lyon.074810_IWEC
1983	1	27	11	8.0	3.0	71	100600	434	1411	301	155	72	133	17100	6300	15000	3460	160	5.1	7	6	6.0	3300	9	999999999	0	0.202	104	88	0	0	0	FRA_Lyon.074810_IWEC
1983	1	27	12	9.0	3.0	66	100500	548	1411	303	236	148	178	25700	13600	20600	4140	160	4.6	7	5	7.0	3300	9	999999999	0	0.202	104	88	0	0	0	FRA_Lyon.074810_IWEC
1983	1	27	13	11.0	6.0	71	100400	603	1411	315	285	200	199	31100	18500	23200	4730	180	3.0	6	5	8.0	7500	9	999999999	0	0.202	104	88	0	0	0	FRA_Lyon.074810_IWEC
1983	1	27	14	13.0	6.0	62	100400	594	1411	327	249	127	195	27200	11700	22800	4630	140	3.0	7	6	9.0	6900	9	999999999	0	0.202	104	88	0	0	0	FRA_Lyon.074810_IWEC
1983	1	27	15	13.0	7.0	67	100300	523	1411	331	175	42	159	19400	3800	18100	4340	160	2.0	8	7	9.0	6900	9	999999999	0	0.202	104	88	0	0	0	FRA_Lyon.074810_IWEC
1983	1	27	16	13.0	7.0	67	100300	394	1411	344	89	0	89	10100	0	10100	3350	100	2.0	9	9	9.0	3300	9	999999999	0	0.202	104	88	0	0	0	FRA_Lyon.074810_IWEC
1983	1	27	17	11.0	7.0	76	100300	216	1411	334	33	0	33	3800	0	3800	1250	140	2.0	9	9	9.0	3300	9	999999999	0	0.202	104	88	0	0	0	FRA_Lyon.074810_IWEC
1983	1	27	18	9.0	6.0	81	100300	29	1411	324	3	0	3	300	0	300	110	120	1.0	9	9	9.0	3300	9	999999999	0	0.202	104	88	0	0	0	FRA_Lyon.074810_IWEC
1983	1	27	19	8.4	5.3	81	100400	0	1411	321	0	0	0	0	0	0	0	160	3.1	9	9	10.0	3300	9	999999999	0	0.202	104	88	0	0	0	FRA_Lyon.074810_IWEC
1983	1	27	20	9.0	5.0	76	100400	0	1411	311	0	0	0	0	0	0	0	180	3.0	7	7	9.9	3300	9	999999999	0	0.202	104	88	0	0	0	FRA_Lyon.074810_IWEC
1983	1	27	21	7.0	4.0	81	100400	0	1411	295	0	0	0	0	0	0	0	160	2.0	6	5	9.9	3300	9	999999999	0	0.202	104	88	0	0	0	FRA_Lyon.074810_IWEC
1983	1	27	22	7.0	4.0	81	100400	0	1411	293	0	0	0	0	0	0	0	200	2.0	5	4	9.9	22000	9	999999999	0	0.202	104	88	0	0	0	FRA_Lyon.074810_IWEC
1983	1	27	23	5.0	4.0	93	100400	0	1411	287	0	0	0	0	0	0	0	360	1.0	6	5	9.9	22000	9	999999999	0	0.202	104	88	0	0	0	FRA_Lyon.074810_IWEC
1983	1	27	24	5.0	3.0	87	100400	0	1411	292	0	0	0	0	0	0	0	60	1.5	7	7	11.2	3300	9	999999999	0	0.202	104	88	0	0	0	FRA_Lyon.074810_IWEC
1983	1	28	1	6.0	4.0	87	100400	0	1410	308	0	0	0	0	0	0	0	100	1.5	9	9	12.0	1800	9	999999999	0	0.202	104	88	0	0	0	FRA_Lyon.074810_IWEC
1983	1	28	2	5.5	4.0	90	100400	0	1410	306	0	0	0	0	0	0	0	100	1.5	9	9	10.9	1800	9	999999999	0	0.202	104	88	0	0	0	FRA_Lyon.074810_IWEC
1983	1	28	3	5.0	4.0	93	100400	0	1410	304	0	0	0	0	0	0	0	100	1.5	9	9	9.9	1800	9	999999999	0	0.202	104	88	0	0	0	FRA_Lyon.074810_IWEC
1983	1	28	4	5.0	4.0	93	100300	0	1410	304	0	0	0	0	0	0	0	200	2.5	9	9	11.2	900	9	999999999	0	0.202	104	88	0	0	0	FRA_Lyon.074810_IWEC
1983	1	28	5	6.0	5.0	93	100300	0	1410	309	0	0	0	0	0	0	0	120	3.0	9	9	11.2	900	9	999999999	0	0.202	104	88	0	0	0	FRA_Lyon.074810_IWEC
1983	1	28	6	5.0	4.0	93	100300	0	1410	304	0	0	0	0	0	0	0	120	2.0	9	9	5.0	690	9	999999999	0	0.202	104	88	0	0	0	FRA_Lyon.074810_IWEC
1983	1	28	7	5.0	4.0	93	100300	0	1410	304	0	0	0	0	0	0	0	160	3.0	9	9	5.0	750	9	999999999	0	0.202	104	88	0	0	0	FRA_Lyon.074810_IWEC
1983	1	28	8	6.0	5.0	93	100300	0	1410	309	0	0	0	0	0	0	0	180	1.5	9	9	4.0	660	0	999999099	0	0.202	104	88	0	0	0	FRA_Lyon.074810_IWEC
1983	1	28	9	6.0	5.0	93	100300	72	1410	309	7	0	7	800	0	800	270	160	1.5	9	9	4.0	540	0	993999999	0	0.202	104	88	0	0	0	FRA_Lyon.074810_IWEC
1983	1	28	10	7.0	6.0	93	100400	273	1410	315	49	0	49	5600	0	5600	1850	180	1.5	9	9	2.5	750	9	999999999	0	0.202	104	88	0	0	0	FRA_Lyon.074810_IWEC
1983	1	28	11	8.0	8.0	100	100300	439	1410	315	120	8	118	13400	500	13200	4280	0	0.0	8	8	4.5	1200	0	999999099	0	0.202	104	88	0	0	0	FRA_Lyon.074810_IWEC
1983	1	28	12	10.0	9.0	93	100300	553	1410	325	190	13	185	21000	900	20500	6530	80	1.0	8	8	6.0	22000	9	999999999	0	0.202	104	88	0	0	0	FRA_Lyon.074810_IWEC
1983	1	28	13	10.8	8.8	87	100200	608	1410	323	238	95	197	26500	8700	22500	5550	300	2.6	7	7	6.0	1260	9	999999999	0	0.202	104	88	0	0	0	FRA_Lyon.074810_IWEC
1983	1	28	14	11.0	8.0	82	100200	600	1410	329	214	63	187	23800	5800	21400	5290	60	1.5	8	8	8.0	1260	9	999999999	0	0.202	104	88	0	0	0	FRA_Lyon.074810_IWEC
1983	1	28	15	11.0	8.0	82	100100	529	1410	329	160	7	158	17800	400	17600	5760	60	2.0	8	8	11.2	1260	9	999999999	0	0.202	104	88	0	0	0	FRA_Lyon.074810_IWEC
1983	1	28	16	11.0	8.0	82	100000	400	1410	336	91	0	91	10300	0	10300	3430	100	2.5	9	9	11.2	1380	9	999999999	0	0.202	104	88	0	0	0	FRA_Lyon.074810_IWEC
1983	1	28	17	10.0	8.0	87	100100	222	1410	331	35	0	35	4000	0	4000	1310	100	2.0	9	9	11.2	960	9	999999999	0	0.202	104	88	0	0	0	FRA_Lyon.074810_IWEC
1983	1	28	18	10.0	8.0	87	100100	32	1410	331	3	0	3	400	0	400	120	120	2.0	9	9	11.2	1200	9	999999999	0	0.202	104	88	0	0	0	FRA_Lyon.074810_IWEC
1983	1	28	19	10.0	7.0	82	100100	0	1410	330	0	0	0	0	0	0	0	140	1.0	9	9	11.2	1290	9	999999999	0	0.202	104	88	0	0	0	FRA_Lyon.074810_IWEC
1983	1	28	20	9.0	7.0	87	100100	0	1410	325	0	0	0	0	0	0	0	40	2.0	9	9	11.2	1500	9	999999999	0	0.202	104	88	0	0	0	FRA_Lyon.074810_IWEC
1983	1	28	21	8.0	7.0	93	100000	0	1410	321	0	0	0	0	0	0	0	0	0.0	9	9	11.2	1500	9	999999999	0	0.202	104	88	0	0	0	FRA_Lyon.074810_IWEC
1983	1	28	22	8.0	7.0	93	100000	0	1410	321	0	0	0	0	0	0	0	0	0.0	9	9	11.2	1500	9	999999999	0	0.202	104	88	0	0	0	FRA_Lyon.074810_IWEC
1983	1	28	23	8.0	7.0	93	100000	0	1410	321	0	0	0	0	0	0	0	200	1.5	9	9	11.2	1020	9	999999999	0	0.202	104	88	0	0	0	FRA_Lyon.074810_IWEC
1983	1	28	24	8.0	7.0	93	100000	0	1410	321	0	0	0	0	0	0	0	200	2.0	9	9	7.0	1200	9	999999999	0	0.202	104	88	0	0	0	FRA_Lyon.074810_IWEC
1983	1	29	1	8.0	7.0	93	100000	0	1410	321	0	0	0	0	0	0	0	20	2.0	9	9	7.0	1290	9	999999999	0	0.203	104	88	0	0	0	FRA_Lyon.074810_IWEC
1983	1	29	2	7.0	6.0	93	100000	0	1410	300	0	0	0	0	0	0	0	20	1.0	8	6	7.0	1290	9	999999999	0	0.203	104	88	0	0	0	FRA_Lyon.074810_IWEC
1983	1	29	3	5.0	4.0	93	100000	0	1410	285	0	0	0	0	0	0	0	140	1.0	8	4	9.0	22000	9	999999999	0	0.203	104	88	0	0	0	FRA_Lyon.074810_IWEC
1983	1	29	4	5.0	5.0	100	100000	0	1410	277	0	0	0	0	0	0	0	160	1.5	7	1	4.0	3600	0	999999099	0	0.203	104	88	0	0	0	FRA_Lyon.074810_IWEC
1983	1	29	5	6.0	6.0	100	99900	0	1410	286	0	0	0	0	0	0	0	220	1.5	8	2	8.0	3000	9	999999999	0	0.203	104	88	0	0	0	FRA_Lyon.074810_IWEC
1983	1	29	6	6.0	6.0	100	99900	0	1410	291	0	0	0	0	0	0	0	140	3.0	8	4	11.2	3000	9	999999999	0	0.203	104	88	0	0	0	FRA_Lyon.074810_IWEC
1983	1	29	7	7.0	6.0	93	99900	0	1410	297	0	0	0	0	0	0	0	140	3.0	9	5	11.2	3000	9	999999999	0	0.203	104	88	0	0	0	FRA_Lyon.074810_IWEC
1983	1	29	8	7.0	6.0	93	99800	0	1410	300	0	0	0	0	0	0	0	140	3.0	9	6	11.2	3000	9	999999999	0	0.203	104	88	0	0	0	FRA_Lyon.074810_IWEC
1983	1	29	9	7.5	6.0	90	99800	75	1410	306	5	0	5	600	0	600	200	140	2.7	10	7	11.2	3000	9	999999999	0	0.203	104	88	0	0	0	FRA_Lyon.074810_IWEC
1983	1	29	10	8.0	6.0	87	99800	278	1410	319	26	0	26	3200	0	3200	1090	160	2.5	10	9	11.2	1020	9	999999999	0	0.203	104	88	0	0	0	FRA_Lyon.074810_IWEC
1983	1	29	11	8.0	7.0	93	99800	444	1410	314	56	0	56	6700	0	6700	2420	180	2.0	10	8	7.0	2700	0	909999999	0	0.203	104	88	0	0	0	FRA_Lyon.074810_IWEC
1983	1	29	12	8.0	7.0	93	99800	558	1410	309	80	0	80	9500	0	9500	3540	180	2.0	10	7	7.0	750	0	909999999	0	0.203	104	88	0	0	0	FRA_Lyon.074810_IWEC
1983	1	29	13	9.0	7.0	87	99700	614	1410	310	92	0	92	10900	0	11000	4130	180	1.5	10	6	8.0	690	9	999999999	0	0.203	104	88	0	0	0	FRA_Lyon.074810_IWEC
1983	1	29	14	9.0	7.0	87	99700	605	1410	313	120	0	120	13900	0	13900	5090	120	2.5	10	7	11.2	2700	9	999999999	0	0.203	104	88	0	0	0	FRA_Lyon.074810_IWEC
1983	1	29	15	10.0	8.0	87	99600	534	1410	324	122	0	122	13900	0	14000	4870	140	3.0	9	8	8.0	660	9	999999999	0	0.203	104	88	0	0	0	FRA_Lyon.074810_IWEC
1983	1	29	16	10.2	7.8	85	99600	406	1410	332	93	0	93	10500	0	10600	3510	120	3.1	9	9	11.0	1020	9	999999999	0	0.203	104	88	0	0	0	FRA_Lyon.074810_IWEC
1983	1	29	17	10.0	8.0	87	99600	228	1410	331	36	0	36	4100	0	4100	1360	140	3.0	9	9	11.2	1500	9	999999999	0	0.203	104	88	0	0	0	FRA_Lyon.074810_IWEC
1983	1	29	18	9.0	8.0	93	99600	36	1410	326	3	0	3	400	0	400	130	140	3.0	9	9	11.2	1500	9	999999999	0	0.203	104	88	0	0	0	FRA_Lyon.074810_IWEC
1983	1	29	19	9.0	8.0	93	99500	0	1410	326	0	0	0	0	0	0	0	140	4.1	9	9	11.2	1500	9	999999999	0	0.203	104	88	0	0	0	FRA_Lyon.074810_IWEC
1983	1	29	20	8.0	8.0	100	99500	0	1410	322	0	0	0	0	0	0	0	140	3.6	9	9	11.2	2700	9	999999999	0	0.203	104	88	0	0	0	FRA_Lyon.074810_IWEC
1983	1	29	21	8.0	7.0	93	99500	0	1410	321	0	0	0	0	0	0	0	360	1.0	9	9	11.2	1260	9	999999999	0	0.203	104	88	0	0	0	FRA_Lyon.074810_IWEC
1983	1	29	22	8.0	7.0	93	99500	0	1410	321	0	0	0	0	0	0	0	240	2.0	9	9	11.2	990	9	999999999	0	0.203	104	88	0	0	0	FRA_Lyon.074810_IWEC
1983	1	29	23	8.0	7.0	93	99400	0	1410	321	0	0	0	0	0	0	0	200	3.0	9	9	11.2	1230	9	999999999	0	0.203	104	88	0	0	0	FRA_Lyon.074810_IWEC
1983	1	29	24	8.0	7.0	93	99300	0	1410	321	0	0	0	0	0	0	0	200	2.5	9	9	11.2	1050	9	999999999	0	0.203	104	88	0	0	0	FRA_Lyon.074810_IWEC
1983	1	30	1	8.0	7.0	93	99300	0	1410	321	0	0	0	0	0	0	0	180	3.0	9	9	11.2	1200	0	909999999	0	0.203	104	88	0	0	0	FRA_Lyon.074810_IWEC
1983	1	30	2	8.0	7.0	93	99200	0	1410	314	0	0	0	0	0	0	0	180	2.5	9	8	11.2	1500	9	999999999	0	0.203	104	88	0	0	0	FRA_Lyon.074810_IWEC
1983	1	30	3	7.0	7.0	100	99100	0	1410	305	0	0	0	0	0	0	0	160	2.5	9	7	11.2	1500	9	999999999	0	0.203	104	88	0	0	0	FRA_Lyon.074810_IWEC
1983	1	30	4	8.0	6.0	87	99100	0	1410	304	0	0	0	0	0	0	0	160	4.6	9	6	11.2	1440	9	999999999	0	0.203	104	88	0	0	0	FRA_Lyon.074810_IWEC
1983	1	30	5	8.0	6.0	87	99000	0	1410	304	0	0	0	0	0	0	0	180	3.6	9	6	11.2	1380	9	999999999	0	0.203	104	88	0	0	0	FRA_Lyon.074810_IWEC
1983	1	30	6	8.0	5.0	81	99000	0	1410	303	0	0	0	0	0	0	0	200	4.1	10	6	11.2	1380	9	999999999	0	0.203	104	88	0	0	0	FRA_Lyon.074810_IWEC
1983	1	30	7	8.0	6.0	87	98900	0	1410	304	0	0	0	0	0	0	0	220	6.1	10	6	11.2	1380	9	999999999	0	0.203	104	88	0	0	0	FRA_Lyon.074810_IWEC
1983	1	30	8	8.0	6.0	87	98900	0	1410	308	0	0	0	0	0	0	0	180	4.1	10	7	11.2	1200	9	999999999	0	0.203	104	88	0	0	0	FRA_Lyon.074810_IWEC
1983	1	30	9	8.0	6.0	87	98900	78	1410	308	4	0	4	500	0	500	160	160	4.1	10	7	11.2	1290	0	909999999	0	0.203	104	88	0	0	0	FRA_Lyon.074810_IWEC
1983	1	30	10	9.0	6.0	81	98800	282	1410	312	27	0	27	3300	0	3300	1130	180	6.1	10	7	11.2	1380	9	999999999	0	0.203	104	88	0	0	0	FRA_Lyon.074810_IWEC
1983	1	30	11	11.0	6.0	71	98800	449	1410	326	76	0	76	8900	0	8900	3130	180	6.1	10	8	11.2	1500	9	999999999	0	0.203	104	88	0	0	0	FRA_Lyon.074810_IWEC
1983	1	30	12	11.0	6.0	71	98900	564	1410	326	133	0	133	15100	0	15200	5320	200	6.1	9	8	11.2	1380	0	909999999	0	0.203	104	88	0	0	0	FRA_Lyon.074810_IWEC
1983	1	30	13	8.0	6.0	87	98900	619	1410	319	179	5	177	20100	300	20000	6840	300	5.1	9	9	20.0	1380	0	909999999	0	0.203	104	88	0	0	0	FRA_Lyon.074810_IWEC
1983	1	30	14	10.0	7.0	82	98800	611	1410	323	175	16	168	19800	1100	19100	6560	260	1.0	9	8	11.2	1500	9	999999999	0	0.203	104	88	0	0	0	FRA_Lyon.074810_IWEC
1983	1	30	15	10.0	6.0	76	98700	540	1410	317	146	9	143	16500	600	16100	5470	120	2.0	9	7	11.2	6900	9	999999999	0	0.203	104	88	0	0	0	FRA_Lyon.074810_IWEC
1983	1	30	16	10.2	6.2	76	98700	412	1410	314	96	0	96	10800	0	10800	3600	200	3.1	9	6	25.0	1500	9	999999999	0	0.203	104	88	0	0	0	FRA_Lyon.074810_IWEC
1983	1	30	17	9.0	6.0	81	98700	234	1410	312	38	0	38	4300	0	4300	1420	160	5.1	9	7	11.2	1500	9	999999999	0	0.203	104	88	0	0	0	FRA_Lyon.074810_IWEC
1983	1	30	18	9.0	4.0	71	98700	39	1410	315	4	0	4	500	0	500	140	280	9.7	9	8	8.0	900	0	939999999	0	0.203	104	88	0	0	0	FRA_Lyon.074810_IWEC
1983	1	30	19	8.0	5.0	81	98800	0	1410	318	0	0	0	0	0	0	0	200	4.1	9	9	11.2	990	9	999999999	0	0.203	104	88	0	0	0	FRA_Lyon.074810_IWEC
1983	1	30	20	6.0	4.0	87	98900	0	1410	302	0	0	0	0	0	0	0	280	11.8	8	8	8.0	1200	9	999999999	0	0.203	104	88	0	0	0	FRA_Lyon.074810_IWEC
1983	1	30	21	6.0	2.0	75	99100	0	1410	300	0	0	0	0	0	0	0	300	8.2	8	8	11.2	780	9	999999999	0	0.203	104	88	0	0	0	FRA_Lyon.074810_IWEC
1983	1	30	22	3.0	1.0	87	99200	0	1410	282	0	0	0	0	0	0	0	300	6.1	7	7	11.2	900	9	999999999	0	0.203	104	88	0	0	0	FRA_Lyon.074810_IWEC
1983	1	30	23	4.0	-1.0	69	99300	0	1410	284	0	0	0	0	0	0	0	300	4.1	7	7	11.2	1200	9	999999999	0	0.203	104	88	0	0	0	FRA_Lyon.074810_IWEC
1983	1	30	24	2.0	-1.0	80	99300	0	1410	272	0	0	0	0	0	0	0	320	10.8	7	6	4.0	990	0	999929999	0	0.203	104	88	0	0	0	FRA_Lyon.074810_IWEC
1983	1	31	1	2.0	0.0	87	99300	0	1409	271	0	0	0	0	0	0	0	300	3.0	6	5	11.2	3600	9	999999999	0	0.203	104	88	0	0	0	FRA_Lyon.074810_IWEC
1983	1	31	2	1.0	0.0	93	99400	0	1409	265	0	0	0	0	0	0	0	180	3.0	5	4	11.2	22000	9	999999999	0	0.203	104	88	0	0	0	FRA_Lyon.074810_IWEC
1983	1	31	3	2.0	-1.0	80	99400	0	1409	266	0	0	0	0	0	0	0	260	2.0	4	3	11.2	22000	9	999999999	0	0.203	104	88	0	0	0	FRA_Lyon.074810_IWEC
1983	1	31	4	1.0	-2.0	79	99500	0	1409	259	0	0	0	0	0	0	0	300	2.0	2	2	11.2	22000	9	999999999	0	0.203	104	88	0	0	0	FRA_Lyon.074810_IWEC
1983	1	31	5	2.0	-2.0	73	99500	0	1409	265	0	0	0	0	0	0	0	240	2.0	3	3	11.2	1050	9	999999999	0	0.203	104	88	0	0	0	FRA_Lyon.074810_IWEC
1983	1	31	6	2.0	-2.0	73	99500	0	1409	265	0	0	0	0	0	0	0	300	2.0	4	3	11.2	1050	9	999999999	0	0.203	104	88	0	0	0	FRA_Lyon.074810_IWEC
1983	1	31	7	2.0	-2.0	73	99500	0	1409	267	0	0	0	0	0	0	0	300	4.1	5	4	11.2	22000	9	999999999	0	0.203	104	88	0	0	0	FRA_Lyon.074810_IWEC
1983	1	31	8	1.0	-2.0	79	99600	0	1409	263	0	0	0	0	0	0	0	320	4.1	6	4	11.2	22000	9	999999999	0	0.203	104	88	0	0	0	FRA_Lyon.074810_IWEC
1983	1	31	9	2.0	-2.0	73	99600	82	1409	267	13	0	13	1500	0	1500	460	300	1.0	7	4	11.2	22000	9	999999999	0	0.203	104	88	0	0	0	FRA_Lyon.074810_IWEC
1983	1	31	10	3.0	0.0	81	99700	287	1409	273	74	17	70	8100	1400	8000	1790	240	1.5	7	4	11.2	3000	9	999999999	0	0.203	104	88	0	0	0	FRA_Lyon.074810_IWEC
1983	1	31	11	5.0	0.0	70	99700	454	1409	281	167	66	145	18400	5900	16400	3780	220	2.0	7	4	11.2	3000	9	999999999	0	0.203	104	88	0	0	0	FRA_Lyon.074810_IWEC
1983	1	31	12	5.0	0.0	70	99700	569	1409	281	250	94	212	27600	8900	23900	5630	180	2.0	7	4	11.2	1350	9	999999999	0	0.203	104	88	0	0	0	FRA_Lyon.074810_IWEC
1983	1	31	13	5.6	-0.1	67	99600	625	1409	283	303	127	246	33300	12200	27600	6620	140	3.1	6	4	25.0	3000	9	999999999	0	0.203	104	88	0	0	0	FRA_Lyon.074810_IWEC
1983	1	31	14	6.0	-2.0	55	99500	617	1409	281	266	82	230	29300	7900	25800	6260	140	4.1	7	3	11.2	7500	9	999999999	0	0.203	104	88	0	0	0	FRA_Lyon.074810_IWEC
1983	1	31	15	6.0	-2.0	55	99400	546	1409	281	189	51	170	20900	4700	19200	4670	140	5.1	8	3	11.2	6900	9	999999999	0	0.203	104	88	0	0	0	FRA_Lyon.074810_IWEC
1983	1	31	16	6.0	-2.0	55	99300	418	1409	278	99	0	99	11200	0	11200	3710	160	5.1	9	2	11.2	3000	9	999999999	0	0.203	104	88	0	0	0	FRA_Lyon.074810_IWEC
1983	1	31	17	6.0	-2.0	55	99300	240	1409	285	34	0	34	3900	0	4000	1310	160	4.1	9	5	11.2	3000	9	999999999	0	0.203	104	88	0	0	0	FRA_Lyon.074810_IWEC
1983	1	31	18	6.0	-1.0	60	99200	42	1409	292	3	0	3	400	0	400	110	160	5.1	10	7	11.2	1290	0	909999999	0	0.203	104	88	0	0	0	FRA_Lyon.074810_IWEC
1983	1	31	19	5.4	0.1	69	99200	0	1409	302	0	0	0	0	0	0	0	200	5.1	10	9	25.0	990	0	909999999	0	0.203	104	88	0	0	0	FRA_Lyon.074810_IWEC
1983	1	31	20	5.5	0.3	69	99200	0	1409	302	0	0	0	0	0	0	0	160	4.1	10	9	11.2	1260	9	999999999	0	0.203	104	88	0	0	0	FRA_Lyon.074810_IWEC
1983	1	31	21	5.7	0.6	70	99200	0	1409	303	0	0	0	0	0	0	0	160	4.1	10	9	11.2	1200	9	999999999	0	0.203	104	88	0	0	0	FRA_Lyon.074810_IWEC
1983	1	31	22	5.9	1.1	71	99100	0	1409	305	0	0	0	0	0	0	0	160	3.0	10	9	11.2	1290	9	999999999	0	0.203	104	88	0	0	0	FRA_Lyon.074810_IWEC
1983	1	31	23	6.0	1.7	74	99100	0	1409	306	0	0	0	0	0	0	0	160	3.0	10	9	11.2	1440	9	999999999	0	0.203	104	88	0	0	0	FRA_Lyon.074810_IWEC
1983	1	31	24	6.0	2.4	78	99100	0	1409	307	0	0	0	0	0	0	0	180	5.1	9	9	11.2	1350	9	999999999	0	0.203	104	88	0	0	0	FRA_Lyon.074810_IWEC
1985	2	1	1	5.7	3.1	83	99100	0	1409	306	0	0	0	0	0	0	0	120	2.1	6	9	6.0	1500	9	999999999	0	0.132	104	88	0	0	0	FRA_Lyon.074810_IWEC
1985	2	1	2	5.3	3.5	88	99100	0	1409	305	0	0	0	0	0	0	0	60	1.0	6	9	5.0	1500	9	999999999	0	0.132	104	88	0	0	0	FRA_Lyon.074810_IWEC
1985	2	1	3	4.8	3.6	92	99100	0	1409	303	0	0	0	0	0	0	0	0	0.0	6	9	5.0	1500	9	999999999	0	0.132	104	88	0	0	0	FRA_Lyon.074810_IWEC
1985	2	1	4	4.2	3.6	96	99100	0	1409	300	0	0	0	0	0	0	0	320	1.0	1	9	0.4	22000	0	999999599	0	0.132	104	88	0	0	0	FRA_Lyon.074810_IWEC
1985	2	1	5	3.8	3.5	98	99100	0	1409	298	0	0	0	0	0	0	0	80	1.0	4	9	1.2	22000	9	999999999	0	0.132	104	88	0	0	0	FRA_Lyon.074810_IWEC
1985	2	1	6	3.4	3.4	100	99100	0	1409	296	0	0	0	0	0	0	0	140	1.5	1	9	0.8	22000	0	999999599	0	0.132	104	88	0	0	0	FRA_Lyon.074810_IWEC
1985	2	1	7	2.0	2.0	100	99100	0	1409	289	0	0	0	0	0	0	0	0	0.0	1	9	0.6	22000	0	999999599	0	0.132	104	88	0	0	0	FRA_Lyon.074810_IWEC
1985	2	1	8	2.0	2.0	100	99100	0	1409	289	0	0	0	0	0	0	0	0	0.0	6	9	0.5	22000	0	999999099	0	0.132	104	88	0	0	0	FRA_Lyon.074810_IWEC
1985	2	1	9	4.0	3.0	93	99100	86	1409	299	5	0	5	700	0	700	220	120	2.1	10	9	0.9	7500	0	999999099	0	0.132	104	88	0	0	0	FRA_Lyon.074810_IWEC
1985	2	1	10	6.0	6.0	100	99100	292	1409	310	63	0	63	7100	0	7100	2290	120	2.1	9	9	6.0	1080	9	999999999	0	0.132	104	88	0	0	0	FRA_Lyon.074810_IWEC
1985	2	1	11	7.0	7.0	100	99100	459	1409	316	124	4	123	13900	200	13800	4520	140	1.0	9	9	11.2	1080	9	999999999	0	0.132	104	88	0	0	0	FRA_Lyon.074810_IWEC
1985	2	1	12	9.0	7.0	87	99100	575	1409	325	89	0	89	10500	0	10600	3920	120	2.1	10	9	11.2	1020	9	999999999	0	0.132	104	88	0	0	0	FRA_Lyon.074810_IWEC
1985	2	1	13	10.0	7.0	82	99100	631	1409	330	102	0	102	12000	0	12000	4520	100	1.0	10	9	11.2	1080	9	999999999	0	0.132	104	88	0	0	0	FRA_Lyon.074810_IWEC
1985	2	1	14	11.0	5.0	66	99100	623	1409	332	100	0	100	11800	0	11900	4450	0	0.0	10	9	11.2	1200	9	999999999	0	0.132	104	88	0	0	0	FRA_Lyon.074810_IWEC
1985	2	1	15	13.0	5.0	58	99100	553	1409	342	268	245	171	28600	22200	20700	3650	0	0.0	6	9	11.2	22000	9	999999999	0	0.132	104	88	0	0	0	FRA_Lyon.074810_IWEC
1985	2	1	16	11.0	5.0	66	99100	424	1409	332	58	0	58	6800	0	6800	2440	0	0.0	10	9	11.2	1080	9	999999999	0	0.132	104	88	0	0	0	FRA_Lyon.074810_IWEC
1985	2	1	17	11.0	6.0	71	99100	246	1409	333	48	0	48	5400	0	5400	1750	40	1.0	9	9	11.2	930	9	999999999	0	0.132	104	88	0	0	0	FRA_Lyon.074810_IWEC
1985	2	1	18	10.0	6.0	76	99100	46	1409	329	6	0	6	700	0	700	200	60	1.5	9	9	11.2	900	9	999999999	0	0.132	104	88	0	0	0	FRA_Lyon.074810_IWEC
1985	2	1	19	8.0	6.0	87	99100	0	1409	319	0	0	0	0	0	0	0	20	2.1	9	9	11.2	900	9	999999999	0	0.132	104	88	0	0	0	FRA_Lyon.074810_IWEC
1985	2	1	20	8.0	6.0	87	99100	0	1409	319	0	0	0	0	0	0	0	20	2.1	9	9	11.2	750	9	999999999	0	0.132	104	88	0	0	0	FRA_Lyon.074810_IWEC
1985	2	1	21	8.0	6.0	87	99100	0	1409	319	0	0	0	0	0	0	0	20	1.0	7	9	11.2	780	9	999999999	0	0.132	104	88	0	0	0	FRA_Lyon.074810_IWEC
1985	2	1	22	7.8	5.3	84	100000	0	1409	318	0	0	0	0	0	0	0	280	1.0	9	9	20.0	810	9	999999999	0	0.132	104	88	0	0	0	FRA_Lyon.074810_IWEC
1985	2	1	23	8.0	6.0	87	100000	0	1409	319	0	0	0	0	0	0	0	280	1.0	9	9	11.2	900	9	999999999	0	0.132	104	88	0	0	0	FRA_Lyon.074810_IWEC
1985	2	1	24	8.0	6.0	87	100000	0	1409	319	0	0	0	0	0	0	0	0	0.0	9	9	11.2	930	9	999999999	0	0.132	104	88	0	0	0	FRA_Lyon.074810_IWEC
1985	2	2	1	7.3	5.4	88	100100	0	1408	316	0	0	0	0	0	0	0	240	1.0	9	9	25.0	930	9	999999999	0	0.132	104	88	0	0	0	FRA_Lyon.074810_IWEC
1985	2	2	2	7.0	6.0	93	100000	0	1408	315	0	0	0	0	0	0	0	0	0.0	9	9	11.2	960	9	999999999	0	0.132	104	88	0	0	0	FRA_Lyon.074810_IWEC
1985	2	2	3	7.0	6.0	93	100000	0	1408	324	0	0	0	0	0	0	0	240	1.0	10	10	11.2	930	9	999999999	0	0.132	104	88	0	0	0	FRA_Lyon.074810_IWEC
1985	2	2	4	7.2	5.2	87	100000	0	1408	324	0	0	0	0	0	0	0	0	0.0	10	10	25.0	840	9	999999999	0	0.132	104	88	0	0	0	FRA_Lyon.074810_IWEC
1985	2	2	5	7.0	5.0	87	100000	0	1408	323	0	0	0	0	0	0	0	0	0.0	10	10	11.2	780	9	999999999	0	0.132	104	88	0	0	0	FRA_Lyon.074810_IWEC
1985	2	2	6	7.0	5.0	87	99900	0	1408	314	0	0	0	0	0	0	0	100	1.0	9	9	11.2	750	9	999999999	0	0.132	104	88	0	0	0	FRA_Lyon.074810_IWEC
1985	2	2	7	6.7	5.1	90	99900	0	1408	313	0	0	0	0	0	0	0	140	1.0	9	9	25.0	1500	9	999999999	0	0.132	104	88	0	0	0	FRA_Lyon.074810_IWEC
1985	2	2	8	6.0	5.0	93	99900	0	1408	309	0	0	0	0	0	0	0	140	1.0	9	9	11.2	1500	9	999999999	0	0.132	104	88	0	0	0	FRA_Lyon.074810_IWEC
1985	2	2	9	7.0	5.0	87	99800	90	1408	314	11	0	11	1300	0	1300	410	60	1.0	9	9	11.2	1500	9	999999999	0	0.132	104	88	0	0	0	FRA_Lyon.074810_IWEC
1985	2	2	10	7.0	6.0	93	99800	297	1408	315	65	0	65	7300	0	7300	2350	40	2.1	9	9	11.2	22000	9	999999999	0	0.132	104	88	0	0	0	FRA_Lyon.074810_IWEC
1985	2	2	11	11.0	8.0	82	99800	465	1408	336	126	4	125	14100	300	14000	4590	360	1.5	9	9	11.2	22000	9	999999999	0	0.132	104	88	0	0	0	FRA_Lyon.074810_IWEC
1985	2	2	12	12.0	7.0	71	99800	581	1408	339	173	11	169	19400	700	19000	6380	360	2.1	9	9	11.2	22000	9	999999999	0	0.132	104	88	0	0	0	FRA_Lyon.074810_IWEC
1985	2	2	13	11.8	7.3	74	99700	637	1408	339	196	25	185	22100	1800	20900	7170	360	2.1	9	9	25.0	1500	9	999999999	0	0.132	104	88	0	0	0	FRA_Lyon.074810_IWEC
1985	2	2	14	12.0	8.0	76	99700	629	1408	333	219	13	213	24300	1000	23800	7770	40	2.1	8	8	11.2	1440	9	999999999	0	0.132	104	88	0	0	0	FRA_Lyon.074810_IWEC
1985	2	2	15	12.0	8.0	76	99700	559	1408	333	206	64	181	22900	5800	20600	4960	20	2.6	8	8	11.2	1290	9	999999999	0	0.132	104	88	0	0	0	FRA_Lyon.074810_IWEC
1985	2	2	16	12.1	7.9	75	99600	430	1408	328	154	64	135	17100	5500	15400	3490	40	3.1	7	7	30.0	1500	9	999999999	0	0.132	104	88	0	0	0	FRA_Lyon.074810_IWEC
1985	2	2	17	12.0	8.0	76	99600	252	1408	328	73	38	66	8100	2800	7600	1640	40	2.1	7	7	11.2	1380	9	999999999	0	0.132	104	88	0	0	0	FRA_Lyon.074810_IWEC
1985	2	2	18	10.0	8.0	87	99700	50	1408	319	9	0	9	1100	0	1100	320	20	3.1	7	7	11.2	1500	9	999999999	0	0.132	104	88	0	0	0	FRA_Lyon.074810_IWEC
1985	2	2	19	9.2	7.1	87	99700	0	1408	311	0	0	0	0	0	0	0	20	3.1	6	6	20.0	1500	9	999999999	0	0.132	104	88	0	0	0	FRA_Lyon.074810_IWEC
1985	2	2	20	9.0	7.0	87	99700	0	1408	310	0	0	0	0	0	0	0	0	0.0	7	6	11.2	1500	9	999999999	0	0.132	104	88	0	0	0	FRA_Lyon.074810_IWEC
1985	2	2	21	8.0	7.0	93	99700	0	1408	309	0	0	0	0	0	0	0	0	0.0	10	7	11.2	1500	9	999999999	0	0.132	104	88	0	0	0	FRA_Lyon.074810_IWEC
1985	2	2	22	8.0	7.0	93	99700	0	1408	309	0	0	0	0	0	0	0	0	0.0	9	7	11.2	600	9	999999999	0	0.132	104	88	0	0	0	FRA_Lyon.074810_IWEC
1985	2	2	23	9.0	7.0	87	99700	0	1408	313	0	0	0	0	0	0	0	360	3.1	9	7	11.2	540	9	999999999	0	0.132	104	88	0	0	0	FRA_Lyon.074810_IWEC
1985	2	2	24	9.0	8.0	93	99700	0	1408	314	0	0	0	0	0	0	0	360	2.6	9	7	11.2	540	9	999999999	0	0.132	104	88	0	0	0	FRA_Lyon.074810_IWEC
1985	2	3	1	9.0	7.0	87	99800	0	1408	313	0	0	0	0	0	0	0	20	2.1	9	7	11.2	390	9	999999999	0	0.132	104	88	0	0	0	FRA_Lyon.074810_IWEC
1985	2	3	2	9.0	7.0	87	99800	0	1408	310	0	0	0	0	0	0	0	20	2.1	9	6	11.2	330	9	999999999	0	0.132	104	88	0	0	0	FRA_Lyon.074810_IWEC
1985	2	3	3	9.0	7.0	87	99700	0	1408	307	0	0	0	0	0	0	0	360	4.1	9	5	11.2	390	9	999999999	0	0.132	104	88	0	0	0	FRA_Lyon.074810_IWEC
1985	2	3	4	8.0	7.0	93	99700	0	1408	300	0	0	0	0	0	0	0	360	2.6	9	4	11.2	570	9	999999999	0	0.132	104	88	0	0	0	FRA_Lyon.074810_IWEC
1985	2	3	5	8.0	7.0	93	99700	0	1408	300	0	0	0	0	0	0	0	20	2.1	9	4	11.2	570	9	999999999	0	0.132	104	88	0	0	0	FRA_Lyon.074810_IWEC
1985	2	3	6	8.0	7.0	93	99700	0	1408	298	0	0	0	0	0	0	0	20	2.1	9	3	11.2	540	9	999999999	0	0.132	104	88	0	0	0	FRA_Lyon.074810_IWEC
1985	2	3	7	7.5	5.6	88	99700	0	1408	294	0	0	0	0	0	0	0	20	3.6	9	3	11.2	540	9	999999999	0	0.132	104	88	0	0	0	FRA_Lyon.074810_IWEC
1985	2	3	8	7.0	6.0	93	99700	0	1408	293	0	0	0	0	0	0	0	320	5.1	10	3	11.2	990	9	999999999	0	0.132	104	88	0	0	0	FRA_Lyon.074810_IWEC
1985	2	3	9	7.0	7.0	100	99700	95	1408	291	16	0	16	1800	0	1800	560	60	1.0	7	2	11.2	990	9	999999999	0	0.132	104	88	0	0	0	FRA_Lyon.074810_IWEC
1985	2	3	10	8.0	7.0	93	99600	302	1408	295	66	0	66	7500	0	7500	2410	360	2.6	9	2	11.2	420	9	999999999	0	0.132	104	88	0	0	0	FRA_Lyon.074810_IWEC
1985	2	3	11	9.0	7.0	87	99600	470	1408	299	176	106	141	19300	9200	16600	3190	360	6.2	7	2	11.2	420	9	999999999	0	0.132	104	88	0	0	0	FRA_Lyon.074810_IWEC
1985	2	3	12	11.0	8.0	82	99500	586	1408	305	241	98	200	26700	9000	22700	5490	340	7.2	7	1	11.2	420	9	999999999	0	0.132	104	88	0	0	0	FRA_Lyon.074810_IWEC
1985	2	3	13	11.0	8.0	82	99500	643	1408	299	395	464	182	41600	42700	23600	3760	340	5.7	4	0	11.2	22000	9	999999999	0	0.132	104	88	0	0	0	FRA_Lyon.074810_IWEC
1985	2	3	14	12.0	7.0	71	99400	635	1408	302	410	643	118	43400	60900	17100	2390	360	6.7	1	0	11.2	22000	9	999999999	0	0.132	104	88	0	0	0	FRA_Lyon.074810_IWEC
1985	2	3	15	12.0	6.0	67	99400	565	1408	301	349	617	100	37000	57400	14800	1970	360	7.2	1	0	11.2	22000	9	999999999	0	0.132	104	88	0	0	0	FRA_Lyon.074810_IWEC
1985	2	3	16	12.0	6.0	67	99400	436	1408	307	241	477	92	25900	40000	12900	1710	360	6.2	1	1	11.2	22000	9	999999999	0	0.132	104	88	0	0	0	FRA_Lyon.074810_IWEC
1985	2	3	17	11.0	6.0	71	99300	258	1408	307	96	142	70	10200	9000	8800	1330	360	7.7	5	2	11.2	22000	9	999999999	0	0.132	104	88	0	0	0	FRA_Lyon.074810_IWEC
1985	2	3	18	10.0	5.0	71	99300	54	1408	304	11	0	11	1200	0	1200	370	360	6.2	6	3	9.9	22000	9	999999999	0	0.132	104	88	0	0	0	FRA_Lyon.074810_IWEC
1985	2	3	19	9.0	6.4	84	99300	0	1408	306	0	0	0	0	0	0	0	360	4.6	6	5	9.9	22000	9	999999999	0	0.132	104	88	0	0	0	FRA_Lyon.074810_IWEC
1985	2	3	20	8.0	3.0	71	99300	0	1408	299	0	0	0	0	0	0	0	360	3.1	8	5	9.9	22000	9	999999999	0	0.132	104	88	0	0	0	FRA_Lyon.074810_IWEC
1985	2	3	21	7.0	3.0	76	99300	0	1408	294	0	0	0	0	0	0	0	340	4.1	9	5	9.9	22000	9	999999999	0	0.132	104	88	0	0	0	FRA_Lyon.074810_IWEC
1985	2	3	22	6.0	3.0	81	99400	0	1408	290	0	0	0	0	0	0	0	340	2.6	8	5	9.9	22000	9	999999999	0	0.132	104	88	0	0	0	FRA_Lyon.074810_IWEC
1985	2	3	23	5.0	2.0	81	99400	0	1408	285	0	0	0	0	0	0	0	340	3.1	8	5	9.9	22000	9	999999999	0	0.132	104	88	0	0	0	FRA_Lyon.074810_IWEC
1985	2	3	24	3.0	1.0	87	99400	0	1408	276	0	0	0	0	0	0	0	300	2.1	8	5	9.9	22000	9	999999999	0	0.132	104	88	0	0	0	FRA_Lyon.074810_IWEC
1985	2	4	1	3.0	1.0	87	99400	0	1408	278	0	0	0	0	0	0	0	320	2.1	7	6	9.9	22000	9	999999999	0	0.132	104	88	0	0	0	FRA_Lyon.074810_IWEC
1985	2	4	2	3.0	1.0	87	99400	0	1408	276	0	0	0	0	0	0	0	320	1.0	7	5	9.9	22000	9	999999999	0	0.132	104	88	0	0	0	FRA_Lyon.074810_IWEC
1985	2	4	3	2.0	0.0	87	99400	0	1408	267	0	0	0	0	0	0	0	0	0.0	8	3	9.9	22000	9	999999999	0	0.132	104	88	0	0	0	FRA_Lyon.074810_IWEC
1985	2	4	4	1.0	0.0	93	99400	0	1408	260	0	0	0	0	0	0	0	320	1.0	8	2	9.9	22000	9	999999999	0	0.132	104	88	0	0	0	FRA_Lyon.074810_IWEC
1985	2	4	5	1.0	-1.0	86	99400	0	1408	259	0	0	0	0	0	0	0	0	0.0	9	2	9.9	22000	9	999999999	0	0.132	104	88	0	0	0	FRA_Lyon.074810_IWEC
1985	2	4	6	1.0	1.0	100	99300	0	1408	261	0	0	0	0	0	0	0	0	0.0	9	2	5.2	22000	9	999999999	0	0.132	104	88	0	0	0	FRA_Lyon.074810_IWEC
1985	2	4	7	1.0	1.0	100	99300	0	1408	261	0	0	0	0	0	0	0	0	0.0	10	2	0.5	30	0	999999599	0	0.132	104	88	0	0	0	FRA_Lyon.074810_IWEC
1985	2	4	8	1.0	1.0	100	99300	0	1408	258	0	0	0	0	0	0	0	0	0.0	10	1	0.3	30	0	999999599	0	0.132	104	88	0	0	0	FRA_Lyon.074810_IWEC
1985	2	4	9	1.0	0.0	93	99300	100	1408	257	6	0	6	800	0	800	250	300	1.0	10	1	0.2	30	0	999999599	0	0.132	104	88	0	0	0	FRA_Lyon.074810_IWEC
1985	2	4	10	1.0	1.0	100	99300	308	1408	258	36	0	36	4300	0	4300	1480	220	1.0	10	1	0.2	30	0	999999599	0	0.132	104	88	0	0	0	FRA_Lyon.074810_IWEC
1985	2	4	11	2.0	1.0	93	99200	476	1408	257	69	0	69	8100	0	8200	2950	0	0.0	10	0	1.3	60	0	999999099	0	0.132	104	88	0	0	0	FRA_Lyon.074810_IWEC
1985	2	4	12	3.0	2.0	93	99200	592	1408	261	246	142	186	27000	13400	21600	4410	260	1.0	7	0	3.5	120	0	999999099	0	0.132	104	88	0	0	0	FRA_Lyon.074810_IWEC
1985	2	4	13	5.0	2.0	81	99100	649	1408	269	425	560	166	45100	52900	21400	3400	60	1.5	1	0	6.0	22000	9	999999999	0	0.132	104	88	0	0	0	FRA_Lyon.074810_IWEC
1985	2	4	14	7.0	3.0	76	99100	642	1408	278	419	708	95	45000	68300	14200	1990	60	1.0	0	0	6.0	22000	9	999999999	0	0.132	104	88	0	0	0	FRA_Lyon.074810_IWEC
1985	2	4	15	8.0	3.0	71	99000	571	1408	282	356	629	99	37700	59000	14600	1970	100	1.0	1	0	6.0	22000	9	999999999	0	0.132	104	88	0	0	0	FRA_Lyon.074810_IWEC
1985	2	4	16	7.0	6.6	97	99000	443	1408	281	246	482	93	26400	40500	13000	1730	100	1.5	1	0	6.5	22000	9	999999999	0	0.132	104	88	0	0	0	FRA_Lyon.074810_IWEC
1985	2	4	17	6.0	3.0	81	99000	264	1408	274	113	238	68	12000	15700	8500	1280	20	2.1	1	0	7.0	22000	9	999999999	0	0.132	104	88	0	0	0	FRA_Lyon.074810_IWEC
1985	2	4	18	5.0	3.0	87	99000	58	1408	279	14	0	14	1500	0	1600	450	20	1.5	4	2	7.0	22000	9	999999999	0	0.132	104	88	0	0	0	FRA_Lyon.074810_IWEC
1985	2	4	19	4.0	2.0	87	99000	0	1408	277	0	0	0	0	0	0	0	80	1.0	4	3	6.0	22000	9	999999999	0	0.132	104	88	0	0	0	FRA_Lyon.074810_IWEC
1985	2	4	20	4.0	2.0	87	99000	0	1408	277	0	0	0	0	0	0	0	100	2.1	5	3	5.0	22000	9	999999999	0	0.132	104	88	0	0	0	FRA_Lyon.074810_IWEC
1985	2	4	21	2.0	1.0	93	99000	0	1408	270	0	0	0	0	0	0	0	120	1.0	5	4	5.0	22000	9	999999999	0	0.132	104	88	0	0	0	FRA_Lyon.074810_IWEC
1985	2	4	22	2.0	1.0	93	99000	0	1408	270	0	0	0	0	0	0	0	0	0.0	4	4	7.0	22000	9	999999999	0	0.132	104	88	0	0	0	FRA_Lyon.074810_IWEC
1985	2	4	23	4.0	2.0	87	99000	0	1408	279	0	0	0	0	0	0	0	140	3.1	4	4	8.0	22000	9	999999999	0	0.132	104	88	0	0	0	FRA_Lyon.074810_IWEC
1985	2	4	24	6.0	3.0	81	99000	0	1408	288	0	0	0	0	0	0	0	140	5.1	4	4	11.2	22000	9	999999999	0	0.132	104	88	0	0	0	FRA_Lyon.074810_IWEC
1985	2	5	1	8.0	5.0	81	99000	0	1407	289	0	0	0	0	0	0	0	160	6.2	1	1	11.2	22000	9	999999999	0	0.133	104	88	0	0	0	FRA_Lyon.074810_IWEC
1985	2	5	2	8.0	4.0	76	99000	0	1407	292	0	0	0	0	0	0	0	160	6.2	2	2	9.9	22000	9	999999999	0	0.133	104	88	0	0	0	FRA_Lyon.074810_IWEC
1985	2	5	3	8.0	4.0	76	99000	0	1407	292	0	0	0	0	0	0	0	160	6.2	2	2	9.9	22000	9	999999999	0	0.133	104	88	0	0	0	FRA_Lyon.074810_IWEC
1985	2	5	4	8.0	4.0	76	99000	0	1407	288	0	0	0	0	0	0	0	180	8.8	3	1	9.9	22000	9	999999999	0	0.133	104	88	0	0	0	FRA_Lyon.074810_IWEC
1985	2	5	5	8.0	4.0	76	99000	0	1407	288	0	0	0	0	0	0	0	180	7.2	4	1	9.9	22000	9	999999999	0	0.133	104	88	0	0	0	FRA_Lyon.074810_IWEC
1985	2	5	6	8.0	4.0	76	99000	0	1407	283	0	0	0	0	0	0	0	180	6.2	4	0	9.9	22000	9	999999999	0	0.133	104	88	0	0	0	FRA_Lyon.074810_IWEC
1985	2	5	7	8.4	4.0	74	99000	0	1407	284	0	0	0	0	0	0	0	200	8.2	5	0	13.0	22000	9	999999999	0	0.133	104	88	0	0	0	FRA_Lyon.074810_IWEC
1985	2	5	8	9.0	4.0	71	99000	0	1407	287	0	0	0	0	0	0	0	180	8.2	5	0	9.9	22000	9	999999999	0	0.133	104	88	0	0	0	FRA_Lyon.074810_IWEC
1985	2	5	9	9.0	3.0	66	99000	104	1407	286	23	0	23	2600	0	2600	790	180	6.2	5	0	9.9	22000	9	999999999	0	0.133	104	88	0	0	0	FRA_Lyon.074810_IWEC
1985	2	5	10	10.0	4.0	66	99000	313	1407	291	132	190	89	14000	13700	11100	1740	180	6.2	5	0	9.9	22000	9	999999999	0	0.133	104	88	0	0	0	FRA_Lyon.074810_IWEC
1985	2	5	11	11.0	5.0	66	99000	482	1407	296	249	355	127	26200	30800	16800	2430	180	7.2	5	0	9.9	22000	9	999999999	0	0.133	104	88	0	0	0	FRA_Lyon.074810_IWEC
1985	2	5	12	11.0	6.0	71	99000	598	1407	297	358	517	137	38400	47400	18500	2710	180	5.7	4	0	9.9	22000	9	999999999	0	0.133	104	88	0	0	0	FRA_Lyon.074810_IWEC
1985	2	5	13	11.0	6.0	71	99000	655	1407	297	428	663	118	45500	63400	17100	2420	180	5.1	1	0	9.9	22000	9	999999999	0	0.133	104	88	0	0	0	FRA_Lyon.074810_IWEC
1985	2	5	14	11.0	6.0	71	99000	648	1407	297	421	696	99	45200	66900	14800	2080	180	4.1	1	0	9.9	22000	9	999999999	0	0.133	104	88	0	0	0	FRA_Lyon.074810_IWEC
1985	2	5	15	12.0	6.0	67	99000	578	1407	301	349	540	126	37600	49100	17200	2460	180	3.6	3	0	9.9	22000	9	999999999	0	0.133	104	88	0	0	0	FRA_Lyon.074810_IWEC
1985	2	5	16	12.0	6.0	67	99000	449	1407	301	232	383	109	24600	32400	14800	2060	180	3.1	4	0	9.9	22000	9	999999999	0	0.133	104	88	0	0	0	FRA_Lyon.074810_IWEC
1985	2	5	17	11.0	6.0	71	99000	270	1407	297	105	136	79	11500	9500	9400	1700	160	3.1	5	0	9.9	22000	9	999999999	0	0.133	104	88	0	0	0	FRA_Lyon.074810_IWEC
1985	2	5	18	10.0	6.0	76	99000	62	1407	293	12	0	12	1400	0	1400	420	0	0.0	6	0	9.0	22000	9	999999999	0	0.133	104	88	0	0	0	FRA_Lyon.074810_IWEC
1985	2	5	19	8.3	5.1	80	99100	0	1407	290	0	0	0	0	0	0	0	0	0.0	2	1	8.0	22000	9	999999999	0	0.133	104	88	0	0	0	FRA_Lyon.074810_IWEC
1985	2	5	20	7.0	4.0	81	99100	0	1407	288	0	0	0	0	0	0	0	100	1.0	3	2	11.2	22000	9	999999999	0	0.133	104	88	0	0	0	FRA_Lyon.074810_IWEC
1985	2	5	21	6.0	3.0	81	99100	0	1407	283	0	0	0	0	0	0	0	120	2.1	4	2	9.9	22000	9	999999999	0	0.133	104	88	0	0	0	FRA_Lyon.074810_IWEC
1985	2	5	22	7.0	5.0	87	99100	0	1407	289	0	0	0	0	0	0	0	160	3.1	5	2	9.9	22000	9	999999999	0	0.133	104	88	0	0	0	FRA_Lyon.074810_IWEC
1985	2	5	23	7.0	5.0	87	99200	0	1407	292	0	0	0	0	0	0	0	160	3.1	6	3	9.9	22000	9	999999999	0	0.133	104	88	0	0	0	FRA_Lyon.074810_IWEC
1985	2	5	24	6.0	4.0	87	99200	0	1407	287	0	0	0	0	0	0	0	200	2.6	7	3	8.0	6000	9	999999999	0	0.133	104	88	0	0	0	FRA_Lyon.074810_IWEC
1985	2	6	1	5.2	3.6	89	99200	0	1407	285	0	0	0	0	0	0	0	0	0.0	7	4	7.0	6000	9	999999999	0	0.133	104	88	0	0	0	FRA_Lyon.074810_IWEC
1985	2	6	2	5.0	4.0	93	99200	0	1407	283	0	0	0	0	0	0	0	0	0.0	8	3	5.0	3000	9	999999999	0	0.133	104	88	0	0	0	FRA_Lyon.074810_IWEC
1985	2	6	3	5.0	4.0	93	99200	0	1407	280	0	0	0	0	0	0	0	0	0.0	8	2	5.0	3000	9	999999999	0	0.133	104	88	0	0	0	FRA_Lyon.074810_IWEC
1985	2	6	4	4.9	3.5	91	99200	0	1407	275	0	0	0	0	0	0	0	0	0.0	9	1	5.0	3000	9	999999999	0	0.133	104	88	0	0	0	FRA_Lyon.074810_IWEC
1985	2	6	5	5.0	4.0	93	99200	0	1407	276	0	0	0	0	0	0	0	160	2.1	8	1	6.0	3000	9	999999999	0	0.133	104	88	0	0	0	FRA_Lyon.074810_IWEC
1985	2	6	6	4.0	3.0	93	99200	0	1407	271	0	0	0	0	0	0	0	0	0.0	7	1	3.0	3000	0	999999099	0	0.133	104	88	0	0	0	FRA_Lyon.074810_IWEC
1985	2	6	7	5.0	4.0	93	99200	0	1407	276	0	0	0	0	0	0	0	0	0.0	6	1	4.0	3000	9	999999999	0	0.133	104	88	0	0	0	FRA_Lyon.074810_IWEC
1985	2	6	8	3.0	2.0	93	99200	0	1407	266	0	0	0	0	0	0	0	0	0.0	5	1	2.0	22000	0	999999099	0	0.133	104	88	0	0	0	FRA_Lyon.074810_IWEC
1985	2	6	9	4.0	3.0	93	99200	109	1407	271	25	0	25	2800	0	2800	840	0	0.0	5	1	2.0	22000	0	999999099	0	0.133	104	88	0	0	0	FRA_Lyon.074810_IWEC
1985	2	6	10	6.6	5.3	91	99200	319	1407	284	143	193	99	15000	13900	12200	1970	60	1.0	4	1	2.0	22000	0	999999099	0	0.133	104	88	0	0	0	FRA_Lyon.074810_IWEC
1985	2	6	11	9.0	6.0	81	99100	488	1407	294	273	440	119	28900	38200	16100	2280	120	1.0	3	1	3.5	22000	0	999999099	0	0.133	104	88	0	0	0	FRA_Lyon.074810_IWEC
1985	2	6	12	11.0	6.0	71	99100	604	1407	297	374	577	125	39200	53900	17700	2430	0	0.0	3	0	4.0	22000	0	999999099	0	0.133	104	88	0	0	0	FRA_Lyon.074810_IWEC
1985	2	6	13	12.9	7.1	68	99000	661	1407	306	426	668	110	45600	64100	16200	2300	0	0.0	2	0	5.0	22000	9	999999999	0	0.133	104	88	0	0	0	FRA_Lyon.074810_IWEC
1985	2	6	14	12.0	7.0	71	99000	654	1407	302	397	522	153	42700	48600	20500	3130	320	1.0	4	0	6.0	22000	9	999999999	0	0.133	104	88	0	0	0	FRA_Lyon.074810_IWEC
1985	2	6	15	13.0	7.0	67	98900	584	1407	312	302	312	172	32400	28400	21000	3660	320	2.1	6	1	11.2	22000	9	999999999	0	0.133	104	88	0	0	0	FRA_Lyon.074810_IWEC
1985	2	6	16	13.3	6.9	65	98900	455	1407	314	168	82	141	18600	7200	16100	3710	340	2.1	7	1	18.0	3600	9	999999999	0	0.133	104	88	0	0	0	FRA_Lyon.074810_IWEC
1985	2	6	17	12.0	7.0	71	98900	276	1407	315	79	15	76	8700	400	8400	2550	360	3.1	7	3	11.2	2700	9	999999999	0	0.133	104	88	0	0	0	FRA_Lyon.074810_IWEC
1985	2	6	18	12.0	7.0	71	98900	67	1407	320	11	0	11	1300	0	1300	390	20	2.1	7	5	11.2	2700	9	999999999	0	0.133	104	88	0	0	0	FRA_Lyon.074810_IWEC
1985	2	6	19	9.5	6.2	80	98900	0	1407	311	0	0	0	0	0	0	0	360	3.1	7	6	15.0	2700	9	999999999	0	0.133	104	88	0	0	0	FRA_Lyon.074810_IWEC
1985	2	6	20	9.0	6.0	81	98900	0	1407	309	0	0	0	0	0	0	0	340	1.0	7	6	9.9	2700	9	999999999	0	0.133	104	88	0	0	0	FRA_Lyon.074810_IWEC
1985	2	6	21	9.0	6.0	81	98900	0	1407	309	0	0	0	0	0	0	0	320	2.1	7	6	9.9	2700	9	999999999	0	0.133	104	88	0	0	0	FRA_Lyon.074810_IWEC
1985	2	6	22	7.3	5.4	88	98900	0	1407	301	0	0	0	0	0	0	0	200	1.0	7	6	15.0	2700	9	999999999	0	0.133	104	88	0	0	0	FRA_Lyon.074810_IWEC
1985	2	6	23	6.0	4.0	87	98900	0	1407	291	0	0	0	0	0	0	0	260	1.0	6	5	9.9	2700	9	999999999	0	0.133	104	88	0	0	0	FRA_Lyon.074810_IWEC
1985	2	6	24	5.0	4.0	93	99000	0	1407	283	0	0	0	0	0	0	0	260	2.6	4	3	9.0	22000	9	999999999	0	0.133	104	88	0	0	0	FRA_Lyon.074810_IWEC
1985	2	7	1	5.4	4.8	96	99000	0	1406	278	0	0	0	0	0	0	0	180	1.0	2	1	5.0	22000	9	999999999	0	0.133	104	88	0	0	0	FRA_Lyon.074810_IWEC
1985	2	7	2	4.0	3.0	93	98900	0	1406	271	0	0	0	0	0	0	0	0	0.0	2	1	4.0	22000	0	999999099	0	0.133	104	88	0	0	0	FRA_Lyon.074810_IWEC
1985	2	7	3	3.0	2.0	93	98900	0	1406	261	0	0	0	0	0	0	0	160	1.0	2	0	1.8	22000	0	999999099	0	0.133	104	88	0	0	0	FRA_Lyon.074810_IWEC
1985	2	7	4	3.6	2.7	94	98900	0	1406	264	0	0	0	0	0	0	0	160	1.0	1	0	1.3	22000	9	999999999	0	0.133	104	88	0	0	0	FRA_Lyon.074810_IWEC
1985	2	7	5	2.0	1.0	93	98900	0	1406	265	0	0	0	0	0	0	0	120	1.0	3	2	0.7	22000	0	999999099	0	0.133	104	88	0	0	0	FRA_Lyon.074810_IWEC
1985	2	7	6	2.0	1.0	93	98900	0	1406	270	0	0	0	0	0	0	0	280	1.0	5	4	0.6	22000	0	999999099	0	0.133	104	88	0	0	0	FRA_Lyon.074810_IWEC
1985	2	7	7	2.8	2.1	95	98800	0	1406	279	0	0	0	0	0	0	0	0	0.0	6	6	0.5	90	0	999999599	0	0.133	104	88	0	0	0	FRA_Lyon.074810_IWEC
1985	2	7	8	3.0	3.0	100	98900	0	1406	284	0	0	0	0	0	0	0	0	0.0	7	7	0.8	90	0	999999099	0	0.133	104	88	0	0	0	FRA_Lyon.074810_IWEC
1985	2	7	9	3.6	3.4	99	98900	115	1406	297	14	0	14	1600	0	1600	520	0	0.0	9	9	0.4	90	9	999999999	0	0.133	104	88	0	0	0	FRA_Lyon.074810_IWEC
1985	2	7	10	4.2	4.0	99	98900	324	1406	309	39	0	39	4600	0	4600	1600	0	0.0	10	10	0.0	15	0	999999599	0	0.133	104	88	0	0	0	FRA_Lyon.074810_IWEC
1985	2	7	11	4.0	4.0	100	98800	494	1406	308	72	0	72	8500	0	8500	3100	340	1.0	10	10	0.2	30	0	999999599	0	0.133	104	88	0	0	0	FRA_Lyon.074810_IWEC
1985	2	7	12	4.0	4.0	100	98700	611	1406	308	98	0	98	11500	0	11600	4320	0	0.0	10	10	0.4	30	0	999999599	0	0.133	104	88	0	0	0	FRA_Lyon.074810_IWEC
1985	2	7	13	4.6	4.5	99	98700	668	1406	311	110	0	110	13000	0	13100	4960	0	0.0	10	10	0.5	60	0	999999099	0	0.133	104	88	0	0	0	FRA_Lyon.074810_IWEC
1985	2	7	14	5.0	5.0	100	98600	661	1406	305	177	9	173	20100	600	19700	6990	0	0.0	9	9	1.8	90	0	999999099	0	0.133	104	88	0	0	0	FRA_Lyon.074810_IWEC
1985	2	7	15	6.0	5.0	93	98600	591	1406	303	202	43	183	22300	4000	20800	5170	20	1.0	8	8	3.5	120	0	999999099	0	0.133	104	88	0	0	0	FRA_Lyon.074810_IWEC
1985	2	7	16	6.0	4.5	90	98500	462	1406	298	172	70	149	19000	6300	16900	3890	60	1.0	7	7	4.0	120	0	999999099	0	0.133	104	88	0	0	0	FRA_Lyon.074810_IWEC
1985	2	7	17	6.0	5.0	93	98500	283	1406	298	75	7	74	8300	200	8200	2520	20	1.0	8	7	3.0	3300	0	999999099	0	0.133	104	88	0	0	0	FRA_Lyon.074810_IWEC
1985	2	7	18	5.0	4.0	93	98500	72	1406	290	10	0	10	1100	0	1100	360	40	1.0	8	6	2.5	6900	0	999999099	0	0.133	104	88	0	0	0	FRA_Lyon.074810_IWEC
1985	2	7	19	4.2	3.5	95	98400	0	1406	283	0	0	0	0	0	0	0	340	1.0	9	5	2.0	3000	0	999999099	0	0.133	104	88	0	0	0	FRA_Lyon.074810_IWEC
1985	2	7	20	5.0	4.0	93	98400	0	1406	293	0	0	0	0	0	0	0	360	1.0	9	7	0.8	60	0	999999599	0	0.133	104	88	0	0	0	FRA_Lyon.074810_IWEC
1985	2	7	21	4.0	4.0	100	98300	0	1406	293	0	0	0	0	0	0	0	0	0.0	10	8	0.7	60	0	999999099	0	0.133	104	88	0	0	0	FRA_Lyon.074810_IWEC
1985	2	7	22	4.2	3.8	97	98300	0	1406	309	0	0	0	0	0	0	0	0	0.0	10	10	0.7	60	0	999999099	0	0.133	104	88	0	0	0	FRA_Lyon.074810_IWEC
1985	2	7	23	4.0	3.0	93	98200	0	1406	307	0	0	0	0	0	0	0	0	0.0	10	10	0.9	60	0	999999099	0	0.133	104	88	0	0	0	FRA_Lyon.074810_IWEC
1985	2	7	24	4.0	4.0	100	98200	0	1406	308	0	0	0	0	0	0	0	100	1.0	10	10	0.4	22000	9	999999999	0	0.133	104	88	0	0	0	FRA_Lyon.074810_IWEC
1985	2	8	1	4.2	3.8	97	98100	0	1406	309	0	0	0	0	0	0	0	120	2.1	10	10	0.1	15	0	999999099	0	0.134	104	88	0	0	0	FRA_Lyon.074810_IWEC
1985	2	8	2	5.0	4.0	93	98100	0	1406	293	0	0	0	0	0	0	0	120	1.0	10	7	4.0	3000	0	999999099	0	0.134	104	88	0	0	0	FRA_Lyon.074810_IWEC
1985	2	8	3	5.0	4.0	93	98100	0	1406	287	0	0	0	0	0	0	0	0	0.0	10	5	0.9	3000	0	999999099	0	0.134	104	88	0	0	0	FRA_Lyon.074810_IWEC
1985	2	8	4	4.4	3.8	96	98000	0	1406	277	0	0	0	0	0	0	0	300	2.1	10	2	0.8	2700	0	999999099	0	0.134	104	88	0	0	0	FRA_Lyon.074810_IWEC
1985	2	8	5	6.0	5.0	93	98000	0	1406	288	0	0	0	0	0	0	0	140	3.1	10	3	2.0	2700	0	999999099	0	0.134	104	88	0	0	0	FRA_Lyon.074810_IWEC
1985	2	8	6	8.0	6.0	87	97900	0	1406	299	0	0	0	0	0	0	0	160	5.1	10	4	4.0	2700	0	999999099	0	0.134	104	88	0	0	0	FRA_Lyon.074810_IWEC
1985	2	8	7	8.0	5.0	81	97900	0	1406	301	0	0	0	0	0	0	0	160	3.6	10	5	5.0	2700	0	909999999	0	0.134	104	88	0	0	0	FRA_Lyon.074810_IWEC
1985	2	8	8	8.0	5.0	81	97900	0	1406	301	0	0	0	0	0	0	0	140	5.1	10	5	5.0	2700	9	999999999	0	0.134	104	88	0	0	0	FRA_Lyon.074810_IWEC
1985	2	8	9	9.0	6.0	81	97900	120	1406	306	8	0	8	900	0	900	310	120	4.1	10	5	6.0	2700	9	999999999	0	0.134	104	88	0	0	0	FRA_Lyon.074810_IWEC
1985	2	8	10	9.0	6.1	82	97900	330	1406	306	40	0	40	4700	0	4700	1640	140	4.6	10	5	7.0	2700	9	999999999	0	0.134	104	88	0	0	0	FRA_Lyon.074810_IWEC
1985	2	8	11	11.0	6.0	71	97900	500	1406	315	73	0	73	8600	0	8700	3150	160	5.1	10	5	7.0	2700	9	999999999	0	0.134	104	88	0	0	0	FRA_Lyon.074810_IWEC
1985	2	8	12	10.0	6.0	76	98000	617	1406	313	99	0	99	11600	0	11700	4380	180	5.1	10	6	7.0	1500	0	909999999	0	0.134	104	88	0	0	0	FRA_Lyon.074810_IWEC
1985	2	8	13	9.9	7.2	83	98000	674	1406	314	111	0	111	13100	0	13200	5010	160	3.1	10	6	7.0	1500	0	909999999	0	0.134	104	88	0	0	0	FRA_Lyon.074810_IWEC
1985	2	8	14	10.0	8.0	87	98000	667	1406	315	110	0	110	12900	0	13000	4930	140	4.6	10	6	6.0	1500	0	909999999	0	0.134	104	88	0	0	0	FRA_Lyon.074810_IWEC
1985	2	8	15	10.0	8.0	87	97900	597	1406	312	94	0	94	11100	0	11100	4150	140	4.1	10	5	6.0	1500	0	909999999	0	0.134	104	88	0	0	0	FRA_Lyon.074810_IWEC
1985	2	8	16	10.0	7.6	85	97900	468	1406	312	67	0	67	7800	0	7900	2840	180	5.1	10	5	6.0	2400	0	909999999	0	0.134	104	88	0	0	0	FRA_Lyon.074810_IWEC
1985	2	8	17	10.0	8.0	87	97900	289	1406	312	32	0	32	3800	0	3800	1320	160	3.1	10	5	8.0	2700	9	999999999	0	0.134	104	88	0	0	0	FRA_Lyon.074810_IWEC
1985	2	8	18	10.0	7.0	82	97900	77	1406	309	5	0	5	600	0	600	190	180	2.1	10	4	8.0	2700	9	999999999	0	0.134	104	88	0	0	0	FRA_Lyon.074810_IWEC
1985	2	8	19	9.8	7.4	85	97900	0	1406	309	0	0	0	0	0	0	0	180	1.0	10	4	8.0	2700	0	909999999	0	0.134	104	88	0	0	0	FRA_Lyon.074810_IWEC
1985	2	8	20	9.0	7.0	87	97900	0	1406	302	0	0	0	0	0	0	0	160	1.5	8	3	8.0	2700	9	999999999	0	0.134	104	88	0	0	0	FRA_Lyon.074810_IWEC
1985	2	8	21	9.0	7.0	87	97900	0	1406	302	0	0	0	0	0	0	0	140	1.5	7	3	8.0	2700	9	999999999	0	0.134	104	88	0	0	0	FRA_Lyon.074810_IWEC
1985	2	8	22	9.0	6.8	86	97900	0	1406	299	0	0	0	0	0	0	0	140	3.1	5	2	10.0	22000	9	999999999	0	0.134	104	88	0	0	0	FRA_Lyon.074810_IWEC
1985	2	8	23	8.0	6.0	87	97800	0	1406	297	0	0	0	0	0	0	0	160	2.1	6	3	11.2	2700	9	999999999	0	0.134	104	88	0	0	0	FRA_Lyon.074810_IWEC
1985	2	8	24	7.0	5.0	87	97800	0	1406	292	0	0	0	0	0	0	0	200	2.6	7	3	11.2	22000	9	999999999	0	0.134	104	88	0	0	0	FRA_Lyon.074810_IWEC
1985	2	9	1	9.1	6.1	81	97800	0	1405	304	0	0	0	0	0	0	0	200	5.1	7	4	10.0	9000	9	999999999	0	0.134	104	88	0	0	0	FRA_Lyon.074810_IWEC
1985	2	9	2	10.0	6.0	76	97700	0	1405	310	0	0	0	0	0	0	0	200	7.7	8	5	9.9	9000	9	999999999	0	0.134	104	88	0	0	0	FRA_Lyon.074810_IWEC
1985	2	9	3	10.0	6.0	76	97700	0	1405	317	0	0	0	0	0	0	0	200	6.7	8	7	9.9	9000	9	999999999	0	0.134	104	88	0	0	0	FRA_Lyon.074810_IWEC
1985	2	9	4	10.0	6.4	78	97600	0	1405	329	0	0	0	0	0	0	0	200	6.2	9	9	15.0	2700	9	999999999	0	0.134	104	88	0	0	0	FRA_Lyon.074810_IWEC
1985	2	9	5	10.0	7.0	82	97600	0	1405	318	0	0	0	0	0	0	0	200	7.2	9	7	9.9	2700	9	999999999	0	0.134	104	88	0	0	0	FRA_Lyon.074810_IWEC
1985	2	9	6	10.0	7.0	82	97500	0	1405	314	0	0	0	0	0	0	0	200	7.2	10	6	11.2	2700	0	909999999	0	0.134	104	88	0	0	0	FRA_Lyon.074810_IWEC
1985	2	9	7	9.2	7.3	88	97500	0	1405	308	0	0	0	0	0	0	0	200	8.2	10	5	10.0	2700	0	909999999	0	0.134	104	88	0	0	0	FRA_Lyon.074810_IWEC
1985	2	9	8	9.0	8.0	93	97500	0	1405	306	0	0	0	0	0	0	0	200	8.2	10	4	9.0	2700	0	909999999	0	0.134	104	88	0	0	0	FRA_Lyon.074810_IWEC
1985	2	9	9	9.0	8.0	93	97500	126	1405	303	8	0	8	1000	0	1000	330	200	7.2	10	3	8.0	2700	0	909999999	0	0.134	104	88	0	0	0	FRA_Lyon.074810_IWEC
1985	2	9	10	9.7	8.1	90	97500	336	1405	303	41	0	41	4800	0	4800	1680	180	7.2	10	2	8.0	2700	0	909999999	0	0.134	104	88	0	0	0	FRA_Lyon.074810_IWEC
1985	2	9	11	10.0	8.0	87	97500	506	1405	310	74	0	74	8800	0	8800	3210	180	8.2	10	4	8.0	2700	0	909999999	0	0.134	104	88	0	0	0	FRA_Lyon.074810_IWEC
1985	2	9	12	10.0	8.0	87	97500	623	1405	312	100	0	100	11800	0	11800	4440	200	10.3	10	5	6.0	1290	0	909999999	0	0.134	104	88	0	0	0	FRA_Lyon.074810_IWEC
1985	2	9	13	9.6	8.3	92	97500	681	1405	314	112	0	112	13300	0	13300	5080	200	8.2	10	6	6.0	1230	0	909999999	0	0.134	104	88	0	0	0	FRA_Lyon.074810_IWEC
1985	2	9	14	10.0	8.0	87	97500	674	1405	312	147	0	147	17000	0	17100	6280	200	8.2	10	5	6.0	1230	0	909999999	0	0.134	104	88	0	0	0	FRA_Lyon.074810_IWEC
1985	2	9	15	10.0	9.0	93	97400	604	1405	313	155	1	155	17600	100	17600	6150	180	5.1	9	5	9.0	2700	9	999999999	0	0.134	104	88	0	0	0	FRA_Lyon.074810_IWEC
1985	2	9	16	10.7	8.9	89	97400	474	1405	314	129	5	128	14500	300	14300	4730	200	5.1	9	4	9.0	2700	9	999999999	0	0.134	104	88	0	0	0	FRA_Lyon.074810_IWEC
1985	2	9	17	11.0	9.0	87	97500	295	1405	313	105	108	82	11500	7700	9900	1770	200	3.1	6	3	9.0	22000	9	999999999	0	0.134	104	88	0	0	0	FRA_Lyon.074810_IWEC
1985	2	9	18	9.0	8.0	93	97500	82	1405	300	19	0	19	2100	0	2100	640	100	1.0	4	2	6.0	22000	9	999999999	0	0.134	104	88	0	0	0	FRA_Lyon.074810_IWEC
1985	2	9	19	7.8	6.8	93	97500	0	1405	290	0	0	0	0	0	0	0	120	3.1	1	1	5.0	22000	9	999999999	0	0.134	104	88	0	0	0	FRA_Lyon.074810_IWEC
1985	2	9	20	6.0	5.0	93	97500	0	1405	285	0	0	0	0	0	0	0	160	3.1	2	2	5.0	22000	9	999999999	0	0.134	104	88	0	0	0	FRA_Lyon.074810_IWEC
1985	2	9	21	5.0	4.0	93	97500	0	1405	280	0	0	0	0	0	0	0	180	1.0	2	2	0.6	22000	0	999999099	0	0.134	104	88	0	0	0	FRA_Lyon.074810_IWEC
1985	2	9	22	4.4	3.4	93	97500	0	1405	277	0	0	0	0	0	0	0	200	1.0	2	2	0.8	22000	0	999999099	0	0.134	104	88	0	0	0	FRA_Lyon.074810_IWEC
1985	2	9	23	4.0	3.0	93	97500	0	1405	282	0	0	0	0	0	0	0	120	1.5	5	5	0.4	22000	0	999999099	0	0.134	104	88	0	0	0	FRA_Lyon.074810_IWEC
1985	2	9	24	5.0	4.0	93	97400	0	1405	293	0	0	0	0	0	0	0	140	3.1	7	7	1.5	90	0	999999099	0	0.134	104	88	0	0	0	FRA_Lyon.074810_IWEC
1985	2	10	1	3.6	3.2	97	97400	0	1405	297	0	0	0	0	0	0	0	160	3.6	9	9	0.3	150	0	999999599	0	0.134	104	88	0	0	0	FRA_Lyon.074810_IWEC
1985	2	10	2	4.0	4.0	100	97300	0	1405	300	0	0	0	0	0	0	0	120	2.6	9	9	4.0	300	0	999999099	0	0.134	104	88	0	0	0	FRA_Lyon.074810_IWEC
1985	2	10	3	4.0	3.0	93	97300	0	1405	299	0	0	0	0	0	0	0	160	1.5	9	9	0.8	360	0	999999099	0	0.134	104	88	0	0	0	FRA_Lyon.074810_IWEC
1985	2	10	4	4.1	3.6	97	97200	0	1405	300	0	0	0	0	0	0	0	100	1.5	9	9	2.0	330	0	999999099	0	0.134	104	88	0	0	0	FRA_Lyon.074810_IWEC
1985	2	10	5	5.0	4.0	93	97100	0	1405	304	0	0	0	0	0	0	0	120	1.0	9	9	3.0	390	0	999999099	0	0.134	104	88	0	0	0	FRA_Lyon.074810_IWEC
1985	2	10	6	4.0	3.0	93	97100	0	1405	299	0	0	0	0	0	0	0	40	1.5	9	9	2.0	600	0	999999099	0	0.134	104	88	0	0	0	FRA_Lyon.074810_IWEC
1985	2	10	7	3.9	3.0	94	97100	0	1405	298	0	0	0	0	0	0	0	100	1.0	9	9	1.5	510	0	999999099	0	0.134	104	88	0	0	0	FRA_Lyon.074810_IWEC
1985	2	10	8	4.0	3.0	93	97000	1	1405	299	0	0	0	0	0	0	0	180	1.0	9	9	2.0	390	0	999999099	0	0.134	104	88	0	0	0	FRA_Lyon.074810_IWEC
1985	2	10	9	4.0	3.0	93	97000	132	1405	299	17	0	17	2000	0	2000	640	120	2.1	9	9	2.0	600	0	999999099	0	0.134	104	88	0	0	0	FRA_Lyon.074810_IWEC
1985	2	10	10	4.1	3.3	95	97000	342	1405	299	80	0	80	9000	0	9000	2920	40	1.0	9	9	1.3	1500	9	999999999	0	0.134	104	88	0	0	0	FRA_Lyon.074810_IWEC
1985	2	10	11	4.0	3.0	93	97000	512	1405	299	146	8	143	16300	500	16100	5320	60	1.5	9	9	2.0	1500	0	999999099	0	0.134	104	88	0	0	0	FRA_Lyon.074810_IWEC
1985	2	10	12	5.0	4.0	93	97000	630	1405	304	194	25	183	21900	1800	20700	7080	220	1.0	9	9	3.0	990	0	999999099	0	0.134	104	88	0	0	0	FRA_Lyon.074810_IWEC
1985	2	10	13	6.0	4.7	91	97000	687	1405	309	219	28	205	24700	2200	23200	8040	60	2.1	9	9	3.5	1800	0	999999099	0	0.134	104	88	0	0	0	FRA_Lyon.074810_IWEC
1985	2	10	14	7.0	4.0	81	96900	680	1405	306	245	14	238	27300	1200	26700	8760	120	1.0	8	8	3.5	1470	0	909999999	0	0.134	104	88	0	0	0	FRA_Lyon.074810_IWEC
1985	2	10	15	7.0	5.0	87	96900	610	1405	307	234	71	203	25900	6700	23000	5690	60	1.0	8	8	3.5	1500	0	909999999	0	0.134	104	88	0	0	0	FRA_Lyon.074810_IWEC
1985	2	10	16	7.0	5.0	87	96900	481	1405	302	182	79	155	20200	7100	17600	4090	100	2.1	7	7	6.0	2100	9	999999999	0	0.134	104	88	0	0	0	FRA_Lyon.074810_IWEC
1985	2	10	17	7.0	5.0	87	96900	302	1405	307	83	11	81	9200	400	9000	2760	60	2.6	8	8	8.0	2100	9	999999999	0	0.134	104	88	0	0	0	FRA_Lyon.074810_IWEC
1985	2	10	18	7.0	5.0	87	97000	87	1405	307	12	0	12	1400	0	1400	430	80	1.5	8	8	8.0	870	9	999999999	0	0.134	104	88	0	0	0	FRA_Lyon.074810_IWEC
1985	2	10	19	6.0	3.9	86	97000	0	1405	308	0	0	0	0	0	0	0	40	1.5	9	9	8.0	870	9	999999999	0	0.134	104	88	0	0	0	FRA_Lyon.074810_IWEC
1985	2	10	20	6.0	4.0	87	97000	0	1405	308	0	0	0	0	0	0	0	20	1.5	9	9	3.0	900	9	999999999	0	0.134	104	88	0	0	0	FRA_Lyon.074810_IWEC
1985	2	10	21	5.0	4.0	93	97000	0	1405	313	0	0	0	0	0	0	0	80	3.1	10	10	2.5	750	0	909999999	0	0.134	104	88	0	0	0	FRA_Lyon.074810_IWEC
1985	2	10	22	4.6	3.5	93	97000	0	1405	310	0	0	0	0	0	0	0	320	3.1	10	10	0.9	15	0	999999099	0	0.134	104	88	0	0	0	FRA_Lyon.074810_IWEC
1985	2	10	23	4.0	3.0	93	97100	0	1405	307	0	0	0	0	0	0	0	320	3.1	10	10	0.4	30	0	999999599	0	0.134	104	88	0	0	0	FRA_Lyon.074810_IWEC
1985	2	10	24	4.0	3.0	93	97100	0	1405	299	0	0	0	0	0	0	0	320	2.1	9	9	0.4	30	0	999999599	0	0.134	104	88	0	0	0	FRA_Lyon.074810_IWEC
1985	2	11	1	3.5	2.8	95	97100	0	1404	296	0	0	0	0	0	0	0	360	3.1	9	9	1.4	60	9	999999999	0	0.134	104	88	0	0	0	FRA_Lyon.074810_IWEC
1985	2	11	2	3.0	2.0	93	97100	0	1404	293	0	0	0	0	0	0	0	340	3.1	9	9	2.0	90	9	999999999	0	0.134	104	88	0	0	0	FRA_Lyon.074810_IWEC
1985	2	11	3	2.0	1.0	93	97100	0	1404	288	0	0	0	0	0	0	0	300	3.1	10	9	2.5	120	0	909999999	0	0.134	104	88	0	0	0	FRA_Lyon.074810_IWEC
1985	2	11	4	1.2	0.1	92	97100	0	1404	284	0	0	0	0	0	0	0	340	3.1	10	9	3.0	150	0	909999999	0	0.134	104	88	0	0	0	FRA_Lyon.074810_IWEC
1985	2	11	5	1.0	0.0	93	97200	0	1404	283	0	0	0	0	0	0	0	340	3.1	10	9	3.0	90	0	909999999	0	0.134	104	88	0	0	0	FRA_Lyon.074810_IWEC
1985	2	11	6	1.0	-1.0	86	97200	0	1404	282	0	0	0	0	0	0	0	340	3.1	10	9	3.0	90	0	909999999	0	0.134	104	88	0	0	0	FRA_Lyon.074810_IWEC
1985	2	11	7	0.0	-1.0	92	97200	0	1404	278	0	0	0	0	0	0	0	340	3.1	10	9	3.0	90	0	999099999	0	0.134	104	88	0	0	0	FRA_Lyon.074810_IWEC
1985	2	11	8	0.0	-1.0	92	97200	1	1404	278	0	0	0	0	0	0	0	340	3.1	10	9	2.5	90	0	993999999	0	0.134	104	88	0	0	0	FRA_Lyon.074810_IWEC
1985	2	11	9	-1.0	-2.0	92	97200	137	1404	273	10	0	10	1200	0	1200	390	340	2.1	10	9	3.0	90	9	999999999	0	0.134	104	88	0	0	0	FRA_Lyon.074810_IWEC
1985	2	11	10	-0.7	-2.0	90	97200	348	1404	274	44	0	44	5200	0	5200	1800	340	3.6	10	9	3.5	90	0	999999099	0	0.134	104	88	0	0	0	FRA_Lyon.074810_IWEC
1985	2	11	11	0.0	-2.0	85	97200	518	1404	277	78	0	78	9200	0	9300	3380	340	2.1	10	9	3.5	120	0	999999099	0	0.134	104	88	0	0	0	FRA_Lyon.074810_IWEC
1985	2	11	12	0.0	-2.0	85	97200	636	1404	277	104	0	104	12300	0	12400	4640	340	2.1	10	9	3.5	120	0	999999099	0	0.134	104	88	0	0	0	FRA_Lyon.074810_IWEC
1985	2	11	13	0.0	-2.0	85	97100	694	1404	277	117	0	117	13900	0	13900	5300	320	3.1	10	9	3.5	150	0	999999099	0	0.134	104	88	0	0	0	FRA_Lyon.074810_IWEC
1985	2	11	14	0.0	-2.0	85	97100	687	1404	277	116	0	116	13700	0	13700	5220	20	4.6	10	9	3.5	150	0	999999099	0	0.134	104	88	0	0	0	FRA_Lyon.074810_IWEC
1985	2	11	15	0.0	-2.0	85	97100	617	1404	277	100	0	100	11800	0	11800	4420	20	4.6	10	9	3.5	150	0	999999099	0	0.134	104	88	0	0	0	FRA_Lyon.074810_IWEC
1985	2	11	16	0.1	-1.8	86	97100	488	1404	277	72	0	72	8500	0	8500	3070	360	3.1	10	9	3.5	150	0	999999099	0	0.134	104	88	0	0	0	FRA_Lyon.074810_IWEC
1985	2	11	17	0.0	-2.0	85	97100	308	1404	277	36	0	36	4300	0	4300	1480	340	3.1	10	9	3.0	150	0	999999099	0	0.134	104	88	0	0	0	FRA_Lyon.074810_IWEC
1985	2	11	18	0.0	-2.0	85	97200	92	1404	285	6	0	6	700	0	700	230	340	3.1	10	10	2.0	150	0	999999099	0	0.134	104	88	0	0	0	FRA_Lyon.074810_IWEC
1985	2	11	19	-0.7	-2.1	89	97200	0	1404	282	0	0	0	0	0	0	0	340	3.1	10	10	2.0	150	0	999999099	0	0.134	104	88	0	0	0	FRA_Lyon.074810_IWEC
1985	2	11	20	-1.0	-2.0	92	97200	0	1404	280	0	0	0	0	0	0	0	340	3.1	10	10	2.0	120	0	993999999	0	0.134	104	88	0	0	0	FRA_Lyon.074810_IWEC
1985	2	11	21	-1.0	-2.0	92	97300	0	1404	280	0	0	0	0	0	0	0	340	2.1	10	10	2.0	120	0	993999999	0	0.134	104	88	0	0	0	FRA_Lyon.074810_IWEC
1985	2	11	22	-1.0	-2.4	89	97300	0	1404	280	0	0	0	0	0	0	0	320	2.1	10	10	2.0	150	9	999999999	0	0.134	104	88	0	0	0	FRA_Lyon.074810_IWEC
1985	2	11	23	-1.0	-3.0	85	97400	0	1404	279	0	0	0	0	0	0	0	320	2.1	10	10	2.0	180	0	999999099	0	0.134	104	88	0	0	0	FRA_Lyon.074810_IWEC
1985	2	11	24	-1.1	-2.8	87	97400	0	1404	279	0	0	0	0	0	0	0	320	2.1	10	10	2.0	22000	0	999999099	0	0.134	104	88	0	0	0	FRA_Lyon.074810_IWEC
1985	2	12	1	-1.2	-3.0	86	97400	0	1404	279	0	0	0	0	0	0	0	340	2.1	10	10	2.5	180	0	999999099	0	0.135	104	88	0	0	0	FRA_Lyon.074810_IWEC
1985	2	12	2	-1.0	-3.0	85	97500	0	1404	279	0	0	0	0	0	0	0	340	2.1	10	10	2.5	150	0	999999099	0	0.135	104	88	0	0	0	FRA_Lyon.074810_IWEC
1985	2	12	3	-1.0	-3.0	85	97500	0	1404	279	0	0	0	0	0	0	0	340	2.1	10	10	2.5	300	0	999999099	0	0.135	104	88	0	0	0	FRA_Lyon.074810_IWEC
1985	2	12	4	-1.3	-3.2	85	97500	0	1404	278	0	0	0	0	0	0	0	340	3.1	10	10	3.0	300	0	999999099	0	0.135	104	88	0	0	0	FRA_Lyon.074810_IWEC
1985	2	12	5	-1.0	-3.0	85	97500	0	1404	279	0	0	0	0	0	0	0	360	3.1	10	10	3.5	330	0	999999099	0	0.135	104	88	0	0	0	FRA_Lyon.074810_IWEC
1985	2	12	6	-2.0	-3.0	92	97500	0	1404	275	0	0	0	0	0	0	0	360	3.1	10	10	4.0	330	0	999999099	0	0.135	104	88	0	0	0	FRA_Lyon.074810_IWEC
1985	2	12	7	-1.2	-3.0	86	97400	0	1404	279	0	0	0	0	0	0	0	340	2.1	10	10	2.5	180	0	999999099	0	0.135	104	88	0	0	0	FRA_Lyon.074810_IWEC
1985	2	12	8	-1.0	-3.0	85	97500	2	1404	266	0	0	0	0	0	0	10	20	2.1	9	8	3.5	360	0	999999099	0	0.135	104	88	0	0	0	FRA_Lyon.074810_IWEC
1985	2	12	9	-1.0	-3.0	85	97500	143	1404	259	23	0	23	2600	0	2600	830	20	1.5	8	6	3.0	390	0	999999099	0	0.135	104	88	0	0	0	FRA_Lyon.074810_IWEC
1985	2	12	10	-1.3	-3.3	85	97600	354	1404	253	117	53	104	12900	4500	11700	2630	360	1.0	7	4	3.4	2700	0	999999099	0	0.135	104	88	0	0	0	FRA_Lyon.074810_IWEC
1985	2	12	11	-1.0	-3.0	85	97500	525	1404	253	263	253	168	27800	23400	19700	3570	20	1.5	6	3	4.0	300	0	999999099	0	0.135	104	88	0	0	0	FRA_Lyon.074810_IWEC
1985	2	12	12	1.0	-3.0	72	97500	643	1404	260	393	457	183	41100	43600	22900	3800	120	1.0	4	3	4.5	22000	0	999999099	0	0.135	104	88	0	0	0	FRA_Lyon.074810_IWEC
1985	2	12	13	1.9	-2.5	71	97500	700	1404	261	467	637	147	48700	61600	20100	3020	60	3.1	2	2	5.0	22000	9	999999999	0	0.135	104	88	0	0	0	FRA_Lyon.074810_IWEC
1985	2	12	14	3.0	-2.0	68	97500	694	1404	273	426	448	204	44500	43200	25200	4370	40	2.1	5	5	6.0	7500	9	999999999	0	0.135	104	88	0	0	0	FRA_Lyon.074810_IWEC
1985	2	12	15	3.2	-2.6	64	97400	623	1404	279	304	189	220	33000	18200	25000	5280	40	3.1	7	7	6.0	7500	9	999999999	0	0.135	104	88	0	0	0	FRA_Lyon.074810_IWEC
1985	2	12	16	3.5	-2.1	65	97400	494	1404	291	139	8	136	15600	500	15400	5060	100	4.1	9	9	6.0	690	9	999999999	0	0.135	104	88	0	0	0	FRA_Lyon.074810_IWEC
1985	2	12	17	3.2	-2.4	65	97400	314	1404	290	71	0	71	8000	0	8000	2580	100	3.8	9	9	6.0	690	9	999999999	0	0.135	104	88	0	0	0	FRA_Lyon.074810_IWEC
1985	2	12	18	2.8	-2.4	67	97400	98	1404	288	12	0	12	1400	0	1400	440	100	3.4	9	9	6.0	690	9	999999999	0	0.135	104	88	0	0	0	FRA_Lyon.074810_IWEC
1985	2	12	19	2.5	-2.1	70	97400	0	1404	287	0	0	0	0	0	0	0	120	3.1	9	9	6.0	570	9	999999999	0	0.135	104	88	0	0	0	FRA_Lyon.074810_IWEC
1985	2	12	20	2.2	-1.9	73	97400	0	1404	286	0	0	0	0	0	0	0	120	3.8	9	9	6.0	570	9	999999999	0	0.135	104	88	0	0	0	FRA_Lyon.074810_IWEC
1985	2	12	21	1.8	-1.4	78	97400	0	1404	285	0	0	0	0	0	0	0	120	4.4	9	9	6.0	570	9	999999999	0	0.135	104	88	0	0	0	FRA_Lyon.074810_IWEC
1985	2	12	22	1.5	-0.8	84	97400	0	1404	284	0	0	0	0	0	0	0	140	5.1	9	9	6.0	330	0	999099999	0	0.135	104	88	0	0	0	FRA_Lyon.074810_IWEC
1985	2	12	23	1.8	-0.3	86	97300	0	1404	286	0	0	0	0	0	0	0	140	4.9	9	9	5.5	330	9	999999999	0	0.135	104	88	0	0	0	FRA_Lyon.074810_IWEC
1985	2	12	24	2.0	0.3	88	97300	0	1404	287	0	0	0	0	0	0	0	140	4.8	9	9	5.0	330	9	999999999	0	0.135	104	88	0	0	0	FRA_Lyon.074810_IWEC
1985	2	13	1	2.3	0.9	90	97300	0	1403	289	0	0	0	0	0	0	0	120	4.6	9	9	4.5	330	0	909999999	0	0.135	104	88	0	0	0	FRA_Lyon.074810_IWEC
1985	2	13	2	2.6	1.3	91	97300	0	1403	291	0	0	0	0	0	0	0	120	4.1	9	9	5.7	330	9	999999999	0	0.135	104	88	0	0	0	FRA_Lyon.074810_IWEC
1985	2	13	3	2.9	1.6	91	97300	0	1403	292	0	0	0	0	0	0	0	120	3.6	10	9	6.8	330	9	999999999	0	0.135	104	88	0	0	0	FRA_Lyon.074810_IWEC
1985	2	13	4	3.2	2.0	92	97300	0	1403	294	0	0	0	0	0	0	0	140	3.1	10	9	8.0	300	0	909999999	0	0.135	104	88	0	0	0	FRA_Lyon.074810_IWEC
1985	2	13	5	3.9	2.6	92	97400	0	1403	298	0	0	0	0	0	0	0	140	2.8	10	9	9.3	300	9	999999999	0	0.135	104	88	0	0	0	FRA_Lyon.074810_IWEC
1985	2	13	6	4.5	3.2	91	97400	0	1403	309	0	0	0	0	0	0	0	140	2.4	10	10	10.7	300	9	999999999	0	0.135	104	88	0	0	0	FRA_Lyon.074810_IWEC
1985	2	13	7	5.2	3.8	91	97500	0	1403	313	0	0	0	0	0	0	0	180	2.1	10	10	12.0	270	0	909999999	0	0.135	104	88	0	0	0	FRA_Lyon.074810_IWEC
1985	2	13	8	5.2	3.9	91	97600	2	1403	313	0	0	0	0	0	0	10	180	1.7	10	10	10.7	270	9	999999999	0	0.135	104	88	0	0	0	FRA_Lyon.074810_IWEC
1985	2	13	9	5.3	3.9	91	97700	150	1403	305	11	0	11	1400	0	1400	450	180	1.4	10	9	9.3	270	9	999999999	0	0.135	104	88	0	0	0	FRA_Lyon.074810_IWEC
1985	2	13	10	5.3	4.0	91	97700	361	1403	305	45	0	45	5400	0	5400	1890	320	1.0	10	9	8.0	510	9	999999999	0	0.135	104	88	0	0	0	FRA_Lyon.074810_IWEC
1985	2	13	11	6.0	4.0	87	97800	531	1403	308	106	0	106	12300	0	12300	4380	320	1.0	10	9	8.0	510	9	999999999	0	0.135	104	88	0	0	0	FRA_Lyon.074810_IWEC
1985	2	13	12	6.0	3.3	83	98000	649	1403	308	173	2	172	19700	200	19600	6910	320	2.0	9	9	14.0	510	9	999999999	0	0.135	104	88	0	0	0	FRA_Lyon.074810_IWEC
1985	2	13	13	6.0	3.0	81	98100	707	1403	307	228	8	224	25600	700	25300	8670	360	3.1	9	9	20.0	450	9	999999999	0	0.135	104	88	0	0	0	FRA_Lyon.074810_IWEC
1985	2	13	14	6.0	2.0	75	98100	701	1403	306	225	29	210	25500	2300	23900	8290	0	0.0	9	9	11.2	630	9	999999999	0	0.135	104	88	0	0	0	FRA_Lyon.074810_IWEC
1985	2	13	15	5.0	3.0	87	98100	630	1403	303	195	25	183	21900	1900	20800	7100	140	2.1	9	9	8.0	930	9	999999999	0	0.135	104	88	0	0	0	FRA_Lyon.074810_IWEC
1985	2	13	16	6.0	3.6	85	98200	501	1403	308	141	7	138	15800	400	15600	5140	120	3.1	9	9	8.0	1260	9	999999999	0	0.135	104	88	0	0	0	FRA_Lyon.074810_IWEC
1985	2	13	17	6.0	3.0	81	98200	321	1403	301	73	0	73	8200	0	8200	2640	120	4.1	9	8	8.0	2700	9	999999999	0	0.135	104	88	0	0	0	FRA_Lyon.074810_IWEC
1985	2	13	18	6.0	3.0	81	98200	104	1403	296	12	0	12	1400	0	1500	470	140	3.1	9	7	8.0	1380	0	909999999	0	0.135	104	88	0	0	0	FRA_Lyon.074810_IWEC
1985	2	13	19	5.1	3.0	86	98200	0	1403	289	0	0	0	0	0	0	0	140	3.1	9	6	10.0	1290	9	999999999	0	0.135	104	88	0	0	0	FRA_Lyon.074810_IWEC
1985	2	13	20	5.0	3.0	87	98100	0	1403	289	0	0	0	0	0	0	0	160	4.1	9	6	11.2	1290	0	909999999	0	0.135	104	88	0	0	0	FRA_Lyon.074810_IWEC
1985	2	13	21	5.0	3.0	87	98100	0	1403	286	0	0	0	0	0	0	0	160	3.1	10	5	11.2	2700	0	919999999	0	0.135	104	88	0	0	0	FRA_Lyon.074810_IWEC
1985	2	13	22	5.0	3.0	87	98100	0	1403	286	0	0	0	0	0	0	0	140	4.6	10	5	20.0	2400	9	999999999	0	0.135	104	88	0	0	0	FRA_Lyon.074810_IWEC
1985	2	13	23	6.0	3.0	81	98100	0	1403	290	0	0	0	0	0	0	0	160	5.7	10	5	11.2	1200	9	999999999	0	0.135	104	88	0	0	0	FRA_Lyon.074810_IWEC
1985	2	13	24	7.0	4.0	81	98100	0	1403	293	0	0	0	0	0	0	0	200	8.2	9	4	11.2	840	0	909999999	0	0.135	104	88	0	0	0	FRA_Lyon.074810_IWEC
1985	2	14	1	7.3	1.9	69	98200	0	1403	292	0	0	0	0	0	0	0	260	13.9	9	4	30.0	2700	9	999999999	0	0.135	104	88	0	0	0	FRA_Lyon.074810_IWEC
1985	2	14	2	5.0	2.0	81	98300	0	1403	283	0	0	0	0	0	0	0	280	4.1	9	4	11.2	600	9	999999999	0	0.135	104	88	0	0	0	FRA_Lyon.074810_IWEC
1985	2	14	3	5.0	2.0	81	98400	0	1403	283	0	0	0	0	0	0	0	280	2.6	9	4	11.2	22000	9	999999999	0	0.135	104	88	0	0	0	FRA_Lyon.074810_IWEC
1985	2	14	4	4.0	1.9	86	98400	0	1403	279	0	0	0	0	0	0	0	120	3.1	9	4	30.0	2700	9	999999999	0	0.135	104	88	0	0	0	FRA_Lyon.074810_IWEC
1985	2	14	5	4.0	2.0	87	98400	0	1403	281	0	0	0	0	0	0	0	120	3.1	9	5	11.2	2700	9	999999999	0	0.135	104	88	0	0	0	FRA_Lyon.074810_IWEC
1985	2	14	6	4.0	2.0	87	98400	0	1403	281	0	0	0	0	0	0	0	120	3.6	10	5	11.2	2700	9	999999999	0	0.135	104	88	0	0	0	FRA_Lyon.074810_IWEC
1985	2	14	7	4.8	2.7	86	98500	0	1403	287	0	0	0	0	0	0	0	140	4.1	10	6	20.0	1500	0	909999999	0	0.135	104	88	0	0	0	FRA_Lyon.074810_IWEC
1985	2	14	8	4.0	3.0	93	98500	3	1403	282	0	0	0	0	0	0	10	0	0.0	10	5	11.2	1500	9	999999999	0	0.135	104	88	0	0	0	FRA_Lyon.074810_IWEC
1985	2	14	9	6.0	3.0	81	98500	156	1403	288	19	0	19	2300	0	2300	740	0	0.0	9	4	11.2	7500	9	999999999	0	0.135	104	88	0	0	0	FRA_Lyon.074810_IWEC
1985	2	14	10	5.8	4.0	88	98500	367	1403	283	89	0	89	10000	0	10000	3250	120	2.1	9	2	25.0	6900	9	999999999	0	0.135	104	88	0	0	0	FRA_Lyon.074810_IWEC
1985	2	14	11	8.0	5.0	81	98400	538	1403	296	156	9	152	17500	600	17200	5710	160	3.6	9	3	11.2	1290	9	999999999	0	0.135	104	88	0	0	0	FRA_Lyon.074810_IWEC
1985	2	14	12	9.0	5.0	76	98400	656	1403	300	205	26	193	23100	2000	21800	7520	0	0.0	9	3	11.2	1350	9	999999999	0	0.135	104	88	0	0	0	FRA_Lyon.074810_IWEC
1985	2	14	13	10.2	4.7	69	98400	714	1403	307	230	30	215	26000	2300	24400	8510	180	1.5	9	4	30.0	6300	9	999999999	0	0.135	104	88	0	0	0	FRA_Lyon.074810_IWEC
1985	2	14	14	11.0	3.0	58	98300	707	1403	311	228	30	213	25800	2300	24200	8400	180	4.6	9	5	11.2	6300	9	999999999	0	0.135	104	88	0	0	0	FRA_Lyon.074810_IWEC
1985	2	14	15	10.0	4.0	66	98300	637	1403	315	197	25	186	22200	1900	21000	7200	180	4.6	9	7	11.2	1800	9	999999999	0	0.135	104	88	0	0	0	FRA_Lyon.074810_IWEC
1985	2	14	16	10.0	3.0	62	98200	507	1403	325	144	15	138	16100	900	15600	5180	160	4.1	9	9	45.0	1800	9	999999999	0	0.135	104	88	0	0	0	FRA_Lyon.074810_IWEC
1985	2	14	17	10.0	2.0	57	98200	327	1403	324	75	0	75	8400	0	8500	2730	160	4.6	9	9	9.9	1800	9	999999999	0	0.135	104	88	0	0	0	FRA_Lyon.074810_IWEC
1985	2	14	18	9.0	3.0	66	98100	109	1403	321	13	0	13	1500	0	1500	490	160	4.1	9	9	9.9	1800	9	999999999	0	0.135	104	88	0	0	0	FRA_Lyon.074810_IWEC
1985	2	14	19	9.0	2.6	64	98100	0	1403	320	0	0	0	0	0	0	0	180	6.2	9	9	35.0	1500	9	999999999	0	0.135	104	88	0	0	0	FRA_Lyon.074810_IWEC
1985	2	14	20	8.0	4.0	76	98100	0	1403	317	0	0	0	0	0	0	0	160	3.1	9	9	11.2	1500	0	909999999	0	0.135	104	88	0	0	0	FRA_Lyon.074810_IWEC
1985	2	14	21	7.0	5.0	87	98100	0	1403	323	0	0	0	0	0	0	0	140	4.1	10	10	11.2	1500	0	909999999	0	0.135	104	88	0	0	0	FRA_Lyon.074810_IWEC
1985	2	14	22	6.5	4.8	89	98100	0	1403	320	0	0	0	0	0	0	0	140	6.2	10	10	20.0	1500	0	909999999	0	0.135	104	88	0	0	0	FRA_Lyon.074810_IWEC
1985	2	14	23	7.0	5.0	87	98100	0	1403	323	0	0	0	0	0	0	0	160	5.1	10	10	11.2	1080	0	909999999	0	0.135	104	88	0	0	0	FRA_Lyon.074810_IWEC
1985	2	14	24	8.0	4.0	76	98000	0	1403	317	0	0	0	0	0	0	0	160	7.2	9	9	11.2	1080	0	909999999	0	0.135	104	88	0	0	0	FRA_Lyon.074810_IWEC
1985	2	15	1	8.1	3.3	72	98000	0	1402	317	0	0	0	0	0	0	0	180	8.7	9	9	25.0	1800	9	999999999	0	0.136	104	88	0	0	0	FRA_Lyon.074810_IWEC
1985	2	15	2	8.0	3.0	71	97900	0	1402	305	0	0	0	0	0	0	0	180	8.2	9	7	11.2	1800	9	999999999	0	0.136	104	88	0	0	0	FRA_Lyon.074810_IWEC
1985	2	15	3	9.0	3.0	66	97900	0	1402	303	0	0	0	0	0	0	0	180	9.3	10	5	11.2	1380	0	909999999	0	0.136	104	88	0	0	0	FRA_Lyon.074810_IWEC
1985	2	15	4	8.3	3.8	73	97900	0	1402	298	0	0	0	0	0	0	0	180	6.7	10	4	22.0	2400	0	909999999	0	0.136	104	88	0	0	0	FRA_Lyon.074810_IWEC
1985	2	15	5	8.0	4.0	76	97900	0	1402	297	0	0	0	0	0	0	0	180	7.2	10	4	11.2	2100	0	909999999	0	0.136	104	88	0	0	0	FRA_Lyon.074810_IWEC
1985	2	15	6	8.0	4.0	76	97900	0	1402	300	0	0	0	0	0	0	0	180	8.2	9	5	11.2	2100	0	909999999	0	0.136	104	88	0	0	0	FRA_Lyon.074810_IWEC
1985	2	15	7	8.1	4.6	79	97900	0	1402	301	0	0	0	0	0	0	0	180	5.7	9	5	16.0	2100	9	999999999	0	0.136	104	88	0	0	0	FRA_Lyon.074810_IWEC
1985	2	15	8	7.0	5.0	87	98000	4	1402	299	0	0	0	100	0	100	20	340	2.6	9	6	9.0	900	0	909999999	0	0.136	104	88	0	0	0	FRA_Lyon.074810_IWEC
1985	2	15	9	4.0	2.0	87	98200	162	1402	287	17	0	17	2000	0	2000	660	340	4.1	10	7	4.0	60	0	909999999	0	0.136	104	88	0	0	0	FRA_Lyon.074810_IWEC
1985	2	15	10	2.9	1.5	90	98300	374	1402	292	48	0	48	5700	0	5700	2000	340	3.1	10	9	4.0	60	0	909999999	0	0.136	104	88	0	0	0	FRA_Lyon.074810_IWEC
1985	2	15	11	2.0	1.0	93	98400	544	1402	288	83	0	83	9800	0	9900	3630	360	3.1	10	9	3.0	90	0	993999999	0	0.136	104	88	0	0	0	FRA_Lyon.074810_IWEC
1985	2	15	12	2.0	0.0	87	98500	663	1402	295	110	0	110	13000	0	13000	4930	340	3.1	10	10	5.0	150	9	999999999	0	0.136	104	88	0	0	0	FRA_Lyon.074810_IWEC
1985	2	15	13	2.0	0.0	87	98600	721	1402	295	123	0	123	14600	0	14600	5600	320	4.1	10	10	2.5	150	0	993999999	0	0.136	104	88	0	0	0	FRA_Lyon.074810_IWEC
1985	2	15	14	1.0	0.0	93	98600	714	1402	291	121	0	121	14400	0	14400	5530	340	3.1	10	10	2.5	180	0	993999999	0	0.136	104	88	0	0	0	FRA_Lyon.074810_IWEC
1985	2	15	15	1.0	-1.0	86	98700	644	1402	290	106	0	106	12500	0	12500	4720	340	3.1	10	10	3.0	120	9	999999999	0	0.136	104	88	0	0	0	FRA_Lyon.074810_IWEC
1985	2	15	16	1.0	-0.8	87	98700	514	1402	290	77	0	77	9100	0	9100	3320	320	2.1	10	10	3.0	180	0	909999999	0	0.136	104	88	0	0	0	FRA_Lyon.074810_IWEC
1985	2	15	17	0.0	-1.0	92	98800	334	1402	286	41	0	41	4800	0	4800	1680	340	4.1	10	10	3.0	180	9	999999999	0	0.136	104	88	0	0	0	FRA_Lyon.074810_IWEC
1985	2	15	18	0.0	-2.0	85	98900	115	1402	277	7	0	7	900	0	900	290	340	4.1	10	9	2.0	120	9	999999999	0	0.136	104	88	0	0	0	FRA_Lyon.074810_IWEC
1985	2	15	19	-0.5	-2.2	87	99000	0	1402	275	0	0	0	0	0	0	0	300	3.1	10	9	2.0	150	9	999999999	0	0.136	104	88	0	0	0	FRA_Lyon.074810_IWEC
1985	2	15	20	-1.0	-3.0	85	99000	0	1402	272	0	0	0	0	0	0	0	340	3.1	10	9	3.0	180	0	999999099	0	0.136	104	88	0	0	0	FRA_Lyon.074810_IWEC
1985	2	15	21	-1.0	-3.0	85	99100	0	1402	272	0	0	0	0	0	0	0	320	3.1	10	9	2.5	180	9	999999999	0	0.136	104	88	0	0	0	FRA_Lyon.074810_IWEC
1985	2	15	22	-1.0	-2.8	86	99200	0	1402	272	0	0	0	0	0	0	0	320	3.1	10	9	2.7	180	9	999999999	0	0.136	104	88	0	0	0	FRA_Lyon.074810_IWEC
1985	2	15	23	-1.0	-3.0	85	99200	0	1402	272	0	0	0	0	0	0	0	340	3.1	10	9	3.0	150	0	999099999	0	0.136	104	88	0	0	0	FRA_Lyon.074810_IWEC
1985	2	15	24	-1.0	-3.0	85	99300	0	1402	272	0	0	0	0	0	0	0	340	2.1	10	9	3.0	150	9	999999999	0	0.136	104	88	0	0	0	FRA_Lyon.074810_IWEC
1985	2	16	1	-1.4	-3.4	85	99400	0	1401	270	0	0	0	0	0	0	0	340	3.1	10	9	3.0	300	0	999999099	0	0.136	104	88	0	0	0	FRA_Lyon.074810_IWEC
1985	2	16	2	-1.0	-3.0	85	99400	0	1401	272	0	0	0	0	0	0	0	360	3.1	10	9	3.0	150	0	999999099	0	0.136	104	88	0	0	0	FRA_Lyon.074810_IWEC
1985	2	16	3	-1.0	-3.0	85	99400	0	1401	279	0	0	0	0	0	0	0	340	2.1	10	10	3.0	180	0	999999099	0	0.136	104	88	0	0	0	FRA_Lyon.074810_IWEC
1985	2	16	4	-1.6	-3.4	86	99400	0	1401	277	0	0	0	0	0	0	0	320	3.1	10	10	3.5	150	0	999999099	0	0.136	104	88	0	0	0	FRA_Lyon.074810_IWEC
1985	2	16	5	-2.0	-4.0	85	99400	0	1401	274	0	0	0	0	0	0	0	340	2.6	10	10	3.5	150	0	999999099	0	0.136	104	88	0	0	0	FRA_Lyon.074810_IWEC
1985	2	16	6	-2.0	-4.0	85	99400	0	1401	274	0	0	0	0	0	0	0	340	3.1	10	10	3.5	120	0	999999099	0	0.136	104	88	0	0	0	FRA_Lyon.074810_IWEC
1985	2	16	7	-1.8	-3.5	87	99400	0	1401	276	0	0	0	0	0	0	0	320	3.1	10	10	3.0	120	0	999999099	0	0.136	104	88	0	0	0	FRA_Lyon.074810_IWEC
1985	2	16	8	-2.0	-3.0	92	99400	6	1401	275	0	0	0	0	0	0	10	320	2.6	10	10	2.5	150	0	999999099	0	0.136	104	88	0	0	0	FRA_Lyon.074810_IWEC
1985	2	16	9	-2.0	-4.0	85	99400	168	1401	274	14	0	14	1700	0	1700	550	320	2.6	10	10	2.5	120	0	999999099	0	0.136	104	88	0	0	0	FRA_Lyon.074810_IWEC
1985	2	16	10	-1.8	-3.3	88	99400	380	1401	276	50	0	50	5900	0	5900	2070	340	2.1	10	10	1.2	120	0	999999099	0	0.136	104	88	0	0	0	FRA_Lyon.074810_IWEC
1985	2	16	11	-2.0	-3.0	92	99400	551	1401	275	85	0	85	10100	0	10100	3720	320	1.5	10	10	1.4	90	0	999999099	0	0.136	104	88	0	0	0	FRA_Lyon.074810_IWEC
1985	2	16	12	-1.0	-3.0	85	99400	670	1401	279	112	0	112	13200	0	13300	5030	320	1.0	10	10	1.8	150	0	999999099	0	0.136	104	88	0	0	0	FRA_Lyon.074810_IWEC
1985	2	16	13	-0.8	-2.8	85	99400	728	1401	280	125	0	125	14800	0	14900	5710	280	1.0	10	10	2.5	150	0	999999099	0	0.136	104	88	0	0	0	FRA_Lyon.074810_IWEC
1985	2	16	14	0.0	-2.0	85	99300	721	1401	271	123	0	123	14600	0	14700	5620	340	1.5	10	8	3.2	180	0	999999099	0	0.136	104	88	0	0	0	FRA_Lyon.074810_IWEC
1985	2	16	15	0.0	-3.0	78	99300	650	1401	266	107	0	107	12700	0	12700	4810	20	3.1	10	7	3.0	390	0	999999099	0	0.136	104	88	0	0	0	FRA_Lyon.074810_IWEC
1985	2	16	16	0.1	-1.9	85	99200	520	1401	262	79	0	79	9300	0	9300	3400	0	0.0	10	5	1.6	3000	0	999099999	0	0.136	104	88	0	0	0	FRA_Lyon.074810_IWEC
1985	2	16	17	0.0	-2.0	85	99200	340	1401	261	42	0	42	5000	0	5000	1730	340	1.0	10	5	1.6	120	0	999099999	0	0.136	104	88	0	0	0	FRA_Lyon.074810_IWEC
1985	2	16	18	0.0	-2.0	85	99100	122	1401	264	8	0	8	1000	0	1000	310	360	1.0	10	6	1.2	2700	0	999099999	0	0.136	104	88	0	0	0	FRA_Lyon.074810_IWEC
1985	2	16	19	-0.3	-1.8	88	99000	0	1401	263	0	0	0	0	0	0	0	0	0.0	10	6	0.9	60	0	999099999	0	0.136	0	88	0	0	0	FRA_Lyon.074810_IWEC
1985	2	16	20	0.0	-1.0	92	99000	0	1401	265	0	0	0	0	0	0	0	0	0.0	10	6	0.8	60	0	999099999	0	0.136	0	88	0	0	0	FRA_Lyon.074810_IWEC
1985	2	16	21	0.0	-1.0	92	99000	0	1401	265	0	0	0	0	0	0	0	0	0.0	10	6	0.6	30	0	999099999	0	0.136	0	88	0	0	0	FRA_Lyon.074810_IWEC
1985	2	16	22	-0.1	-1.2	91	99000	0	1401	264	0	0	0	0	0	0	0	80	2.6	10	6	2.0	780	9	999999999	0	0.136	0	88	0	0	0	FRA_Lyon.074810_IWEC
1985	2	16	23	0.0	-2.0	85	99000	0	1401	261	0	0	0	0	0	0	0	60	3.1	10	5	6.0	690	9	999999999	0	0.136	0	88	0	0	0	FRA_Lyon.074810_IWEC
1985	2	16	24	0.0	-2.0	85	99000	0	1401	261	0	0	0	0	0	0	0	60	2.1	10	5	3.5	690	0	999099999	0	0.136	0	88	0	0	0	FRA_Lyon.074810_IWEC
1985	2	17	1	-0.1	-1.6	88	98900	0	1401	259	0	0	0	0	0	0	0	0	0.0	10	4	4.0	2400	9	999999999	0	0.137	0	88	0	0	0	FRA_Lyon.074810_IWEC
1985	2	17	2	0.0	-2.0	85	98900	0	1401	259	0	0	0	0	0	0	0	0	0.0	10	4	4.0	2400	0	999999099	0	0.137	0	88	0	0	0	FRA_Lyon.074810_IWEC
1985	2	17	3	0.0	-2.0	85	98800	0	1401	259	0	0	0	0	0	0	0	0	0.0	10	4	1.6	2400	0	999099999	0	0.137	0	88	0	0	0	FRA_Lyon.074810_IWEC
1985	2	17	4	-0.4	-1.7	90	98800	0	1401	258	0	0	0	0	0	0	0	0	0.0	10	4	1.2	2400	0	909999999	0	0.137	0	88	0	0	0	FRA_Lyon.074810_IWEC
1985	2	17	5	0.0	-1.0	92	98700	0	1401	260	0	0	0	0	0	0	0	0	0.0	10	4	2.0	2400	9	999999999	0	0.137	0	88	0	0	0	FRA_Lyon.074810_IWEC
1985	2	17	6	0.0	-1.0	92	98700	0	1401	260	0	0	0	0	0	0	0	0	0.0	10	4	1.2	2400	0	999999099	0	0.137	0	88	0	0	0	FRA_Lyon.074810_IWEC
1985	2	17	7	-0.2	-1.4	91	98700	0	1401	259	0	0	0	0	0	0	0	0	0.0	10	4	1.2	2400	0	999999099	0	0.137	1	88	0	0	0	FRA_Lyon.074810_IWEC
1985	2	17	8	0.0	-1.0	92	98700	7	1401	258	0	0	0	100	0	100	20	0	0.0	10	3	0.7	2400	0	999999599	0	0.137	1	88	0	0	0	FRA_Lyon.074810_IWEC
1985	2	17	9	0.0	-1.0	92	98700	175	1401	256	14	0	14	1700	0	1700	580	360	3.1	10	2	0.8	1290	0	909999999	0	0.137	1	88	0	0	0	FRA_Lyon.074810_IWEC
1985	2	17	10	-0.2	-1.4	91	98800	387	1401	251	51	0	51	6000	0	6000	2120	40	2.1	10	1	1.3	2400	0	909999999	0	0.137	1	88	0	0	0	FRA_Lyon.074810_IWEC
1985	2	17	11	0.0	-1.0	92	98800	558	1401	260	87	0	87	10200	0	10300	3780	20	2.1	10	4	1.3	780	0	909999999	0	0.137	1	88	0	0	0	FRA_Lyon.074810_IWEC
1985	2	17	12	1.0	0.0	93	98800	677	1401	269	113	0	113	13300	0	13400	5090	360	3.1	10	6	1.5	600	9	999999999	0	0.137	1	88	0	0	0	FRA_Lyon.074810_IWEC
1985	2	17	13	0.8	-0.5	91	98800	734	1401	282	126	0	126	14900	0	15000	5770	20	2.1	10	9	2.0	60	0	909999999	0	0.137	1	88	0	0	0	FRA_Lyon.074810_IWEC
1985	2	17	14	1.0	-1.0	86	98800	728	1401	282	125	0	125	14800	0	14800	5700	360	3.1	10	9	1.6	60	0	909999999	0	0.137	1	88	0	0	0	FRA_Lyon.074810_IWEC
1985	2	17	15	0.0	-1.0	92	98800	657	1401	278	109	0	109	12800	0	12900	4870	360	3.1	10	9	1.6	60	0	909999999	0	0.137	1	88	0	0	0	FRA_Lyon.074810_IWEC
1985	2	17	16	-0.1	-1.4	90	98800	527	1401	277	80	0	80	9400	0	9500	3460	360	3.1	10	9	2.5	30	0	909999999	0	0.137	1	88	0	0	0	FRA_Lyon.074810_IWEC
1985	2	17	17	0.0	-2.0	85	98800	347	1401	277	43	0	43	5100	0	5100	1780	360	3.1	10	9	1.6	60	0	909999999	0	0.137	1	88	0	0	0	FRA_Lyon.074810_IWEC
1985	2	17	18	-1.0	-2.0	92	98800	128	1401	273	8	0	8	1000	0	1000	340	340	3.6	10	9	2.0	30	9	999999999	0	0.137	1	88	0	0	0	FRA_Lyon.074810_IWEC
1985	2	17	19	-0.8	-1.9	91	98800	0	1401	274	0	0	0	0	0	0	0	340	3.1	10	9	2.0	30	0	993999999	0	0.137	1	88	0	0	0	FRA_Lyon.074810_IWEC
1985	2	17	20	-1.0	-2.0	92	98800	0	1401	267	0	0	0	0	0	0	0	300	3.1	10	8	1.8	60	0	993999999	0	0.137	1	88	0	0	0	FRA_Lyon.074810_IWEC
1985	2	17	21	-1.0	-2.0	92	98800	0	1401	263	0	0	0	0	0	0	0	300	3.1	10	7	1.8	60	0	993999999	0	0.137	1	88	0	0	0	FRA_Lyon.074810_IWEC
1985	2	17	22	-1.0	-1.3	98	98800	0	1401	260	0	0	0	0	0	0	0	320	1.5	10	6	2.5	60	9	999999999	0	0.137	1	88	0	0	0	FRA_Lyon.074810_IWEC
1985	2	17	23	-1.0	-1.0	100	98900	0	1401	264	0	0	0	0	0	0	0	280	1.5	10	7	3.0	60	0	999999099	0	0.137	1	88	0	0	0	FRA_Lyon.074810_IWEC
1985	2	17	24	-1.0	-1.0	100	98900	0	1401	268	0	0	0	0	0	0	0	300	2.1	10	8	4.5	210	9	999999999	0	0.137	1	88	0	0	0	FRA_Lyon.074810_IWEC
1985	2	18	1	-1.0	-2.2	90	98900	0	1400	273	0	0	0	0	0	0	0	320	2.6	10	9	8.0	270	9	999999999	0	0.137	1	88	0	0	0	FRA_Lyon.074810_IWEC
1985	2	18	2	-1.0	-2.0	92	98900	0	1400	273	0	0	0	0	0	0	0	320	2.1	10	9	11.2	270	9	999999999	0	0.137	1	88	0	0	0	FRA_Lyon.074810_IWEC
1985	2	18	3	-1.0	-3.0	85	99000	0	1400	272	0	0	0	0	0	0	0	320	2.6	10	9	9.0	210	9	999999999	0	0.137	1	88	0	0	0	FRA_Lyon.074810_IWEC
1985	2	18	4	-2.1	-3.5	89	99000	0	1400	267	0	0	0	0	0	0	0	320	2.6	10	9	4.8	120	0	999999099	0	0.137	1	88	0	0	0	FRA_Lyon.074810_IWEC
1985	2	18	5	-2.0	-3.0	92	99000	0	1400	268	0	0	0	0	0	0	0	320	3.6	10	9	2.0	90	0	996999999	0	0.137	1	88	0	0	0	FRA_Lyon.074810_IWEC
1985	2	18	6	-3.0	-4.0	92	99000	0	1400	263	0	0	0	0	0	0	0	320	3.1	10	9	8.0	180	9	999999999	0	0.137	1	88	0	0	0	FRA_Lyon.074810_IWEC
1985	2	18	7	-2.6	-4.2	87	99100	0	1400	264	0	0	0	0	0	0	0	340	3.1	10	9	13.0	180	9	999999999	0	0.137	1	88	0	0	0	FRA_Lyon.074810_IWEC
1985	2	18	8	-3.0	-5.0	84	99200	9	1400	262	1	0	1	100	0	100	20	340	3.1	10	9	11.2	240	9	999999999	0	0.137	1	88	0	0	0	FRA_Lyon.074810_IWEC
1985	2	18	9	-3.3	-5.4	83	99200	182	1400	268	15	0	15	1900	0	1900	620	340	4.1	10	10	11.2	270	9	999999999	0	0.137	1	88	0	0	0	FRA_Lyon.074810_IWEC
1985	2	18	10	-3.6	-6.1	81	99300	394	1400	266	53	0	53	6200	0	6200	2200	320	3.1	10	10	8.0	300	0	999099999	0	0.137	1	88	0	0	0	FRA_Lyon.074810_IWEC
1985	2	18	11	-4.0	-6.0	84	99400	565	1400	264	89	0	89	10500	0	10500	3880	320	3.6	10	10	9.0	360	0	999099999	0	0.137	1	88	0	0	0	FRA_Lyon.074810_IWEC
1985	2	18	12	-3.0	-7.0	71	99400	683	1400	267	116	0	116	13700	0	13700	5210	320	4.1	10	10	11.2	360	9	999999999	0	0.137	1	88	0	0	0	FRA_Lyon.074810_IWEC
1985	2	18	13	-3.0	-6.6	74	99500	741	1400	268	129	0	129	15300	0	15300	5900	340	3.1	10	10	10.0	390	9	999999999	0	0.137	1	88	0	0	0	FRA_Lyon.074810_IWEC
1985	2	18	14	-2.0	-6.0	71	99500	735	1400	265	169	0	168	19600	0	19600	7270	320	3.1	10	9	11.2	480	9	999999999	0	0.137	1	88	0	0	0	FRA_Lyon.074810_IWEC
1985	2	18	15	-2.0	-7.0	65	99500	664	1400	258	181	3	180	20600	200	20600	7220	320	2.6	9	8	11.2	750	9	999999999	0	0.137	1	88	0	0	0	FRA_Lyon.074810_IWEC
1985	2	18	16	-1.4	-5.9	68	99500	534	1400	258	156	5	155	17500	300	17400	5750	320	3.1	9	7	12.0	690	9	999999999	0	0.137	1	88	0	0	0	FRA_Lyon.074810_IWEC
1985	2	18	17	-1.0	-6.0	66	99500	353	1400	263	85	0	85	9600	0	9600	3090	340	5.1	9	8	11.2	22000	9	999999999	0	0.137	1	88	0	0	0	FRA_Lyon.074810_IWEC
1985	2	18	18	-2.0	-6.0	71	99600	134	1400	259	18	0	18	2100	0	2100	670	340	4.1	9	8	11.2	780	9	999999999	0	0.137	1	88	0	0	0	FRA_Lyon.074810_IWEC
1985	2	18	19	-1.6	-6.9	64	99700	0	1400	266	0	0	0	0	0	0	0	340	3.1	9	9	12.0	990	9	999999999	0	0.137	1	88	0	0	0	FRA_Lyon.074810_IWEC
1985	2	18	20	-2.0	-8.0	60	99700	0	1400	263	0	0	0	0	0	0	0	340	3.1	9	9	11.2	1020	9	999999999	0	0.137	1	88	0	0	0	FRA_Lyon.074810_IWEC
1985	2	18	21	-3.0	-9.0	60	99700	0	1400	258	0	0	0	0	0	0	0	320	4.1	9	9	11.2	1020	9	999999999	0	0.137	1	88	0	0	0	FRA_Lyon.074810_IWEC
1985	2	18	22	-3.7	-9.0	63	99800	0	1400	255	0	0	0	0	0	0	0	340	3.1	9	9	20.0	990	9	999999999	0	0.137	1	88	0	0	0	FRA_Lyon.074810_IWEC
1985	2	18	23	-5.0	-10.0	65	99800	0	1400	250	0	0	0	0	0	0	0	320	3.1	9	9	11.2	930	9	999999999	0	0.137	1	88	0	0	0	FRA_Lyon.074810_IWEC
1985	2	18	24	-5.0	-10.0	65	99900	0	1400	250	0	0	0	0	0	0	0	320	3.1	9	9	11.2	930	9	999999999	0	0.137	1	88	0	0	0	FRA_Lyon.074810_IWEC
1985	2	19	1	-5.2	-10.1	65	99900	0	1400	249	0	0	0	0	0	0	0	320	3.1	9	9	20.0	930	9	999999999	0	0.138	1	88	0	0	0	FRA_Lyon.074810_IWEC
1985	2	19	2	-6.0	-11.0	64	100000	0	1400	245	0	0	0	0	0	0	0	320	3.1	9	9	11.2	990	9	999999999	0	0.138	1	88	0	0	0	FRA_Lyon.074810_IWEC
1985	2	19	3	-6.0	-11.0	64	100000	0	1400	245	0	0	0	0	0	0	0	320	3.1	9	9	11.2	990	9	999999999	0	0.138	1	88	0	0	0	FRA_Lyon.074810_IWEC
1985	2	19	4	-6.8	-11.5	66	100000	0	1400	241	0	0	0	0	0	0	0	320	4.1	9	9	20.0	990	9	999999999	0	0.138	1	88	0	0	0	FRA_Lyon.074810_IWEC
1985	2	19	5	-7.0	-11.0	70	100000	0	1400	232	0	0	0	0	0	0	0	320	3.1	7	7	11.2	1140	9	999999999	0	0.138	1	88	0	0	0	FRA_Lyon.074810_IWEC
1985	2	19	6	-8.0	-12.0	70	100000	0	1400	223	0	0	0	0	0	0	0	340	3.1	5	5	11.2	1110	9	999999999	0	0.138	1	88	0	0	0	FRA_Lyon.074810_IWEC
1985	2	19	7	-8.1	-12.1	70	100100	0	1400	217	0	0	0	0	0	0	0	320	3.1	4	2	20.0	22000	9	999999999	0	0.138	1	88	0	0	0	FRA_Lyon.074810_IWEC
1985	2	19	8	-8.0	-12.0	70	100100	11	1400	218	3	0	3	300	0	300	100	300	2.1	3	2	11.2	22000	9	999999999	0	0.138	1	88	0	0	0	FRA_Lyon.074810_IWEC
1985	2	19	9	-8.0	-12.0	70	100100	188	1400	218	64	76	54	7000	4800	6300	1130	300	3.1	3	2	11.2	22000	9	999999999	0	0.138	1	88	0	0	0	FRA_Lyon.074810_IWEC
1985	2	19	10	-7.2	-11.3	70	100200	400	1400	218	213	354	111	22000	30100	14200	2110	340	3.1	2	1	15.0	22000	9	999999999	0	0.138	1	88	0	0	0	FRA_Lyon.074810_IWEC
1985	2	19	11	-6.0	-10.0	70	100200	572	1400	223	359	565	127	38300	53500	16500	2480	320	2.6	2	1	9.9	22000	9	999999999	0	0.138	1	88	0	0	0	FRA_Lyon.074810_IWEC
1985	2	19	12	-5.0	-10.0	65	100200	690	1400	227	468	746	98	50000	73600	14400	2130	320	4.1	2	1	11.2	22000	9	999999999	0	0.138	1	88	0	0	0	FRA_Lyon.074810_IWEC
1985	2	19	13	-4.0	-9.2	64	100200	748	1400	231	522	800	92	55300	79400	13300	2050	340	4.1	1	1	13.0	22000	9	999999999	0	0.138	1	88	0	0	0	FRA_Lyon.074810_IWEC
1985	2	19	14	-4.0	-9.0	65	100200	742	1400	234	508	766	101	53200	75600	14300	2140	360	5.1	2	2	11.2	22000	9	999999999	0	0.138	1	88	0	0	0	FRA_Lyon.074810_IWEC
1985	2	19	15	-3.0	-8.0	65	100200	671	1400	241	427	563	156	45600	54800	20000	3220	340	5.1	4	3	11.2	1050	9	999999999	0	0.138	1	88	0	0	0	FRA_Lyon.074810_IWEC
1985	2	19	16	-2.8	-8.8	60	100200	540	1400	243	296	343	163	31500	32600	19000	3430	340	4.1	5	4	12.0	22000	9	999999999	0	0.138	1	88	0	0	0	FRA_Lyon.074810_IWEC
1985	2	19	17	-3.0	-9.0	60	100200	359	1400	244	145	113	116	15700	9400	13300	2550	320	5.1	6	5	11.2	22000	9	999999999	0	0.138	1	88	0	0	0	FRA_Lyon.074810_IWEC
1985	2	19	18	-3.0	-9.0	60	100200	140	1400	249	26	0	26	3000	0	3000	930	340	2.1	7	7	11.2	1050	9	999999999	0	0.138	1	88	0	0	0	FRA_Lyon.074810_IWEC
1985	2	19	19	-3.3	-8.6	63	100300	1	1400	257	0	0	0	0	0	0	0	360	2.1	9	9	12.0	1050	9	999999999	0	0.138	1	88	0	0	0	FRA_Lyon.074810_IWEC
1985	2	19	20	-4.0	-9.0	65	100300	0	1400	245	0	0	0	0	0	0	0	320	1.5	7	7	11.2	1080	9	999999999	0	0.138	1	88	0	0	0	FRA_Lyon.074810_IWEC
1985	2	19	21	-4.0	-9.0	65	100300	0	1400	240	0	0	0	0	0	0	0	0	0.0	5	5	11.2	22000	9	999999999	0	0.138	1	88	0	0	0	FRA_Lyon.074810_IWEC
1985	2	19	22	-4.4	-9.8	63	100400	0	1400	236	0	0	0	0	0	0	0	320	2.1	4	4	15.0	22000	9	999999999	0	0.138	1	88	0	0	0	FRA_Lyon.074810_IWEC
1985	2	19	23	-5.0	-9.0	71	100400	0	1400	231	0	0	0	0	0	0	0	320	1.0	2	2	11.2	22000	9	999999999	0	0.138	1	88	0	0	0	FRA_Lyon.074810_IWEC
1985	2	19	24	-6.0	-10.0	70	100400	0	1400	223	0	0	0	0	0	0	0	320	1.0	1	1	9.9	22000	9	999999999	0	0.138	1	88	0	0	0	FRA_Lyon.074810_IWEC
1985	2	20	1	-5.9	-10.1	69	100500	0	1399	219	0	0	0	0	0	0	0	300	1.0	0	0	15.0	22000	9	999999999	0	0.139	1	88	0	0	0	FRA_Lyon.074810_IWEC
1985	2	20	2	-6.3	-10.3	71	100500	0	1399	218	0	0	0	0	0	0	0	300	1.0	0	0	15.0	22000	9	999999999	0	0.139	1	88	0	0	0	FRA_Lyon.074810_IWEC
1985	2	20	3	-6.8	-10.6	72	100500	0	1399	216	0	0	0	0	0	0	0	300	1.0	0	0	15.0	22000	9	999999999	0	0.139	1	88	0	0	0	FRA_Lyon.074810_IWEC
1985	2	20	4	-7.2	-10.8	73	100500	0	1399	214	0	0	0	0	0	0	0	280	1.0	0	0	15.0	22000	9	999999999	0	0.139	1	88	0	0	0	FRA_Lyon.074810_IWEC
1985	2	20	5	-7.6	-11.0	74	100600	0	1399	213	0	0	0	0	0	0	0	280	0.7	0	0	13.3	22000	9	999999999	0	0.139	1	88	0	0	0	FRA_Lyon.074810_IWEC
1985	2	20	6	-8.1	-11.2	76	100600	0	1399	211	0	0	0	0	0	0	0	280	0.3	0	0	11.7	22000	9	999999999	0	0.139	1	88	0	0	0	FRA_Lyon.074810_IWEC
1985	2	20	7	-8.5	-11.4	77	100600	0	1399	210	0	0	0	0	0	0	0	0	0.0	0	0	10.0	22000	9	999999999	0	0.139	1	88	0	0	0	FRA_Lyon.074810_IWEC
1985	2	20	8	-7.6	-11.0	74	100600	13	1399	213	3	0	3	400	0	400	120	0	0.0	0	0	9.7	22000	9	999999999	0	0.139	1	88	0	0	0	FRA_Lyon.074810_IWEC
1985	2	20	9	-6.8	-10.7	71	100600	195	1399	216	70	92	57	7600	5800	6600	1200	0	0.0	0	0	9.3	22000	9	999999999	0	0.139	1	88	0	0	0	FRA_Lyon.074810_IWEC
1985	2	20	10	-5.9	-10.4	67	100700	407	1399	219	222	378	111	23000	32300	14300	2110	0	0.0	0	0	9.0	22000	9	999999999	0	0.139	1	88	0	0	0	FRA_Lyon.074810_IWEC
1985	2	20	11	-4.6	-10.2	61	100600	579	1399	224	369	591	124	38100	55500	17100	2370	0	0.0	0	0	10.0	22000	9	999999999	0	0.139	1	88	0	0	0	FRA_Lyon.074810_IWEC
1985	2	20	12	-3.2	-10.0	56	100600	697	1399	228	477	761	96	49800	74600	13800	1980	0	0.0	0	0	11.0	22000	9	999999999	0	0.139	1	88	0	0	0	FRA_Lyon.074810_IWEC
1985	2	20	13	-1.9	-9.8	51	100600	755	1399	233	530	810	91	56300	80500	13100	2050	0	0.0	0	0	12.0	22000	9	999999999	0	0.139	1	88	0	0	0	FRA_Lyon.074810_IWEC
1985	2	20	14	-1.6	-9.6	50	100500	749	1399	234	523	804	91	55500	79800	13200	2040	0	0.3	1	0	13.0	22000	9	999999999	0	0.139	1	88	0	0	0	FRA_Lyon.074810_IWEC
1985	2	20	15	-1.2	-9.5	49	100500	677	1399	236	455	735	98	48600	72200	14400	2110	0	0.7	2	0	14.0	22000	9	999999999	0	0.139	1	88	0	0	0	FRA_Lyon.074810_IWEC
1985	2	20	16	-0.9	-9.3	49	100500	547	1399	237	334	524	129	35400	49000	16600	2490	20	1.0	2	0	15.0	22000	9	999999999	0	0.139	1	88	0	0	0	FRA_Lyon.074810_IWEC
1985	2	20	17	-1.5	-8.6	55	100400	366	1399	235	183	303	104	19400	25000	12400	2040	20	1.5	3	0	14.0	22000	9	999999999	0	0.139	1	88	0	0	0	FRA_Lyon.074810_IWEC
1985	2	20	18	-2.2	-8.0	61	100400	147	1399	234	41	32	38	4500	2000	4300	900	20	2.1	3	0	13.0	22000	9	999999999	0	0.139	1	88	0	0	0	FRA_Lyon.074810_IWEC
1985	2	20	19	-2.8	-7.4	67	100400	2	1399	232	0	0	0	100	0	100	10	20	2.6	4	0	12.0	22000	9	999999999	0	0.139	1	88	0	0	0	FRA_Lyon.074810_IWEC
1985	2	20	20	-3.4	-7.4	71	100400	0	1399	230	0	0	0	0	0	0	0	20	1.7	4	0	13.0	22000	9	999999999	0	0.139	1	88	0	0	0	FRA_Lyon.074810_IWEC
1985	2	20	21	-3.9	-7.3	75	100400	0	1399	228	0	0	0	0	0	0	0	20	0.9	5	0	14.0	22000	9	999999999	0	0.139	1	88	0	0	0	FRA_Lyon.074810_IWEC
1985	2	20	22	-4.5	-7.3	79	100400	0	1399	226	0	0	0	0	0	0	0	0	0.0	5	0	15.0	22000	9	999999999	0	0.139	1	88	0	0	0	FRA_Lyon.074810_IWEC
1985	2	20	23	-4.5	-7.5	77	100400	0	1399	226	0	0	0	0	0	0	0	0	0.0	5	0	15.0	22000	9	999999999	0	0.139	1	88	0	0	0	FRA_Lyon.074810_IWEC
1985	2	20	24	-4.4	-7.6	76	100400	0	1399	226	0	0	0	0	0	0	0	0	0.0	6	0	15.0	22000	9	999999999	0	0.139	1	88	0	0	0	FRA_Lyon.074810_IWEC
1985	2	21	1	-4.4	-7.8	75	100400	0	1398	226	0	0	0	0	0	0	0	0	0.0	6	0	15.0	6900	9	999999999	0	0.139	1	88	0	0	0	FRA_Lyon.074810_IWEC
1985	2	21	2	-4.7	-7.7	77	100400	0	1398	225	0	0	0	0	0	0	0	0	0.0	4	0	12.7	6900	9	999999999	0	0.139	1	88	0	0	0	FRA_Lyon.074810_IWEC
1985	2	21	3	-4.9	-7.7	79	100300	0	1398	225	0	0	0	0	0	0	0	0	0.0	2	0	10.3	6900	9	999999999	0	0.139	1	88	0	0	0	FRA_Lyon.074810_IWEC
1985	2	21	4	-5.2	-7.6	81	100300	0	1398	224	0	0	0	0	0	0	0	0	0.0	0	0	8.0	22000	9	999999999	0	0.139	1	88	0	0	0	FRA_Lyon.074810_IWEC
1985	2	21	5	-5.6	-7.7	83	100300	0	1398	222	0	0	0	0	0	0	0	0	0.0	0	0	7.3	22000	9	999999999	0	0.139	1	88	0	0	0	FRA_Lyon.074810_IWEC
1985	2	21	6	-6.1	-7.9	86	100300	0	1398	220	0	0	0	0	0	0	0	0	0.0	1	0	6.7	22000	9	999999999	0	0.139	1	88	0	0	0	FRA_Lyon.074810_IWEC
1985	2	21	7	-6.5	-8.0	88	100300	0	1398	219	0	0	0	0	0	0	0	0	0.0	1	0	6.0	22000	9	999999999	0	0.139	1	88	0	0	0	FRA_Lyon.074810_IWEC
1985	2	21	8	-5.8	-7.6	86	100300	15	1398	222	4	0	4	400	0	400	130	0	0.0	1	0	5.3	22000	9	999999999	0	0.139	1	88	0	0	0	FRA_Lyon.074810_IWEC
1985	2	21	9	-5.0	-7.2	83	100200	202	1398	225	73	98	59	8000	6300	6900	1250	0	0.0	0	0	4.7	22000	9	999999999	0	0.139	1	88	0	0	0	FRA_Lyon.074810_IWEC
1985	2	21	10	-4.3	-6.8	81	100200	414	1398	227	227	380	114	23500	32500	14600	2150	0	0.0	0	0	4.0	22000	0	999999099	0	0.139	1	88	0	0	0	FRA_Lyon.074810_IWEC
1985	2	21	11	-3.1	-6.9	72	100200	586	1398	231	374	589	126	38700	55400	17400	2410	0	0.3	0	0	4.7	22000	9	999999999	0	0.139	1	88	0	0	0	FRA_Lyon.074810_IWEC
1985	2	21	12	-1.8	-7.1	64	100200	705	1398	236	481	758	98	50300	74400	14100	2020	0	0.7	0	0	5.3	22000	9	999999999	0	0.139	1	88	0	0	0	FRA_Lyon.074810_IWEC
1985	2	21	13	-0.6	-7.2	57	100100	762	1398	240	535	807	93	56800	80300	13400	2090	360	1.0	0	0	6.0	22000	9	999999999	0	0.139	1	88	0	0	0	FRA_Lyon.074810_IWEC
1985	2	21	14	0.1	-7.9	51	100100	755	1398	242	529	805	92	56100	80000	13300	2070	360	1.4	0	0	7.0	22000	9	999999999	0	0.139	1	88	0	0	0	FRA_Lyon.074810_IWEC
1985	2	21	15	0.9	-7.5	50	100000	684	1398	245	463	759	90	48600	74400	13100	1890	360	1.7	0	0	8.0	22000	9	999999999	0	0.139	1	88	0	0	0	FRA_Lyon.074810_IWEC
1985	2	21	16	1.6	-6.2	53	99900	553	1398	249	345	622	98	36200	58400	14100	1910	340	2.1	0	0	9.0	22000	9	999999999	0	0.139	1	88	0	0	0	FRA_Lyon.074810_IWEC
1985	2	21	17	0.6	-7.1	52	100000	372	1398	244	193	358	97	20100	29500	12700	1820	340	2.1	0	0	9.0	22000	9	999999999	0	0.139	1	88	0	0	0	FRA_Lyon.074810_IWEC
1985	2	21	18	-0.3	-6.1	61	100000	153	1398	242	46	48	41	5000	2700	4800	850	340	2.1	0	0	9.0	22000	9	999999999	0	0.139	1	88	0	0	0	FRA_Lyon.074810_IWEC
1985	2	21	19	-1.3	-6.1	67	100000	2	1398	238	1	0	1	100	0	100	20	340	2.1	0	0	9.0	22000	9	999999999	0	0.139	1	88	0	0	0	FRA_Lyon.074810_IWEC
1985	2	21	20	-2.0	-6.3	69	100000	0	1398	236	0	0	0	0	0	0	0	340	1.4	0	0	8.7	22000	9	999999999	0	0.139	1	88	0	0	0	FRA_Lyon.074810_IWEC
1985	2	21	21	-2.8	-6.6	72	100000	0	1398	233	0	0	0	0	0	0	0	340	0.7	0	0	8.3	22000	9	999999999	0	0.139	1	88	0	0	0	FRA_Lyon.074810_IWEC
1985	2	21	22	-3.5	-6.8	75	100000	0	1398	230	0	0	0	0	0	0	0	0	0.0	0	0	8.0	22000	9	999999999	0	0.139	1	88	0	0	0	FRA_Lyon.074810_IWEC
1985	2	21	23	-3.9	-7.0	77	100000	0	1398	229	0	0	0	0	0	0	0	0	0.0	0	0	7.7	22000	9	999999999	0	0.139	1	88	0	0	0	FRA_Lyon.074810_IWEC
1985	2	21	24	-4.4	-7.3	78	100000	0	1398	227	0	0	0	0	0	0	0	0	0.0	0	0	7.3	22000	9	999999999	0	0.139	1	88	0	0	0	FRA_Lyon.074810_IWEC
1985	2	22	1	-4.8	-7.5	79	100000	0	1398	225	0	0	0	0	0	0	0	0	0.0	0	0	7.0	22000	9	999999999	0	0.14	1	88	0	0	0	FRA_Lyon.074810_IWEC
1985	2	22	2	-4.9	-7.5	80	100000	0	1398	225	0	0	0	0	0	0	0	0	0.0	0	0	6.7	22000	9	999999999	0	0.14	1	88	0	0	0	FRA_Lyon.074810_IWEC
1985	2	22	3	-5.1	-7.4	82	100000	0	1398	224	0	0	0	0	0	0	0	0	0.0	0	0	6.3	22000	9	999999999	0	0.14	1	88	0	0	0	FRA_Lyon.074810_IWEC
1985	2	22	4	-5.2	-7.4	83	100000	0	1398	224	0	0	0	0	0	0	0	0	0.0	0	0	6.0	22000	9	999999999	0	0.14	1	88	0	0	0	FRA_Lyon.074810_IWEC
1985	2	22	5	-5.3	-7.7	81	100000	0	1398	223	0	0	0	0	0	0	0	0	0.0	0	0	5.3	22000	9	999999999	0	0.14	1	88	0	0	0	FRA_Lyon.074810_IWEC
1985	2	22	6	-5.3	-8.0	79	100000	0	1398	223	0	0	0	0	0	0	0	0	0.0	0	0	4.7	22000	9	999999999	0	0.14	1	88	0	0	0	FRA_Lyon.074810_IWEC
1985	2	22	7	-5.4	-8.4	77	100000	0	1398	222	0	0	0	0	0	0	0	0	0.0	0	0	4.0	22000	0	999999099	0	0.14	1	88	0	0	0	FRA_Lyon.074810_IWEC
1985	2	22	8	-4.8	-8.2	74	100000	18	1398	225	4	0	4	500	0	500	150	0	0.7	0	0	5.3	22000	9	999999999	0	0.14	1	88	0	0	0	FRA_Lyon.074810_IWEC
1985	2	22	9	-4.2	-8.1	72	100100	209	1398	227	77	105	62	8400	6900	7200	1310	0	1.4	0	0	6.7	22000	9	999999999	0	0.14	1	88	0	0	0	FRA_Lyon.074810_IWEC
1985	2	22	10	-3.6	-7.9	69	100100	421	1398	229	232	387	115	24100	33400	14800	2190	320	2.1	0	0	8.0	22000	9	999999999	0	0.14	1	88	0	0	0	FRA_Lyon.074810_IWEC
1985	2	22	11	-2.3	-7.3	65	100100	593	1398	234	380	595	127	39300	56100	17500	2440	320	2.6	0	0	8.0	22000	9	999999999	0	0.14	1	88	0	0	0	FRA_Lyon.074810_IWEC
1985	2	22	12	-1.0	-7.0	60	100100	712	1398	239	487	761	99	51000	74800	14200	2050	340	3.1	0	0	8.0	22000	9	999999999	0	0.14	1	88	0	0	0	FRA_Lyon.074810_IWEC
1985	2	22	13	0.1	-6.1	59	100100	769	1398	243	540	807	95	57400	80400	13600	2130	320	2.1	0	0	9.0	22000	9	999999999	0	0.14	1	88	0	0	0	FRA_Lyon.074810_IWEC
1985	2	22	14	1.0	-6.0	56	100100	762	1398	247	534	802	94	56600	79900	13500	2110	320	2.1	0	0	9.0	22000	9	999999999	0	0.14	1	88	0	0	0	FRA_Lyon.074810_IWEC
1985	2	22	15	2.0	-5.0	57	100100	691	1398	251	467	755	93	49100	74200	13400	1930	360	2.1	0	0	9.0	22000	9	999999999	0	0.14	1	88	0	0	0	FRA_Lyon.074810_IWEC
1985	2	22	16	2.9	-4.6	55	100100	560	1398	255	349	623	99	36700	58600	14300	1940	340	2.1	0	0	10.0	22000	9	999999999	0	0.14	1	88	0	0	0	FRA_Lyon.074810_IWEC
1985	2	22	17	3.0	-4.0	58	100100	379	1398	256	197	359	99	20500	29600	13000	1850	340	3.1	0	0	9.9	22000	9	999999999	0	0.14	1	88	0	0	0	FRA_Lyon.074810_IWEC
1985	2	22	18	3.0	-4.0	58	100100	159	1398	256	49	54	43	5400	3000	5100	900	0	0.0	0	0	9.9	22000	9	999999999	0	0.14	1	88	0	0	0	FRA_Lyon.074810_IWEC
1985	2	22	19	0.9	-4.9	62	100200	3	1398	247	1	0	1	100	0	100	30	0	0.0	0	0	8.0	22000	9	999999999	0	0.14	1	88	0	0	0	FRA_Lyon.074810_IWEC
1985	2	22	20	1.0	-5.0	61	100200	0	1398	248	0	0	0	0	0	0	0	300	2.1	0	0	9.9	22000	9	999999999	0	0.14	1	88	0	0	0	FRA_Lyon.074810_IWEC
1985	2	22	21	0.0	-5.0	66	100300	0	1398	244	0	0	0	0	0	0	0	320	2.1	0	0	9.9	22000	9	999999999	0	0.14	1	88	0	0	0	FRA_Lyon.074810_IWEC
1985	2	22	22	-1.2	-4.9	73	100300	0	1398	240	0	0	0	0	0	0	0	0	0.0	0	0	12.0	22000	9	999999999	0	0.14	1	88	0	0	0	FRA_Lyon.074810_IWEC
1985	2	22	23	-2.0	-5.0	78	100400	0	1398	237	0	0	0	0	0	0	0	0	0.0	0	0	9.9	22000	9	999999999	0	0.14	1	88	0	0	0	FRA_Lyon.074810_IWEC
1985	2	22	24	-3.0	-5.0	84	100400	0	1398	233	0	0	0	0	0	0	0	0	0.0	0	0	9.9	22000	9	999999999	0	0.14	1	88	0	0	0	FRA_Lyon.074810_IWEC
1985	2	23	1	-3.2	-5.4	83	100500	0	1397	232	0	0	0	0	0	0	0	0	0.0	0	0	12.0	22000	9	999999999	0	0.141	1	88	0	0	0	FRA_Lyon.074810_IWEC
1985	2	23	2	-3.0	-5.0	84	100500	0	1397	233	0	0	0	0	0	0	0	0	0.0	0	0	9.9	22000	9	999999999	0	0.141	1	88	0	0	0	FRA_Lyon.074810_IWEC
1985	2	23	3	-4.0	-6.0	84	100500	0	1397	229	0	0	0	0	0	0	0	0	0.0	0	0	9.9	22000	9	999999999	0	0.141	1	88	0	0	0	FRA_Lyon.074810_IWEC
1985	2	23	4	-4.1	-5.9	86	100600	0	1397	229	0	0	0	0	0	0	0	0	0.0	0	0	12.0	22000	9	999999999	0	0.141	1	88	0	0	0	FRA_Lyon.074810_IWEC
1985	2	23	5	-4.0	-6.0	84	100600	0	1397	229	0	0	0	0	0	0	0	0	0.0	0	0	9.9	22000	9	999999999	0	0.141	1	88	0	0	0	FRA_Lyon.074810_IWEC
1985	2	23	6	-4.0	-6.0	84	100600	0	1397	229	0	0	0	0	0	0	0	0	0.0	0	0	9.9	22000	9	999999999	0	0.141	1	88	0	0	0	FRA_Lyon.074810_IWEC
1985	2	23	7	-5.0	-6.9	85	100500	0	1397	225	0	0	0	0	0	0	0	0	0.0	0	0	8.0	22000	9	999999999	0	0.141	1	88	0	0	0	FRA_Lyon.074810_IWEC
1985	2	23	8	-5.0	-7.0	84	100600	20	1397	225	5	0	5	600	0	600	170	0	0.0	0	0	6.0	22000	9	999999999	0	0.141	1	88	0	0	0	FRA_Lyon.074810_IWEC
1985	2	23	9	-3.0	-5.0	84	100600	216	1397	233	81	109	64	8800	7200	7500	1360	0	0.0	1	0	6.0	22000	9	999999999	0	0.141	1	88	0	0	0	FRA_Lyon.074810_IWEC
1985	2	23	10	-0.3	-3.9	74	100600	429	1397	244	236	383	118	24500	33000	15200	2250	0	0.0	1	0	6.0	22000	9	999999999	0	0.141	1	88	0	0	0	FRA_Lyon.074810_IWEC
1985	2	23	11	0.0	-3.0	78	100600	600	1397	246	377	556	137	40300	52600	17900	2710	0	0.0	2	0	5.0	22000	9	999999999	0	0.141	1	88	0	0	0	FRA_Lyon.074810_IWEC
1985	2	23	12	1.0	-3.0	72	100700	719	1397	249	465	656	126	49200	64200	17800	2720	0	0.0	4	0	6.0	22000	9	999999999	0	0.141	1	88	0	0	0	FRA_Lyon.074810_IWEC
1985	2	23	13	2.5	-3.9	60	100700	776	1397	254	482	442	235	50400	43600	28400	5380	0	0.0	5	0	7.0	22000	9	999999999	0	0.141	1	88	0	0	0	FRA_Lyon.074810_IWEC
1985	2	23	14	5.0	-3.0	55	100600	769	1397	264	500	635	149	52600	62400	20400	3270	0	0.0	4	0	8.0	7500	9	999999999	0	0.141	1	88	0	0	0	FRA_Lyon.074810_IWEC
1985	2	23	15	5.0	-5.0	46	100600	698	1397	262	455	680	114	48300	66600	16400	2450	0	0.0	3	0	8.0	22000	9	999999999	0	0.141	1	88	0	0	0	FRA_Lyon.074810_IWEC
1985	2	23	16	4.7	-4.9	47	100500	567	1397	261	349	604	103	36600	56800	14800	2020	0	0.0	2	0	8.0	22000	9	999999999	0	0.141	1	88	0	0	0	FRA_Lyon.074810_IWEC
1985	2	23	17	3.7	-5.6	48	100600	385	1397	257	200	356	101	20800	29600	13200	1900	0	0.0	2	0	8.3	22000	9	999999999	0	0.141	1	88	0	0	0	FRA_Lyon.074810_IWEC
1985	2	23	18	2.8	-5.5	51	100600	165	1397	254	52	59	45	5700	3400	5300	940	0	0.0	2	0	8.7	22000	9	999999999	0	0.141	1	88	0	0	0	FRA_Lyon.074810_IWEC
1985	2	23	19	1.9	-5.5	55	100600	4	1397	250	1	0	1	100	0	100	40	0	0.0	1	0	9.0	22000	9	999999999	0	0.141	1	88	0	0	0	FRA_Lyon.074810_IWEC
1985	2	23	20	0.9	-5.4	59	100600	0	1397	247	0	0	0	0	0	0	0	0	0.0	1	0	9.3	22000	9	999999999	0	0.141	1	88	0	0	0	FRA_Lyon.074810_IWEC
1985	2	23	21	0.0	-4.6	68	100600	0	1397	244	0	0	0	0	0	0	0	0	0.0	0	0	9.7	22000	9	999999999	0	0.141	1	88	0	0	0	FRA_Lyon.074810_IWEC
1985	2	23	22	-1.0	-4.6	74	100600	0	1397	241	0	0	0	0	0	0	0	0	0.0	0	0	10.0	22000	9	999999999	0	0.141	1	88	0	0	0	FRA_Lyon.074810_IWEC
1985	2	23	23	-1.5	-4.8	76	100600	0	1397	239	0	0	0	0	0	0	0	0	0.0	0	0	9.0	22000	9	999999999	0	0.141	1	88	0	0	0	FRA_Lyon.074810_IWEC
1985	2	23	24	-2.0	-5.0	78	100600	0	1397	237	0	0	0	0	0	0	0	0	0.0	0	0	8.0	22000	9	999999999	0	0.141	1	88	0	0	0	FRA_Lyon.074810_IWEC
1985	2	24	1	-2.5	-5.2	80	100600	0	1396	235	0	0	0	0	0	0	0	0	0.0	0	0	7.0	22000	9	999999999	0	0.141	1	88	0	0	0	FRA_Lyon.074810_IWEC
1985	2	24	2	-3.0	-5.0	84	100600	0	1396	233	0	0	0	0	0	0	0	0	0.0	0	0	6.0	22000	9	999999999	0	0.141	1	88	0	0	0	FRA_Lyon.074810_IWEC
1985	2	24	3	-3.0	-5.0	84	100600	0	1396	233	0	0	0	0	0	0	0	0	0.0	0	0	6.0	22000	9	999999999	0	0.141	1	88	0	0	0	FRA_Lyon.074810_IWEC
1985	2	24	4	-3.2	-5.2	84	100600	0	1396	233	0	0	0	0	0	0	0	0	0.0	0	0	5.0	22000	9	999999999	0	0.141	1	88	0	0	0	FRA_Lyon.074810_IWEC
1985	2	24	5	-3.0	-5.0	84	100600	0	1396	233	0	0	0	0	0	0	0	0	0.0	0	0	5.0	22000	9	999999999	0	0.141	1	88	0	0	0	FRA_Lyon.074810_IWEC
1985	2	24	6	-3.0	-5.0	84	100600	0	1396	233	0	0	0	0	0	0	0	0	0.0	0	0	5.0	22000	9	999999999	0	0.141	1	88	0	0	0	FRA_Lyon.074810_IWEC
1985	2	24	7	-4.1	-5.8	86	100600	0	1396	229	0	0	0	0	0	0	0	0	0.0	0	0	3.0	22000	0	999999099	0	0.141	1	88	0	0	0	FRA_Lyon.074810_IWEC
1985	2	24	8	-4.0	-6.0	84	100600	23	1396	229	6	0	6	600	0	700	190	0	0.0	1	0	3.0	22000	0	999999099	0	0.141	1	88	0	0	0	FRA_Lyon.074810_IWEC
1985	2	24	9	-3.0	-5.0	84	100600	223	1396	233	85	115	67	9200	7700	7800	1420	0	0.0	2	0	2.5	22000	0	999999099	0	0.141	1	88	0	0	0	FRA_Lyon.074810_IWEC
1985	2	24	10	-0.1	-2.7	81	100600	436	1396	246	238	371	122	24700	32000	15700	2330	0	0.0	2	0	1.8	22000	0	999999099	0	0.141	1	88	0	0	0	FRA_Lyon.074810_IWEC
1985	2	24	11	2.0	-2.0	73	100500	607	1396	254	385	573	135	41300	54200	17800	2680	0	0.0	2	0	3.0	22000	0	999999099	0	0.141	1	88	0	0	0	FRA_Lyon.074810_IWEC
1985	2	24	12	4.0	-3.0	59	100500	726	1396	260	495	746	105	53100	73800	15400	2340	260	2.1	2	0	4.5	22000	0	999999099	0	0.141	1	88	0	0	0	FRA_Lyon.074810_IWEC
1985	2	24	13	5.0	-3.0	55	100400	784	1396	264	549	799	100	58300	79700	14200	2230	20	1.0	1	0	7.0	22000	9	999999999	0	0.141	1	88	0	0	0	FRA_Lyon.074810_IWEC
1985	2	24	14	7.0	-4.0	44	100400	776	1396	271	543	798	98	57600	79500	14000	2200	0	0.0	1	0	9.9	22000	9	999999999	0	0.141	1	88	0	0	0	FRA_Lyon.074810_IWEC
1985	2	24	15	8.0	-5.0	37	100300	705	1396	274	478	758	94	50300	74600	13700	1990	340	1.0	1	0	9.9	22000	9	999999999	0	0.141	1	88	0	0	0	FRA_Lyon.074810_IWEC
1985	2	24	16	7.5	-4.8	39	100200	573	1396	272	360	632	100	37900	59700	14500	1980	20	2.1	1	0	10.0	22000	9	999999999	0	0.141	1	88	0	0	0	FRA_Lyon.074810_IWEC
1985	2	24	17	7.0	-3.0	48	100200	391	1396	272	206	368	102	21500	30600	13400	1920	20	2.1	1	0	8.0	22000	9	999999999	0	0.141	1	88	0	0	0	FRA_Lyon.074810_IWEC
1985	2	24	18	6.0	-1.0	60	100200	171	1396	270	55	66	47	6000	3800	5600	990	20	1.0	1	0	8.0	22000	9	999999999	0	0.141	1	88	0	0	0	FRA_Lyon.074810_IWEC
1985	2	24	19	4.9	-2.3	58	100100	6	1396	265	1	0	1	200	0	200	50	20	1.0	1	0	7.0	22000	9	999999999	0	0.141	1	88	0	0	0	FRA_Lyon.074810_IWEC
1985	2	24	20	2.0	-3.0	67	100100	0	1396	253	0	0	0	0	0	0	0	240	1.0	1	0	9.0	22000	9	999999999	0	0.141	1	88	0	0	0	FRA_Lyon.074810_IWEC
1985	2	24	21	2.0	-3.0	67	100100	0	1396	253	0	0	0	0	0	0	0	220	1.0	0	0	5.0	22000	9	999999999	0	0.141	1	88	0	0	0	FRA_Lyon.074810_IWEC
1985	2	24	22	1.8	-3.0	68	100100	0	1396	252	0	0	0	0	0	0	0	180	2.1	0	0	6.0	22000	9	999999999	0	0.141	1	88	0	0	0	FRA_Lyon.074810_IWEC
1985	2	24	23	0.0	-3.0	78	100100	0	1396	246	0	0	0	0	0	0	0	140	1.5	0	0	6.0	22000	9	999999999	0	0.141	1	88	0	0	0	FRA_Lyon.074810_IWEC
1985	2	24	24	0.0	-3.0	78	100100	0	1396	246	0	0	0	0	0	0	0	140	2.1	0	0	6.0	22000	9	999999999	0	0.141	1	88	0	0	0	FRA_Lyon.074810_IWEC
1985	2	25	1	0.5	-3.2	74	100000	0	1396	247	0	0	0	0	0	0	0	160	3.1	0	0	6.0	22000	9	999999999	0	0.142	1	88	0	0	0	FRA_Lyon.074810_IWEC
1985	2	25	2	0.0	-3.0	78	100000	0	1396	246	0	0	0	0	0	0	0	140	2.1	0	0	7.0	22000	9	999999999	0	0.142	1	88	0	0	0	FRA_Lyon.074810_IWEC
1985	2	25	3	1.0	-3.0	72	100000	0	1396	249	0	0	0	0	0	0	0	140	3.1	0	0	6.0	22000	9	999999999	0	0.142	1	88	0	0	0	FRA_Lyon.074810_IWEC
1985	2	25	4	2.0	-3.0	67	100000	0	1396	253	0	0	0	0	0	0	0	140	5.1	0	0	9.0	22000	9	999999999	0	0.142	1	88	0	0	0	FRA_Lyon.074810_IWEC
1985	2	25	5	1.0	-3.0	72	99900	0	1396	258	0	0	0	0	0	0	0	140	3.1	2	2	9.0	22000	9	999999999	0	0.142	1	88	0	0	0	FRA_Lyon.074810_IWEC
1985	2	25	6	1.0	-3.0	72	99900	0	1396	262	0	0	0	0	0	0	0	140	4.1	4	4	9.9	22000	9	999999999	0	0.142	1	88	0	0	0	FRA_Lyon.074810_IWEC
1985	2	25	7	1.2	-3.0	71	99900	0	1396	267	0	0	0	0	0	0	0	140	5.1	6	6	10.0	2700	9	999999999	0	0.142	1	88	0	0	0	FRA_Lyon.074810_IWEC
1985	2	25	8	2.0	-3.0	67	99900	26	1396	268	5	0	5	500	0	500	160	140	3.1	7	5	9.9	2700	9	999999999	0	0.142	1	88	0	0	0	FRA_Lyon.074810_IWEC
1985	2	25	9	4.0	-2.0	64	99900	230	1396	277	54	0	54	6000	0	6000	1860	140	6.2	8	5	9.9	2700	9	999999999	0	0.142	1	88	0	0	0	FRA_Lyon.074810_IWEC
1985	2	25	10	2.2	-2.0	72	99900	443	1396	268	118	6	116	13300	400	13100	4290	280	2.1	9	4	4.0	6000	0	999999099	0	0.142	1	88	0	0	0	FRA_Lyon.074810_IWEC
1985	2	25	11	3.0	-1.0	74	100000	614	1396	267	189	33	174	20800	3100	19800	5090	220	1.0	9	2	4.0	5700	0	999999099	0	0.142	1	88	0	0	0	FRA_Lyon.074810_IWEC
1985	2	25	12	7.0	0.0	61	100000	733	1396	280	239	13	232	27000	1100	26400	9120	140	3.1	9	1	6.0	5700	9	999999999	0	0.142	1	88	0	0	0	FRA_Lyon.074810_IWEC
1985	2	25	13	9.5	-0.5	49	100000	791	1396	284	265	15	257	30000	1200	29200	10210	120	5.1	9	0	8.0	5700	9	999999999	0	0.142	1	88	0	0	0	FRA_Lyon.074810_IWEC
1985	2	25	14	10.0	-1.0	46	99900	783	1396	286	262	14	254	29600	1200	28900	10080	120	4.1	9	0	8.0	5700	9	999999999	0	0.142	1	88	0	0	0	FRA_Lyon.074810_IWEC
1985	2	25	15	10.0	-1.0	46	99900	711	1396	286	230	13	224	26000	1100	25400	8730	160	8.8	9	0	9.9	5700	9	999999999	0	0.142	1	88	0	0	0	FRA_Lyon.074810_IWEC
1985	2	25	16	10.3	-1.8	42	99900	580	1396	286	174	9	170	19600	700	19200	6440	160	6.2	9	0	10.0	5700	9	999999999	0	0.142	1	88	0	0	0	FRA_Lyon.074810_IWEC
1985	2	25	17	10.0	-1.0	46	99900	398	1396	291	100	1	100	11300	0	11300	3670	160	6.2	9	1	9.9	5700	9	999999999	0	0.142	1	88	0	0	0	FRA_Lyon.074810_IWEC
1985	2	25	18	8.0	0.0	57	99900	177	1396	288	28	0	28	3200	0	3200	1030	160	5.1	9	2	9.9	5700	9	999999999	0	0.142	1	88	0	0	0	FRA_Lyon.074810_IWEC
1985	2	25	19	6.5	0.4	65	99900	7	1396	287	1	0	1	100	0	100	30	100	4.1	9	4	10.0	9000	9	999999999	0	0.142	1	88	0	0	0	FRA_Lyon.074810_IWEC
1985	2	25	20	6.0	1.0	70	99700	0	1396	281	0	0	0	0	0	0	0	120	4.1	7	2	9.9	9000	9	999999999	0	0.142	1	88	0	0	0	FRA_Lyon.074810_IWEC
1985	2	25	21	5.0	1.0	75	99600	0	1396	273	0	0	0	0	0	0	0	120	5.1	5	1	9.9	9000	9	999999999	0	0.142	1	88	0	0	0	FRA_Lyon.074810_IWEC
1985	2	25	22	5.0	1.3	77	99400	0	1396	268	0	0	0	0	0	0	0	140	1.5	4	0	15.0	22000	9	999999999	0	0.142	1	88	0	0	0	FRA_Lyon.074810_IWEC
1985	2	25	23	4.0	1.0	81	99600	0	1396	264	0	0	0	0	0	0	0	140	5.1	4	0	9.9	22000	9	999999999	0	0.142	1	88	0	0	0	FRA_Lyon.074810_IWEC
1985	2	25	24	3.0	0.0	81	99800	0	1396	259	0	0	0	0	0	0	0	140	3.1	4	0	9.9	22000	9	999999999	0	0.142	1	88	0	0	0	FRA_Lyon.074810_IWEC
1985	2	26	1	5.2	1.3	76	100000	0	1395	269	0	0	0	0	0	0	0	160	5.1	4	0	15.0	22000	9	999999999	0	0.143	1	88	0	0	0	FRA_Lyon.074810_IWEC
1985	2	26	2	3.0	0.0	81	100000	0	1395	259	0	0	0	0	0	0	0	140	6.2	4	0	9.9	22000	9	999999999	0	0.143	1	88	0	0	0	FRA_Lyon.074810_IWEC
1985	2	26	3	3.0	1.0	87	99900	0	1395	260	0	0	0	0	0	0	0	220	2.6	4	0	7.0	22000	9	999999999	0	0.143	1	88	0	0	0	FRA_Lyon.074810_IWEC
1985	2	26	4	2.8	0.2	83	99900	0	1395	259	0	0	0	0	0	0	0	140	3.1	4	0	7.0	22000	9	999999999	0	0.143	1	88	0	0	0	FRA_Lyon.074810_IWEC
1985	2	26	5	2.0	0.0	87	99900	0	1395	256	0	0	0	0	0	0	0	120	3.1	4	0	7.0	22000	9	999999999	0	0.143	1	88	0	0	0	FRA_Lyon.074810_IWEC
1985	2	26	6	1.0	-1.0	86	99900	0	1395	251	0	0	0	0	0	0	0	320	2.1	5	0	7.0	22000	9	999999999	0	0.143	1	88	0	0	0	FRA_Lyon.074810_IWEC
1985	2	26	7	1.9	0.4	90	99900	0	1395	256	0	0	0	0	0	0	0	40	1.0	5	0	6.0	22000	9	999999999	0	0.143	1	88	0	0	0	FRA_Lyon.074810_IWEC
1985	2	26	8	0.0	-2.0	85	99900	30	1395	247	6	0	6	700	0	700	200	260	2.1	6	0	4.0	6000	0	999999099	0	0.143	1	88	0	0	0	FRA_Lyon.074810_IWEC
1985	2	26	9	1.0	0.0	93	99900	237	1395	252	70	31	65	7700	2300	7400	1590	340	1.0	7	0	3.0	6900	0	999999099	0	0.143	1	88	0	0	0	FRA_Lyon.074810_IWEC
1985	2	26	10	4.3	2.0	85	99900	450	1395	266	165	97	133	18100	8600	15600	3010	0	0.0	7	0	3.5	6000	0	999999099	0	0.143	1	88	0	0	0	FRA_Lyon.074810_IWEC
1985	2	26	11	6.0	3.0	81	99800	622	1395	274	261	102	216	28900	9700	24400	6040	320	1.0	7	0	4.0	6900	0	999999099	0	0.143	1	88	0	0	0	FRA_Lyon.074810_IWEC
1985	2	26	12	10.0	4.0	66	99800	740	1395	291	331	96	280	36600	9300	31600	8210	0	0.0	7	0	6.0	6900	9	999999999	0	0.143	1	88	0	0	0	FRA_Lyon.074810_IWEC
1985	2	26	13	12.8	4.0	55	99700	798	1395	303	365	182	261	40200	17900	30100	6870	0	0.0	7	0	8.0	6900	9	999999999	0	0.143	1	88	0	0	0	FRA_Lyon.074810_IWEC
1985	2	26	14	13.9	2.7	47	99700	790	1395	316	332	103	273	36700	10000	30900	8450	0	2.3	8	2	8.9	6900	9	999999999	0	0.143	1	88	0	0	0	FRA_Lyon.074810_IWEC
1985	2	26	15	15.0	1.0	39	99600	718	1395	322	264	37	245	29200	3600	27600	7270	140	4.6	8	3	9.9	6900	9	999999999	0	0.143	1	88	0	0	0	FRA_Lyon.074810_IWEC
1985	2	26	16	14.8	-0.2	36	99600	586	1395	325	176	5	174	19800	400	19600	6580	160	5.1	9	5	15.0	9000	9	999999999	0	0.143	1	88	0	0	0	FRA_Lyon.074810_IWEC
1985	2	26	17	12.0	3.0	54	99600	404	1395	316	102	1	102	11500	0	11500	3740	100	3.1	9	5	9.9	9000	9	999999999	0	0.143	1	88	0	0	0	FRA_Lyon.074810_IWEC
1985	2	26	18	10.0	3.0	62	99600	184	1395	305	29	0	29	3400	0	3400	1090	120	4.1	9	4	8.0	6000	9	999999999	0	0.143	1	88	0	0	0	FRA_Lyon.074810_IWEC
1985	2	26	19	9.1	2.4	63	99600	8	1395	300	1	0	1	100	0	100	40	120	4.1	9	4	10.0	6000	9	999999999	0	0.143	1	88	0	0	0	FRA_Lyon.074810_IWEC
1985	2	26	20	10.0	2.0	57	99700	0	1395	298	0	0	0	0	0	0	0	140	4.6	9	2	9.9	6000	9	999999999	0	0.143	1	88	0	0	0	FRA_Lyon.074810_IWEC
1985	2	26	21	9.0	1.0	57	99700	0	1395	289	0	0	0	0	0	0	0	180	3.1	9	1	9.9	6000	9	999999999	0	0.143	1	88	0	0	0	FRA_Lyon.074810_IWEC
1985	2	26	22	8.0	1.3	63	99700	0	1395	280	0	0	0	0	0	0	0	160	1.0	9	0	12.0	6000	9	999999999	0	0.143	1	88	0	0	0	FRA_Lyon.074810_IWEC
1985	2	26	23	8.0	1.0	61	99700	0	1395	280	0	0	0	0	0	0	0	180	2.1	9	0	9.9	6000	9	999999999	0	0.143	1	88	0	0	0	FRA_Lyon.074810_IWEC
1985	2	26	24	7.0	1.0	66	99800	0	1395	276	0	0	0	0	0	0	0	140	2.1	9	0	9.9	6000	9	999999999	0	0.143	1	88	0	0	0	FRA_Lyon.074810_IWEC
1985	2	27	1	7.0	1.2	67	99800	0	1394	276	0	0	0	0	0	0	0	140	1.5	9	0	12.0	6000	9	999999999	0	0.143	1	88	0	0	0	FRA_Lyon.074810_IWEC
1985	2	27	2	6.0	1.0	70	99800	0	1394	272	0	0	0	0	0	0	0	140	1.0	9	0	9.9	6000	9	999999999	0	0.143	1	88	0	0	0	FRA_Lyon.074810_IWEC
1985	2	27	3	6.0	2.0	75	99700	0	1394	273	0	0	0	0	0	0	0	140	2.1	9	0	9.9	6000	9	999999999	0	0.143	1	88	0	0	0	FRA_Lyon.074810_IWEC
1985	2	27	4	6.4	1.8	72	99700	0	1394	274	0	0	0	0	0	0	0	140	1.5	9	0	12.0	6000	9	999999999	0	0.143	1	88	0	0	0	FRA_Lyon.074810_IWEC
1985	2	27	5	5.0	1.0	75	99700	0	1394	277	0	0	0	0	0	0	0	140	3.1	9	2	9.9	6000	9	999999999	0	0.143	1	88	0	0	0	FRA_Lyon.074810_IWEC
1985	2	27	6	5.0	2.0	81	99700	0	1394	283	0	0	0	0	0	0	0	200	2.1	9	4	9.9	6000	9	999999999	0	0.143	1	88	0	0	0	FRA_Lyon.074810_IWEC
1985	2	27	7	5.6	1.7	76	99700	0	1394	290	0	0	0	0	0	0	0	200	1.0	9	6	10.0	3000	9	999999999	0	0.143	1	88	0	0	0	FRA_Lyon.074810_IWEC
1985	2	27	8	6.0	2.0	75	99700	33	1394	292	4	0	4	500	0	500	140	0	0.0	9	6	7.0	3600	9	999999999	0	0.143	1	88	0	0	0	FRA_Lyon.074810_IWEC
1985	2	27	9	6.0	3.0	81	99700	245	1394	293	47	0	47	5300	0	5300	1720	200	1.0	9	6	5.0	3600	9	999999999	0	0.143	1	88	0	0	0	FRA_Lyon.074810_IWEC
1985	2	27	10	7.3	2.8	73	99800	457	1394	298	123	5	121	13800	300	13700	4490	0	0.0	9	6	5.0	6900	9	999999999	0	0.143	1	88	0	0	0	FRA_Lyon.074810_IWEC
1985	2	27	11	8.0	3.0	71	99700	629	1394	301	193	12	188	21800	900	21200	7230	200	1.0	9	6	5.0	3600	9	999999999	0	0.143	1	88	0	0	0	FRA_Lyon.074810_IWEC
1985	2	27	12	10.0	3.0	62	99700	747	1394	310	245	31	228	27100	3000	25900	7070	0	0.0	9	6	5.0	3600	9	999999999	0	0.143	1	88	0	0	0	FRA_Lyon.074810_IWEC
1985	2	27	13	10.3	3.4	62	99700	805	1394	312	269	45	243	29900	4400	27700	7820	0	0.0	9	6	5.0	3600	9	999999999	0	0.143	1	88	0	0	0	FRA_Lyon.074810_IWEC
1985	2	27	14	11.0	3.0	58	99700	797	1394	311	227	4	225	26000	300	25900	9410	0	0.0	9	5	6.0	3600	9	999999999	0	0.143	1	88	0	0	0	FRA_Lyon.074810_IWEC
1985	2	27	15	11.0	3.0	58	99700	725	1394	309	163	0	163	18900	0	19000	7060	0	0.0	10	4	6.0	3600	9	999999999	0	0.143	1	88	0	0	0	FRA_Lyon.074810_IWEC
1985	2	27	16	10.6	3.8	63	99600	593	1394	303	93	0	93	11000	0	11000	4120	0	0.0	10	2	6.0	3600	9	999999999	0	0.143	1	88	0	0	0	FRA_Lyon.074810_IWEC
1985	2	27	17	10.0	4.0	66	99600	410	1394	303	55	0	55	6500	0	6500	2310	280	1.0	10	3	5.0	3600	9	999999999	0	0.143	1	88	0	0	0	FRA_Lyon.074810_IWEC
1985	2	27	18	9.0	5.0	76	99600	190	1394	303	16	0	16	1900	0	2000	650	0	0.0	10	4	4.5	3600	0	999999099	0	0.143	1	88	0	0	0	FRA_Lyon.074810_IWEC
1985	2	27	19	8.8	5.0	77	99700	10	1394	304	1	0	1	100	0	100	20	320	1.0	10	5	4.0	6000	0	999999099	0	0.143	1	88	0	0	0	FRA_Lyon.074810_IWEC
1985	2	27	20	8.0	4.0	76	99700	0	1394	302	0	0	0	0	0	0	0	20	1.5	10	6	4.0	6900	0	999999099	0	0.143	1	88	0	0	0	FRA_Lyon.074810_IWEC
1985	2	27	21	7.0	4.0	81	99700	0	1394	301	0	0	0	0	0	0	0	100	1.0	9	7	4.0	6000	0	999999099	0	0.143	1	88	0	0	0	FRA_Lyon.074810_IWEC
1985	2	27	22	6.9	3.9	81	99700	0	1394	312	0	0	0	0	0	0	0	100	1.0	9	9	3.0	3900	0	999999099	0	0.143	1	88	0	0	0	FRA_Lyon.074810_IWEC
1985	2	27	23	6.0	3.0	81	99700	0	1394	293	0	0	0	0	0	0	0	0	0.0	6	6	2.0	22000	0	999999099	0	0.143	1	88	0	0	0	FRA_Lyon.074810_IWEC
1985	2	27	24	5.0	2.0	81	99700	0	1394	283	0	0	0	0	0	0	0	0	0.0	4	4	2.0	22000	0	999999099	0	0.143	1	88	0	0	0	FRA_Lyon.074810_IWEC
1985	2	28	1	4.1	2.2	87	99700	0	1394	271	0	0	0	0	0	0	0	0	0.0	1	1	2.0	22000	0	999999099	0	0.144	1	88	0	0	0	FRA_Lyon.074810_IWEC
1985	2	28	2	4.0	2.0	87	99700	0	1394	274	0	0	0	0	0	0	0	120	2.1	2	2	2.0	22000	0	999999099	0	0.144	1	88	0	0	0	FRA_Lyon.074810_IWEC
1985	2	28	3	4.0	3.0	93	99700	0	1394	275	0	0	0	0	0	0	0	120	2.6	2	2	1.8	22000	0	999999099	0	0.144	1	88	0	0	0	FRA_Lyon.074810_IWEC
1985	2	28	4	4.2	2.1	86	99700	0	1394	275	0	0	0	0	0	0	0	0	0.0	2	2	2.0	22000	0	999999099	0	0.144	1	88	0	0	0	FRA_Lyon.074810_IWEC
1985	2	28	5	5.0	3.0	87	99700	0	1394	279	0	0	0	0	0	0	0	140	1.0	4	2	2.0	22000	0	999999099	0	0.144	1	88	0	0	0	FRA_Lyon.074810_IWEC
1985	2	28	6	4.0	2.0	87	99700	0	1394	274	0	0	0	0	0	0	0	0	0.0	6	2	2.0	22000	0	999999099	0	0.144	1	88	0	0	0	FRA_Lyon.074810_IWEC
1985	2	28	7	3.6	1.9	89	99700	0	1394	269	0	0	0	0	0	0	0	0	0.0	7	1	2.0	3900	0	999999099	0	0.144	1	88	0	0	0	FRA_Lyon.074810_IWEC
1985	2	28	8	5.0	3.0	87	99700	37	1394	275	8	0	8	900	0	900	260	120	2.1	5	1	3.0	3600	0	999999099	0	0.144	1	88	0	0	0	FRA_Lyon.074810_IWEC
1985	2	28	9	6.0	4.0	87	99600	252	1394	284	98	155	70	10400	9900	8800	1340	180	2.1	3	2	4.5	22000	0	999999099	0	0.144	1	88	0	0	0	FRA_Lyon.074810_IWEC
1985	2	28	10	9.2	5.1	75	99600	465	1394	294	262	473	103	28000	40800	14200	1940	160	2.1	1	1	4.5	22000	0	999999099	0	0.144	1	88	0	0	0	FRA_Lyon.074810_IWEC
1985	2	28	11	11.0	6.0	71	99600	636	1394	307	406	612	125	42800	58100	17800	2510	200	3.1	2	2	8.0	22000	9	999999999	0	0.144	1	88	0	0	0	FRA_Lyon.074810_IWEC
1985	2	28	12	12.0	6.0	67	99500	755	1394	311	503	702	121	54100	68900	17600	2720	220	4.1	3	2	11.2	22000	9	999999999	0	0.144	1	88	0	0	0	FRA_Lyon.074810_IWEC
1985	2	28	13	13.3	4.8	56	99500	812	1394	316	540	693	135	58000	68500	19200	3150	180	6.2	4	2	15.0	22000	9	999999999	0	0.144	1	88	0	0	0	FRA_Lyon.074810_IWEC
1985	2	28	14	14.0	4.0	51	99400	804	1394	318	548	727	127	59000	72100	18300	2980	180	6.2	3	2	11.2	22000	9	999999999	0	0.144	1	88	0	0	0	FRA_Lyon.074810_IWEC
1985	2	28	15	14.0	4.0	51	99400	731	1394	318	492	729	108	53100	71700	15900	2400	160	6.7	2	2	11.2	22000	9	999999999	0	0.144	1	88	0	0	0	FRA_Lyon.074810_IWEC
1985	2	28	16	14.2	3.6	49	99300	599	1394	314	378	636	103	40100	60300	15100	2080	200	6.2	1	1	25.0	22000	9	999999999	0	0.144	1	88	0	0	0	FRA_Lyon.074810_IWEC
1985	2	28	17	13.1	3.5	52	99300	417	1394	309	223	437	92	23800	36600	12600	1700	200	5.1	1	1	17.4	22000	9	999999999	0	0.144	1	88	0	0	0	FRA_Lyon.074810_IWEC
1985	2	28	18	12.0	4.0	58	99300	196	1394	299	68	91	55	7400	5400	6600	1160	180	4.1	1	0	9.9	22000	9	999999999	0	0.144	1	88	0	0	0	FRA_Lyon.074810_IWEC
1985	2	28	19	9.9	3.3	63	99300	12	1394	290	3	0	3	300	0	300	110	160	4.1	1	0	15.0	22000	9	999999999	0	0.144	1	88	0	0	0	FRA_Lyon.074810_IWEC
1985	2	28	20	9.5	3.4	66	99300	0	1394	288	0	0	0	0	0	0	0	160	5.1	1	0	9.9	22000	9	999999999	0	0.144	1	88	0	0	0	FRA_Lyon.074810_IWEC
1985	2	28	21	9.2	3.6	68	99400	0	1394	287	0	0	0	0	0	0	0	160	5.1	1	0	9.9	22000	9	999999999	0	0.144	1	88	0	0	0	FRA_Lyon.074810_IWEC
1985	2	28	22	8.8	3.8	71	99400	0	1394	286	0	0	0	0	0	0	0	160	5.1	1	0	14.0	22000	9	999999999	0	0.144	1	88	0	0	0	FRA_Lyon.074810_IWEC
1985	2	28	23	8.3	3.9	74	99300	0	1394	284	0	0	0	0	0	0	0	160	4.6	1	0	9.9	22000	9	999999999	0	0.144	1	88	0	0	0	FRA_Lyon.074810_IWEC
1985	2	28	24	7.7	4.1	78	99300	0	1394	282	0	0	0	0	0	0	0	140	3.1	0	0	9.9	22000	9	999999999	0	0.144	1	88	0	0	0	FRA_Lyon.074810_IWEC
1998	3	1	1	7.1	4.3	82	99200	0	1393	285	0	0	0	0	0	0	0	160	2.1	5	1	25.0	22000	9	999999999	0	0.13	1	88	0	0	0	FRA_Lyon.074810_IWEC
1998	3	1	2	6.7	4.5	86	99100	0	1393	290	0	0	0	0	0	0	0	160	2.6	7	3	18.1	22000	9	999999999	0	0.13	1	88	0	0	0	FRA_Lyon.074810_IWEC
1998	3	1	3	6.3	4.6	89	99100	0	1393	293	0	0	0	0	0	0	0	160	3.1	9	5	11.3	2700	9	999999999	0	0.13	1	88	0	0	0	FRA_Lyon.074810_IWEC
1998	3	1	4	6.1	4.8	91	99100	0	1393	295	0	0	0	0	0	0	0	160	2.1	9	6	25.0	2700	9	999999999	0	0.13	1	88	0	0	0	FRA_Lyon.074810_IWEC
1998	3	1	5	6.0	4.9	93	99100	0	1393	298	0	0	0	0	0	0	0	160	1.4	9	7	23.3	2700	9	999999999	0	0.13	1	88	0	0	0	FRA_Lyon.074810_IWEC
1998	3	1	6	5.8	5.0	94	99200	0	1393	302	0	0	0	0	0	0	0	160	0.7	9	8	21.7	2700	9	999999999	0	0.13	1	88	0	0	0	FRA_Lyon.074810_IWEC
1998	3	1	7	5.8	5.2	96	99200	0	1393	309	0	0	0	0	0	0	0	0	0.0	9	9	20.0	750	0	909999999	0	0.13	1	88	0	0	0	FRA_Lyon.074810_IWEC
1998	3	1	8	6.3	5.1	92	99300	42	1393	304	5	0	5	600	0	600	180	0	0.3	9	8	21.7	750	9	999999999	0	0.13	1	88	0	0	0	FRA_Lyon.074810_IWEC
1998	3	1	9	6.9	5.0	88	99300	259	1393	302	53	0	53	6000	0	6000	1920	0	0.7	9	7	23.3	750	9	999999999	0	0.13	1	88	0	0	0	FRA_Lyon.074810_IWEC
1998	3	1	10	7.4	4.9	84	99400	472	1393	301	130	7	128	14600	400	14400	4740	200	1.0	9	6	25.0	900	9	999999999	0	0.13	1	88	0	0	0	FRA_Lyon.074810_IWEC
1998	3	1	11	7.9	4.1	77	99400	644	1393	305	201	13	195	22700	1000	22100	7520	200	1.7	9	7	25.0	900	9	999999999	0	0.13	1	88	0	0	0	FRA_Lyon.074810_IWEC
1998	3	1	12	8.4	3.2	70	99400	762	1393	312	253	33	235	28000	3100	26700	7330	200	2.4	9	8	25.0	900	9	999999999	0	0.13	1	88	0	0	0	FRA_Lyon.074810_IWEC
1998	3	1	13	8.9	2.3	63	99400	819	1393	319	278	47	250	30800	4600	28400	8090	290	3.1	9	9	25.0	1200	9	999999999	0	0.13	1	88	0	0	0	FRA_Lyon.074810_IWEC
1998	3	1	14	9.2	1.4	58	99400	811	1393	313	312	64	275	34500	6300	31100	8650	290	2.1	8	8	30.0	1200	9	999999999	0	0.13	1	88	0	0	0	FRA_Lyon.074810_IWEC
1998	3	1	15	9.5	0.5	53	99400	738	1393	309	307	61	274	33900	6000	30800	8070	290	1.0	8	7	35.0	1200	9	999999999	0	0.13	1	88	0	0	0	FRA_Lyon.074810_IWEC
1998	3	1	16	9.8	-0.4	49	99300	606	1393	305	256	140	195	28000	13400	22500	4670	0	0.0	7	6	40.0	1200	9	999999999	0	0.13	1	88	0	0	0	FRA_Lyon.074810_IWEC
1998	3	1	17	9.0	0.0	53	99400	423	1393	300	176	103	144	19000	8900	16700	3230	0	0.3	7	5	38.3	1200	9	999999999	0	0.13	1	88	0	0	0	FRA_Lyon.074810_IWEC
1998	3	1	18	8.2	0.4	58	99400	202	1393	297	62	32	57	6800	2300	6500	1360	0	0.7	6	5	36.7	1200	9	999999999	0	0.13	1	88	0	0	0	FRA_Lyon.074810_IWEC
1998	3	1	19	7.4	0.8	63	99500	14	1393	291	3	0	3	400	0	400	110	40	1.0	5	4	35.0	22000	9	999999999	0	0.13	1	88	0	0	0	FRA_Lyon.074810_IWEC
1998	3	1	20	7.2	0.8	64	99500	0	1393	291	0	0	0	0	0	0	0	40	1.4	5	4	33.3	22000	9	999999999	0	0.13	1	88	0	0	0	FRA_Lyon.074810_IWEC
1998	3	1	21	7.1	0.8	64	99500	0	1393	292	0	0	0	0	0	0	0	40	1.7	5	5	31.7	22000	9	999999999	0	0.13	1	88	0	0	0	FRA_Lyon.074810_IWEC
1998	3	1	22	6.9	0.8	65	99500	0	1393	292	0	0	0	0	0	0	0	160	2.1	5	5	30.0	22000	9	999999999	0	0.13	1	88	0	0	0	FRA_Lyon.074810_IWEC
1998	3	1	23	6.7	1.2	68	99600	0	1393	289	0	0	0	0	0	0	0	160	1.7	6	4	30.0	22000	9	999999999	0	0.13	1	88	0	0	0	FRA_Lyon.074810_IWEC
1998	3	1	24	6.4	1.5	71	99600	0	1393	283	0	0	0	0	0	0	0	160	1.4	7	2	30.0	22000	9	999999999	0	0.13	1	88	0	0	0	FRA_Lyon.074810_IWEC
1998	3	2	1	6.2	1.9	74	99600	0	1392	279	0	0	0	0	0	0	0	240	1.0	7	1	30.0	3600	9	999999999	0	0.13	1	88	0	0	0	FRA_Lyon.074810_IWEC
1998	3	2	2	6.0	1.9	75	99600	0	1392	282	0	0	0	0	0	0	0	240	1.4	8	2	28.3	3600	9	999999999	0	0.13	1	88	0	0	0	FRA_Lyon.074810_IWEC
1998	3	2	3	5.8	1.9	76	99600	0	1392	286	0	0	0	0	0	0	0	240	1.7	8	4	26.7	3600	9	999999999	0	0.13	1	88	0	0	0	FRA_Lyon.074810_IWEC
1998	3	2	4	5.6	1.9	77	99600	0	1392	287	0	0	0	0	0	0	0	180	2.1	9	5	25.0	3600	9	999999999	0	0.13	1	88	0	0	0	FRA_Lyon.074810_IWEC
1998	3	2	5	5.3	2.0	79	99600	0	1392	286	0	0	0	0	0	0	0	180	2.1	9	5	22.7	3600	9	999999999	0	0.13	1	88	0	0	0	FRA_Lyon.074810_IWEC
1998	3	2	6	5.0	2.0	81	99600	0	1392	285	0	0	0	0	0	0	0	180	2.1	9	5	20.3	3600	9	999999999	0	0.13	1	88	0	0	0	FRA_Lyon.074810_IWEC
1998	3	2	7	4.7	2.1	83	99600	0	1392	284	0	0	0	0	0	0	0	140	2.1	9	5	18.0	1500	9	999999999	0	0.13	1	88	0	0	0	FRA_Lyon.074810_IWEC
1998	3	2	8	5.0	2.0	81	99700	46	1392	283	6	0	6	700	0	700	200	160	1.5	9	4	11.3	7500	9	999999999	0	0.13	1	88	0	0	0	FRA_Lyon.074810_IWEC
1998	3	2	9	7.0	1.6	68	99700	267	1392	286	66	1	66	7400	0	7400	2300	160	0.7	8	2	12.1	7500	9	999999999	0	0.13	1	88	0	0	0	FRA_Lyon.074810_IWEC
1998	3	2	10	9.1	1.3	58	99700	480	1392	290	184	106	148	20100	9500	17200	3360	0	0.0	7	1	13.0	3600	9	999999999	0	0.13	1	88	0	0	0	FRA_Lyon.074810_IWEC
1998	3	2	11	10.1	1.9	57	99700	651	1392	299	259	65	228	28600	6200	25800	6490	0	0.5	8	2	12.4	3600	9	999999999	0	0.13	1	88	0	0	0	FRA_Lyon.074810_IWEC
1998	3	2	12	11.0	2.5	55	99700	769	1392	309	291	56	260	32200	5400	29400	7990	0	1.0	8	4	11.8	3600	9	999999999	0	0.13	1	88	0	0	0	FRA_Lyon.074810_IWEC
1998	3	2	13	12.0	3.0	54	99700	826	1392	316	281	17	271	31800	1400	30900	10900	310	1.5	9	5	11.3	1500	9	999999999	0	0.13	1	88	0	0	0	FRA_Lyon.074810_IWEC
1998	3	2	14	11.7	2.1	51	99600	818	1392	316	278	47	250	30800	4600	28300	8080	310	1.3	9	6	17.5	1500	9	999999999	0	0.13	1	88	0	0	0	FRA_Lyon.074810_IWEC
1998	3	2	15	11.5	1.1	49	99600	745	1392	318	246	14	239	27800	1200	27100	9390	310	1.2	9	7	23.8	1500	9	999999999	0	0.13	1	88	0	0	0	FRA_Lyon.074810_IWEC
1998	3	2	16	11.2	0.0	46	99600	612	1392	327	189	11	185	21300	800	20900	7030	70	1.0	9	9	30.0	1500	9	999999999	0	0.13	1	88	0	0	0	FRA_Lyon.074810_IWEC
1998	3	2	17	10.3	0.4	50	99600	429	1392	308	189	166	138	20600	14500	16000	3090	70	1.4	6	6	30.0	1500	9	999999999	0	0.13	1	88	0	0	0	FRA_Lyon.074810_IWEC
1998	3	2	18	9.3	0.7	55	99600	208	1392	299	74	68	64	8100	4300	7500	1350	70	1.7	4	4	30.0	1500	9	999999999	0	0.13	1	88	0	0	0	FRA_Lyon.074810_IWEC
1998	3	2	19	8.4	1.1	60	99600	16	1392	287	4	0	4	500	0	500	140	40	2.1	1	1	30.0	22000	9	999999999	0	0.13	1	88	0	0	0	FRA_Lyon.074810_IWEC
1998	3	2	20	7.7	1.0	63	99600	0	1392	284	0	0	0	0	0	0	0	40	2.8	1	1	30.0	22000	9	999999999	0	0.13	1	88	0	0	0	FRA_Lyon.074810_IWEC
1998	3	2	21	6.9	0.9	66	99700	0	1392	275	0	0	0	0	0	0	0	40	3.4	0	0	30.0	22000	9	999999999	0	0.13	1	88	0	0	0	FRA_Lyon.074810_IWEC
1998	3	2	22	6.2	0.9	69	99700	0	1392	273	0	0	0	0	0	0	0	160	4.1	0	0	30.0	22000	9	999999999	0	0.13	1	88	0	0	0	FRA_Lyon.074810_IWEC
1998	3	2	23	5.6	0.7	71	99700	0	1392	270	0	0	0	0	0	0	0	160	3.4	0	0	30.0	22000	9	999999999	0	0.13	1	88	0	0	0	FRA_Lyon.074810_IWEC
1998	3	2	24	4.9	0.5	73	99700	0	1392	267	0	0	0	0	0	0	0	160	2.8	0	0	30.0	22000	9	999999999	0	0.13	1	88	0	0	0	FRA_Lyon.074810_IWEC
1998	3	3	1	4.3	0.3	75	99700	0	1392	265	0	0	0	0	0	0	0	160	2.1	0	0	30.0	22000	9	999999999	0	0.131	1	88	0	0	0	FRA_Lyon.074810_IWEC
1998	3	3	2	3.6	0.1	78	99600	0	1392	262	0	0	0	0	0	0	0	160	2.6	0	0	19.9	22000	9	999999999	0	0.131	1	88	0	0	0	FRA_Lyon.074810_IWEC
1998	3	3	3	3.0	0.0	81	99600	0	1392	259	0	0	0	0	0	0	0	150	3.1	0	0	9.9	22000	9	999999999	0	0.131	1	88	0	0	0	FRA_Lyon.074810_IWEC
1998	3	3	4	2.3	0.0	85	99600	0	1392	257	0	0	0	0	0	0	0	150	4.1	0	0	25.0	22000	9	999999999	0	0.131	1	88	0	0	0	FRA_Lyon.074810_IWEC
1998	3	3	5	2.9	0.2	83	99500	0	1392	271	0	0	0	0	0	0	0	150	4.1	3	3	22.7	22000	9	999999999	0	0.131	1	88	0	0	0	FRA_Lyon.074810_IWEC
1998	3	3	6	3.4	0.4	81	99500	0	1392	279	0	0	0	0	0	0	0	150	4.1	6	6	20.3	22000	9	999999999	0	0.131	1	88	0	0	0	FRA_Lyon.074810_IWEC
1998	3	3	7	4.0	0.7	79	99500	0	1392	296	0	0	0	0	0	0	0	150	4.1	9	9	18.0	3600	9	999999999	0	0.131	1	88	0	0	0	FRA_Lyon.074810_IWEC
1998	3	3	8	5.9	1.1	71	99500	51	1392	294	8	0	8	1000	0	1000	290	150	4.1	7	7	21.0	3600	9	999999999	0	0.131	1	88	0	0	0	FRA_Lyon.074810_IWEC
1998	3	3	9	7.7	1.4	64	99500	274	1392	296	96	92	77	10500	6700	9200	1660	150	4.1	6	5	24.0	3600	9	999999999	0	0.131	1	88	0	0	0	FRA_Lyon.074810_IWEC
1998	3	3	10	9.6	1.8	58	99500	487	1392	296	254	347	132	27200	31000	16100	2660	150	4.1	5	2	27.0	22000	9	999999999	0	0.131	1	88	0	0	0	FRA_Lyon.074810_IWEC
1998	3	3	11	11.5	1.7	51	99400	658	1392	307	361	330	204	38600	31800	24100	4550	150	5.1	6	3	28.0	22000	9	999999999	0	0.131	1	88	0	0	0	FRA_Lyon.074810_IWEC
1998	3	3	12	13.5	1.6	44	99400	776	1392	316	408	284	249	43900	28200	28900	5980	150	6.2	7	3	29.0	22000	9	999999999	0	0.131	1	88	0	0	0	FRA_Lyon.074810_IWEC
1998	3	3	13	15.4	1.5	39	99300	833	1392	327	391	140	306	42700	13900	34800	8280	170	7.2	7	4	30.0	9000	9	999999999	0	0.131	1	88	0	0	0	FRA_Lyon.074810_IWEC
1998	3	3	14	15.5	0.9	37	99300	825	1392	329	354	61	318	39100	6000	35800	9800	170	7.5	8	5	33.3	9000	9	999999999	0	0.131	1	88	0	0	0	FRA_Lyon.074810_IWEC
1998	3	3	15	15.5	0.4	36	99300	751	1392	329	283	40	261	31300	3900	29500	7900	170	7.9	8	5	36.7	9000	9	999999999	0	0.131	1	88	0	0	0	FRA_Lyon.074810_IWEC
1998	3	3	16	15.6	-0.2	34	99200	619	1392	331	192	6	189	21600	500	21400	7190	180	8.2	9	6	40.0	3000	9	999999999	0	0.131	1	88	0	0	0	FRA_Lyon.074810_IWEC
1998	3	3	17	15.0	0.4	37	99300	435	1392	333	100	0	100	11300	0	11300	3820	180	8.2	9	7	35.0	3000	9	999999999	0	0.131	1	88	0	0	0	FRA_Lyon.074810_IWEC
1998	3	3	18	14.3	1.1	40	99300	214	1392	336	27	0	27	3200	0	3200	1060	180	8.2	10	8	30.0	3000	9	999999999	0	0.131	1	88	0	0	0	FRA_Lyon.074810_IWEC
1998	3	3	19	13.7	1.7	44	99300	18	1392	341	1	0	1	100	0	100	40	190	8.2	10	9	25.0	2700	9	999999999	0	0.131	1	88	0	0	0	FRA_Lyon.074810_IWEC
1998	3	3	20	13.0	5.0	58	99400	0	1392	334	0	0	0	0	0	0	0	190	9.8	9	8	11.3	1800	9	999999999	0	0.131	1	88	0	0	0	FRA_Lyon.074810_IWEC
1998	3	3	21	13.0	4.0	54	99400	0	1392	328	0	0	0	0	0	0	0	170	8.2	9	7	11.3	2700	9	999999999	0	0.131	1	88	0	0	0	FRA_Lyon.074810_IWEC
1998	3	3	22	12.7	4.7	58	99400	0	1392	324	0	0	0	0	0	0	0	180	7.2	10	6	25.0	2700	0	909999999	0	0.131	1	88	0	0	0	FRA_Lyon.074810_IWEC
1998	3	3	23	12.2	5.3	63	99400	0	1392	319	0	0	0	0	0	0	0	180	6.9	9	5	25.0	2700	9	999999999	0	0.131	1	88	0	0	0	FRA_Lyon.074810_IWEC
1998	3	3	24	11.8	5.9	67	99400	0	1392	316	0	0	0	0	0	0	0	180	6.5	7	4	25.0	2700	9	999999999	0	0.131	1	88	0	0	0	FRA_Lyon.074810_IWEC
1998	3	4	1	11.3	6.4	72	99400	0	1391	309	0	0	0	0	0	0	0	170	6.2	6	2	25.0	9000	9	999999999	0	0.132	1	88	0	0	0	FRA_Lyon.074810_IWEC
1998	3	4	2	11.0	6.4	73	99300	0	1391	310	0	0	0	0	0	0	0	170	6.5	7	3	23.3	9000	9	999999999	0	0.132	1	88	0	0	0	FRA_Lyon.074810_IWEC
1998	3	4	3	10.7	6.4	75	99200	0	1391	309	0	0	0	0	0	0	0	170	6.9	7	3	21.7	9000	9	999999999	0	0.132	1	88	0	0	0	FRA_Lyon.074810_IWEC
1998	3	4	4	10.4	6.4	76	99200	0	1391	310	0	0	0	0	0	0	0	170	7.2	7	4	20.0	22000	9	999999999	0	0.132	1	88	0	0	0	FRA_Lyon.074810_IWEC
1998	3	4	5	10.7	6.7	76	99100	0	1391	309	0	0	0	0	0	0	0	170	7.7	8	3	15.6	22000	9	999999999	0	0.132	1	88	0	0	0	FRA_Lyon.074810_IWEC
1998	3	4	6	11.0	7.0	76	99000	0	1391	311	0	0	0	0	0	0	0	150	8.2	9	3	11.3	2700	9	999999999	0	0.132	1	88	0	0	0	FRA_Lyon.074810_IWEC
1998	3	4	7	10.5	6.5	76	99100	0	1391	305	0	0	0	0	0	0	0	140	6.2	9	2	15.0	2700	9	999999999	0	0.132	1	88	0	0	0	FRA_Lyon.074810_IWEC
1998	3	4	8	11.1	6.7	74	99000	56	1391	316	6	0	6	700	0	700	210	140	8.4	9	5	14.0	2700	9	999999999	0	0.132	1	88	0	0	0	FRA_Lyon.074810_IWEC
1998	3	4	9	11.6	6.8	72	98900	282	1391	325	41	0	41	4800	0	4800	1630	140	10.7	10	7	13.0	2700	9	999999999	0	0.132	1	88	0	0	0	FRA_Lyon.074810_IWEC
1998	3	4	10	12.2	6.9	70	98900	495	1391	340	73	0	73	8600	0	8600	3130	190	12.9	10	9	12.0	2700	9	999999999	0	0.132	1	88	0	0	0	FRA_Lyon.074810_IWEC
1998	3	4	11	13.0	7.0	67	98900	666	1391	328	210	55	183	23300	5100	21000	5550	200	13.4	9	6	11.3	2700	9	999999999	0	0.132	1	88	0	0	0	FRA_Lyon.074810_IWEC
1998	3	4	12	13.6	6.4	61	98900	784	1391	324	202	8	198	23300	600	22900	8510	200	13.1	9	4	11.6	2700	9	999999999	0	0.132	1	88	0	0	0	FRA_Lyon.074810_IWEC
1998	3	4	13	14.3	5.7	56	98900	840	1391	317	150	0	150	17800	0	17900	7070	200	12.9	10	1	12.0	2700	9	999999999	0	0.132	1	88	0	0	0	FRA_Lyon.074810_IWEC
1998	3	4	14	14.2	6.1	58	98800	831	1391	317	148	0	148	17500	0	17600	6950	200	12.5	10	1	12.0	2700	9	999999999	0	0.132	1	88	0	0	0	FRA_Lyon.074810_IWEC
1998	3	4	15	14.1	6.5	60	98800	758	1391	317	131	0	131	15500	0	15600	6050	200	12.2	10	1	12.0	2700	9	999999999	0	0.132	1	88	0	0	0	FRA_Lyon.074810_IWEC
1998	3	4	16	14.0	6.8	62	98800	625	1391	317	101	0	101	11900	0	11900	4500	200	11.8	10	1	12.0	2700	9	999999999	0	0.132	1	88	0	0	0	FRA_Lyon.074810_IWEC
1998	3	4	17	14.0	6.8	62	98700	442	1391	327	82	0	82	9400	0	9500	3310	200	11.5	10	4	12.0	2700	9	999999999	0	0.132	1	88	0	0	0	FRA_Lyon.074810_IWEC
1998	3	4	18	14.0	6.8	62	98700	220	1391	332	34	0	34	4000	0	4000	1300	200	11.1	9	6	12.0	2700	9	999999999	0	0.132	1	88	0	0	0	FRA_Lyon.074810_IWEC
1998	3	4	19	14.0	6.8	62	98700	20	1391	349	2	0	2	300	0	300	90	200	10.8	9	9	12.0	2700	9	999999999	0	0.132	1	88	0	0	0	FRA_Lyon.074810_IWEC
1998	3	4	20	13.7	6.8	63	98700	0	1391	347	0	0	0	0	0	0	0	200	11.1	9	9	13.0	2700	9	999999999	0	0.132	1	88	0	0	0	FRA_Lyon.074810_IWEC
1998	3	4	21	13.5	6.8	64	98700	0	1391	346	0	0	0	0	0	0	0	200	11.5	9	9	14.0	2700	9	999999999	0	0.132	1	88	0	0	0	FRA_Lyon.074810_IWEC
1998	3	4	22	13.2	6.8	65	98800	0	1391	345	0	0	0	0	0	0	0	190	11.8	9	9	15.0	2700	9	999999999	0	0.132	1	88	0	0	0	FRA_Lyon.074810_IWEC
1998	3	4	23	13.2	6.8	65	98800	0	1391	345	0	0	0	0	0	0	0	190	11.5	9	9	15.0	2700	9	999999999	0	0.132	1	88	0	0	0	FRA_Lyon.074810_IWEC
1998	3	4	24	13.2	6.8	65	98800	0	1391	345	0	0	0	0	0	0	0	190	11.1	9	9	15.0	2700	9	999999999	0	0.132	1	88	0	0	0	FRA_Lyon.074810_IWEC
1998	3	5	1	13.2	6.8	65	98800	0	1390	345	0	0	0	0	0	0	0	200	10.8	9	9	15.0	2700	9	999999999	0	0.132	1	88	0	0	0	FRA_Lyon.074810_IWEC
1998	3	5	2	13.1	7.1	67	98800	0	1390	345	0	0	0	0	0	0	0	200	9.9	9	9	15.0	2700	9	999999999	0	0.132	1	88	0	0	0	FRA_Lyon.074810_IWEC
1998	3	5	3	12.9	7.4	69	98800	0	1390	354	0	0	0	0	0	0	0	200	9.1	10	10	15.0	2700	9	999999999	0	0.132	1	88	0	0	0	FRA_Lyon.074810_IWEC
1998	3	5	4	12.8	7.7	71	98800	0	1390	354	0	0	0	0	0	0	0	200	8.2	10	10	15.0	2700	0	909999999	0	0.132	1	88	0	0	0	FRA_Lyon.074810_IWEC
1998	3	5	5	11.4	7.0	74	99000	0	1390	329	0	0	0	0	0	0	0	200	6.2	10	8	16.7	2700	9	999999999	0	0.132	1	88	0	0	0	FRA_Lyon.074810_IWEC
1998	3	5	6	10.0	6.2	77	99200	0	1390	313	0	0	0	0	0	0	0	200	4.1	9	6	18.3	2700	9	999999999	0	0.132	1	88	0	0	0	FRA_Lyon.074810_IWEC
1998	3	5	7	8.6	5.4	80	99400	0	1390	301	0	0	0	0	0	0	0	10	2.1	9	4	20.0	2700	9	999999999	0	0.132	1	88	0	0	0	FRA_Lyon.074810_IWEC
1998	3	5	8	9.0	4.3	72	99600	61	1390	299	9	0	9	1100	0	1100	330	10	3.5	8	3	23.3	2700	9	999999999	0	0.132	1	88	0	0	0	FRA_Lyon.074810_IWEC
1998	3	5	9	9.5	3.1	64	99700	289	1390	300	92	57	81	10200	4500	9200	2010	10	4.8	7	3	26.7	2700	9	999999999	0	0.132	1	88	0	0	0	FRA_Lyon.074810_IWEC
1998	3	5	10	9.9	1.8	57	99800	502	1390	298	236	230	153	25200	20700	18400	3190	330	6.2	6	2	30.0	9000	9	999999999	0	0.132	1	88	0	0	0	FRA_Lyon.074810_IWEC
1998	3	5	11	10.4	1.0	52	99800	673	1390	302	386	354	214	41300	34400	25100	4840	330	4.8	5	3	30.0	9000	9	999999999	0	0.132	1	88	0	0	0	FRA_Lyon.074810_IWEC
1998	3	5	12	11.0	0.2	47	99900	791	1390	304	508	492	227	53600	48200	28000	5230	330	3.5	5	3	30.0	9000	9	999999999	0	0.132	1	88	0	0	0	FRA_Lyon.074810_IWEC
1998	3	5	13	11.5	-0.6	43	99900	847	1390	307	579	599	213	62100	59400	26600	5100	310	2.1	4	4	30.0	22000	9	999999999	0	0.132	1	88	0	0	0	FRA_Lyon.074810_IWEC
1998	3	5	14	11.9	-1.1	40	99900	838	1390	306	580	776	111	61600	77800	15500	2550	310	2.4	3	3	36.7	22000	9	999999999	0	0.132	1	88	0	0	0	FRA_Lyon.074810_IWEC
1998	3	5	15	12.2	-1.5	38	99800	765	1390	304	521	744	111	56100	74000	16200	2540	310	2.8	3	2	43.3	22000	9	999999999	0	0.132	1	88	0	0	0	FRA_Lyon.074810_IWEC
1998	3	5	16	12.6	-1.7	36	99800	631	1390	301	407	665	105	43200	64000	15200	2160	340	3.1	2	1	50.0	22000	9	999999999	0	0.132	1	88	0	0	0	FRA_Lyon.074810_IWEC
1998	3	5	17	11.5	-1.3	41	99900	448	1390	297	252	431	113	26500	37500	14900	2140	340	2.4	2	1	46.7	22000	9	999999999	0	0.132	1	88	0	0	0	FRA_Lyon.074810_IWEC
1998	3	5	18	10.3	-0.6	46	99900	226	1390	293	89	163	62	9400	10000	7700	1180	340	1.7	2	1	43.3	22000	9	999999999	0	0.132	1	88	0	0	0	FRA_Lyon.074810_IWEC
1998	3	5	19	9.2	0.1	53	100000	23	1390	289	6	0	6	700	0	700	190	20	1.0	1	1	40.0	22000	9	999999999	0	0.132	1	88	0	0	0	FRA_Lyon.074810_IWEC
1998	3	5	20	8.2	0.2	57	100000	0	1390	285	0	0	0	0	0	0	0	20	1.4	2	1	36.7	22000	9	999999999	0	0.132	1	88	0	0	0	FRA_Lyon.074810_IWEC
1998	3	5	21	7.3	0.3	61	100000	0	1390	276	0	0	0	0	0	0	0	20	1.7	2	0	33.3	22000	9	999999999	0	0.132	1	88	0	0	0	FRA_Lyon.074810_IWEC
1998	3	5	22	6.3	0.4	66	100100	0	1390	273	0	0	0	0	0	0	0	230	2.1	2	0	30.0	22000	9	999999999	0	0.132	1	88	0	0	0	FRA_Lyon.074810_IWEC
1998	3	5	23	6.1	0.5	68	100100	0	1390	272	0	0	0	0	0	0	0	230	2.1	4	0	26.7	22000	9	999999999	0	0.132	1	88	0	0	0	FRA_Lyon.074810_IWEC
1998	3	5	24	5.8	0.6	69	100100	0	1390	271	0	0	0	0	0	0	0	230	2.1	6	0	23.3	22000	9	999999999	0	0.132	1	88	0	0	0	FRA_Lyon.074810_IWEC
1998	3	6	1	5.6	0.8	71	100100	0	1389	270	0	0	0	0	0	0	0	220	2.1	7	0	20.0	22000	9	999999999	0	0.133	1	88	0	0	0	FRA_Lyon.074810_IWEC
1998	3	6	2	5.1	0.5	72	100000	0	1389	277	0	0	0	0	0	0	0	220	2.4	7	2	20.0	22000	9	999999999	0	0.133	1	88	0	0	0	FRA_Lyon.074810_IWEC
1998	3	6	3	4.5	0.3	74	100000	0	1389	279	0	0	0	0	0	0	0	220	2.8	7	4	20.0	22000	9	999999999	0	0.133	1	88	0	0	0	FRA_Lyon.074810_IWEC
1998	3	6	4	4.0	0.0	75	100000	0	1389	281	0	0	0	0	0	0	0	150	3.1	7	6	20.0	3600	9	999999999	0	0.133	1	88	0	0	0	FRA_Lyon.074810_IWEC
1998	3	6	5	4.0	-0.3	73	100000	0	1389	281	0	0	0	0	0	0	0	150	2.8	7	6	20.0	3600	9	999999999	0	0.133	1	88	0	0	0	FRA_Lyon.074810_IWEC
1998	3	6	6	4.1	-0.6	71	100000	0	1389	281	0	0	0	0	0	0	0	150	2.4	7	6	20.0	3600	9	999999999	0	0.133	1	88	0	0	0	FRA_Lyon.074810_IWEC
1998	3	6	7	4.1	-0.7	70	100000	0	1389	281	0	0	0	0	0	0	0	110	2.1	7	6	20.0	3600	9	999999999	0	0.133	1	88	0	0	0	FRA_Lyon.074810_IWEC
1998	3	6	8	5.5	-0.5	65	100000	66	1389	285	12	0	12	1300	0	1300	410	110	2.4	7	5	22.3	3600	9	999999999	0	0.133	1	88	0	0	0	FRA_Lyon.074810_IWEC
1998	3	6	9	6.9	-0.2	60	100000	297	1389	286	103	117	78	11300	8900	9200	1680	110	2.8	7	3	24.7	3600	9	999999999	0	0.133	1	88	0	0	0	FRA_Lyon.074810_IWEC
1998	3	6	10	8.3	0.1	56	100000	510	1389	285	242	191	172	26300	17500	19800	3960	140	3.1	6	1	27.0	22000	9	999999999	0	0.133	1	88	0	0	0	FRA_Lyon.074810_IWEC
1998	3	6	11	10.4	-1.7	42	100000	681	1389	292	362	256	237	39500	25000	27000	5850	140	3.1	6	1	28.0	22000	9	999999999	0	0.133	1	88	0	0	0	FRA_Lyon.074810_IWEC
1998	3	6	12	12.5	-3.7	31	99900	798	1389	299	449	306	272	48000	31100	30900	6730	140	3.1	6	1	29.0	22000	9	999999999	0	0.133	1	88	0	0	0	FRA_Lyon.074810_IWEC
1998	3	6	13	14.6	-5.2	24	99800	854	1389	306	491	330	287	52700	33800	32400	7410	200	3.1	6	1	30.0	22000	9	999999999	0	0.133	1	88	0	0	0	FRA_Lyon.074810_IWEC
1998	3	6	14	15.4	-7.1	19	99700	845	1389	311	461	265	299	50300	27000	33600	8140	200	3.8	7	2	33.3	22000	9	999999999	0	0.133	1	88	0	0	0	FRA_Lyon.074810_IWEC
1998	3	6	15	16.1	-8.3	16	99600	771	1389	316	385	122	317	42400	12200	35400	9290	200	4.4	7	3	36.7	22000	9	999999999	0	0.133	1	88	0	0	0	FRA_Lyon.074810_IWEC
1998	3	6	16	16.9	-8.3	16	99500	638	1389	322	278	83	240	30600	8100	26900	6650	190	5.1	7	4	40.0	22000	9	999999999	0	0.133	1	88	0	0	0	FRA_Lyon.074810_IWEC
1998	3	6	17	16.1	-7.7	17	99500	454	1389	319	197	116	159	21200	10500	18100	3590	190	4.1	7	4	40.0	22000	9	999999999	0	0.133	1	88	0	0	0	FRA_Lyon.074810_IWEC
1998	3	6	18	15.2	-6.0	21	99500	232	1389	317	77	47	69	8500	3600	7800	1650	190	3.1	6	4	40.0	22000	9	999999999	0	0.133	1	88	0	0	0	FRA_Lyon.074810_IWEC
1998	3	6	19	14.4	-3.9	27	99500	25	1389	316	6	0	6	600	0	600	190	160	2.1	5	4	40.0	22000	9	999999999	0	0.133	1	88	0	0	0	FRA_Lyon.074810_IWEC
1998	3	6	20	14.0	-4.5	26	99500	0	1389	308	0	0	0	0	0	0	0	160	2.8	3	2	40.0	22000	9	999999999	0	0.133	1	88	0	0	0	FRA_Lyon.074810_IWEC
1998	3	6	21	13.6	-4.6	27	99500	0	1389	302	0	0	0	0	0	0	0	160	3.4	2	1	40.0	22000	9	999999999	0	0.133	1	88	0	0	0	FRA_Lyon.074810_IWEC
1998	3	6	22	13.2	-4.0	29	99500	0	1389	296	0	0	0	0	0	0	0	180	4.1	0	0	40.0	22000	9	999999999	0	0.133	1	88	0	0	0	FRA_Lyon.074810_IWEC
1998	3	6	23	11.5	-3.2	35	99500	0	1389	290	0	0	0	0	0	0	0	180	2.7	0	0	40.0	22000	9	999999999	0	0.133	1	88	0	0	0	FRA_Lyon.074810_IWEC
1998	3	6	24	9.8	-1.9	43	99500	0	1389	284	0	0	0	0	0	0	0	180	1.4	0	0	40.0	22000	9	999999999	0	0.133	1	88	0	0	0	FRA_Lyon.074810_IWEC
1998	3	7	1	8.1	-0.6	54	99500	0	1389	279	0	0	0	0	0	0	0	0	0.0	0	0	40.0	22000	9	999999999	0	0.134	1	88	0	0	0	FRA_Lyon.074810_IWEC
1998	3	7	2	8.1	-0.3	55	99400	0	1389	279	0	0	0	0	0	0	0	0	0.7	0	0	40.0	22000	9	999999999	0	0.134	1	88	0	0	0	FRA_Lyon.074810_IWEC
1998	3	7	3	8.1	0.2	57	99400	0	1389	279	0	0	0	0	0	0	0	0	1.4	1	0	40.0	22000	9	999999999	0	0.134	1	88	0	0	0	FRA_Lyon.074810_IWEC
1998	3	7	4	8.1	0.6	59	99300	0	1389	280	0	0	0	0	0	0	0	120	2.1	1	0	40.0	22000	9	999999999	0	0.134	1	88	0	0	0	FRA_Lyon.074810_IWEC
1998	3	7	5	8.0	0.6	60	99300	0	1389	279	0	0	0	0	0	0	0	120	2.8	2	0	36.7	22000	9	999999999	0	0.134	1	88	0	0	0	FRA_Lyon.074810_IWEC
1998	3	7	6	7.8	0.6	60	99300	0	1389	284	0	0	0	0	0	0	0	120	3.4	2	1	33.3	22000	9	999999999	0	0.134	1	88	0	0	0	FRA_Lyon.074810_IWEC
1998	3	7	7	7.7	0.7	61	99400	0	1389	284	0	0	0	0	0	0	0	140	4.1	2	1	30.0	22000	9	999999999	0	0.134	1	88	0	0	0	FRA_Lyon.074810_IWEC
1998	3	7	8	9.0	1.0	57	99300	72	1389	293	16	0	16	1800	0	1800	530	150	4.1	5	2	11.3	22000	9	999999999	0	0.134	1	88	0	0	0	FRA_Lyon.074810_IWEC
1998	3	7	9	11.0	1.5	52	99300	305	1389	308	103	75	87	11300	5800	10200	1880	150	3.1	7	4	20.6	22000	9	999999999	0	0.134	1	88	0	0	0	FRA_Lyon.074810_IWEC
1998	3	7	10	13.0	2.0	47	99300	517	1389	319	149	16	143	16700	1100	16100	5380	210	2.1	9	5	30.0	3600	9	999999999	0	0.134	1	88	0	0	0	FRA_Lyon.074810_IWEC
1998	3	7	11	13.4	3.6	51	99300	688	1389	323	188	6	185	21400	400	21200	7560	210	3.1	9	5	30.0	3600	9	999999999	0	0.134	1	88	0	0	0	FRA_Lyon.074810_IWEC
1998	3	7	12	13.9	5.1	55	99300	805	1389	330	188	2	187	21900	100	21800	8280	210	4.1	10	6	30.0	3600	9	999999999	0	0.134	1	88	0	0	0	FRA_Lyon.074810_IWEC
1998	3	7	13	14.3	6.4	59	99200	861	1389	333	154	0	154	18400	0	18400	7330	220	5.1	10	6	30.0	3000	9	999999999	0	0.134	1	88	0	0	0	FRA_Lyon.074810_IWEC
1998	3	7	14	14.5	6.1	57	99200	852	1389	334	152	0	152	18100	0	18200	7210	220	4.8	10	6	30.0	3000	9	999999999	0	0.134	1	88	0	0	0	FRA_Lyon.074810_IWEC
1998	3	7	15	14.8	5.8	55	99100	778	1389	335	135	0	135	16100	0	16100	6290	220	4.4	10	6	30.0	3000	9	999999999	0	0.134	1	88	0	0	0	FRA_Lyon.074810_IWEC
1998	3	7	16	15.0	5.5	53	99100	644	1389	335	105	0	105	12400	0	12500	4720	190	4.1	10	6	30.0	3000	9	999999999	0	0.134	1	88	0	0	0	FRA_Lyon.074810_IWEC
1998	3	7	17	14.8	5.4	53	99000	460	1389	338	65	0	65	7700	0	7700	2790	190	4.1	10	7	30.0	3000	9	999999999	0	0.134	1	88	0	0	0	FRA_Lyon.074810_IWEC
1998	3	7	18	14.6	5.3	54	99000	238	1389	342	24	0	24	2900	0	2900	970	190	4.1	10	8	30.0	3000	9	999999999	0	0.134	1	88	0	0	0	FRA_Lyon.074810_IWEC
1998	3	7	19	14.4	5.2	54	98900	28	1389	349	2	0	2	200	0	200	70	190	4.1	10	9	30.0	1800	9	999999999	0	0.134	1	88	0	0	0	FRA_Lyon.074810_IWEC
1998	3	7	20	13.7	5.4	57	99000	0	1389	333	0	0	0	0	0	0	0	190	3.8	8	7	28.3	1800	9	999999999	0	0.134	1	88	0	0	0	FRA_Lyon.074810_IWEC
1998	3	7	21	13.0	5.6	61	99000	0	1389	323	0	0	0	0	0	0	0	190	3.4	7	5	26.7	1800	9	999999999	0	0.134	1	88	0	0	0	FRA_Lyon.074810_IWEC
1998	3	7	22	12.3	5.7	64	99100	0	1389	318	0	0	0	0	0	0	0	200	3.1	5	4	25.0	22000	9	999999999	0	0.134	1	88	0	0	0	FRA_Lyon.074810_IWEC
1998	3	7	23	11.9	4.6	61	99100	0	1389	317	0	0	0	0	0	0	0	200	3.1	6	5	25.0	22000	9	999999999	0	0.134	1	88	0	0	0	FRA_Lyon.074810_IWEC
1998	3	7	24	11.6	3.3	57	99000	0	1389	314	0	0	0	0	0	0	0	200	3.1	6	5	25.0	22000	9	999999999	0	0.134	1	88	0	0	0	FRA_Lyon.074810_IWEC
1998	3	8	1	11.2	2.0	53	99000	0	1388	314	0	0	0	0	0	0	0	290	3.1	7	6	25.0	1500	9	999999999	0	0.135	1	88	0	0	0	FRA_Lyon.074810_IWEC
1998	3	8	2	11.0	1.8	53	99000	0	1388	317	0	0	0	0	0	0	0	290	2.8	7	7	25.0	1500	9	999999999	0	0.135	1	88	0	0	0	FRA_Lyon.074810_IWEC
1998	3	8	3	10.9	1.7	53	98900	0	1388	321	0	0	0	0	0	0	0	290	2.4	8	8	25.0	1500	9	999999999	0	0.135	1	88	0	0	0	FRA_Lyon.074810_IWEC
1998	3	8	4	10.7	1.5	53	98900	0	1388	327	0	0	0	0	0	0	0	220	2.1	9	9	25.0	1500	9	999999999	0	0.135	1	88	0	0	0	FRA_Lyon.074810_IWEC
1998	3	8	5	10.8	1.9	54	98800	0	1388	328	0	0	0	0	0	0	0	220	2.4	9	9	22.7	1500	9	999999999	0	0.135	1	88	0	0	0	FRA_Lyon.074810_IWEC
1998	3	8	6	10.9	2.4	56	98800	0	1388	329	0	0	0	0	0	0	0	220	2.8	9	9	20.3	1500	9	999999999	0	0.135	1	88	0	0	0	FRA_Lyon.074810_IWEC
1998	3	8	7	11.0	2.8	57	98700	0	1388	330	0	0	0	0	0	0	0	210	3.1	9	9	18.0	1500	9	999999999	0	0.135	1	88	0	0	0	FRA_Lyon.074810_IWEC
1998	3	8	8	10.6	4.0	64	98700	78	1388	329	9	0	9	1100	0	1100	350	210	3.8	9	9	18.0	1500	9	999999999	0	0.135	1	88	0	0	0	FRA_Lyon.074810_IWEC
1998	3	8	9	10.3	5.2	71	98800	312	1388	329	70	0	70	7900	0	7900	2550	210	4.4	9	9	18.0	1500	9	999999999	0	0.135	1	88	0	0	0	FRA_Lyon.074810_IWEC
1998	3	8	10	9.9	6.2	78	98800	525	1388	328	151	4	149	16900	300	16800	5590	240	5.1	9	9	18.0	1230	0	909999999	0	0.135	1	88	0	0	0	FRA_Lyon.074810_IWEC
1998	3	8	11	9.6	6.5	81	98700	695	1388	320	190	6	187	21600	400	21400	7660	240	4.8	9	8	15.3	1230	9	999999999	0	0.135	1	88	0	0	0	FRA_Lyon.074810_IWEC
1998	3	8	12	9.3	6.8	84	98600	813	1388	314	190	2	188	22000	100	22000	8370	240	4.4	10	7	12.7	1230	9	999999999	0	0.135	1	88	0	0	0	FRA_Lyon.074810_IWEC
1998	3	8	13	9.0	7.0	87	98500	868	1388	310	156	0	156	18500	0	18600	7410	190	4.1	10	6	10.0	3000	0	909999999	0	0.135	1	88	0	0	0	FRA_Lyon.074810_IWEC
1998	3	8	14	9.2	7.5	89	98300	858	1388	315	153	0	153	18200	0	18300	7280	190	4.4	10	7	10.7	3000	9	999999999	0	0.135	1	88	0	0	0	FRA_Lyon.074810_IWEC
1998	3	8	15	9.3	8.0	91	98100	784	1388	321	136	0	136	16200	0	16200	6350	190	4.8	10	8	11.3	3000	9	999999999	0	0.135	1	88	0	0	0	FRA_Lyon.074810_IWEC
1998	3	8	16	9.5	8.4	93	97900	650	1388	329	106	0	106	12500	0	12600	4770	150	5.1	10	9	12.0	480	0	909999999	0	0.135	1	88	0	0	0	FRA_Lyon.074810_IWEC
1998	3	8	17	9.0	8.0	93	97900	466	1388	326	127	7	124	14200	400	14000	4620	150	2.6	9	9	8.0	990	0	939999999	0	0.135	1	88	0	0	0	FRA_Lyon.074810_IWEC
1998	3	8	18	8.5	7.9	96	97900	244	1388	324	47	0	47	5300	0	5400	1730	150	1.8	9	9	10.0	990	9	999999999	0	0.135	1	88	0	0	0	FRA_Lyon.074810_IWEC
1998	3	8	19	8.1	7.7	97	98000	31	1388	322	4	0	4	400	0	400	130	310	1.0	9	9	12.0	6300	9	999999999	0	0.135	1	88	0	0	0	FRA_Lyon.074810_IWEC
1998	3	8	20	8.0	8.0	100	98200	0	1388	322	0	0	0	0	0	0	0	330	4.1	9	9	11.3	990	9	999999999	0	0.135	1	88	0	0	0	FRA_Lyon.074810_IWEC
1998	3	8	21	7.5	7.0	96	98200	0	1388	318	0	0	0	0	0	0	0	330	3.6	9	9	14.6	990	9	999999999	0	0.135	1	88	0	0	0	FRA_Lyon.074810_IWEC
1998	3	8	22	7.0	5.8	92	98300	0	1388	315	0	0	0	0	0	0	0	340	3.1	9	9	18.0	780	9	999999999	0	0.135	1	88	0	0	0	FRA_Lyon.074810_IWEC
1998	3	8	23	6.9	5.9	93	98400	0	1388	314	0	0	0	0	0	0	0	340	2.7	9	9	20.0	780	9	999999999	0	0.135	1	88	0	0	0	FRA_Lyon.074810_IWEC
1998	3	8	24	6.8	6.0	95	98400	0	1388	314	0	0	0	0	0	0	0	340	2.4	9	9	22.0	780	9	999999999	0	0.135	1	88	0	0	0	FRA_Lyon.074810_IWEC
1998	3	9	1	6.6	6.0	96	98400	0	1387	313	0	0	0	0	0	0	0	340	2.1	9	9	24.0	780	9	999999999	0	0.135	1	88	0	0	0	FRA_Lyon.074810_IWEC
1998	3	9	2	6.5	6.1	97	98500	0	1387	313	0	0	0	0	0	0	0	340	1.7	9	9	26.0	780	9	999999999	0	0.135	1	88	0	0	0	FRA_Lyon.074810_IWEC
1998	3	9	3	6.4	6.2	98	98500	0	1387	312	0	0	0	0	0	0	0	340	1.3	9	9	28.0	780	9	999999999	0	0.135	1	88	0	0	0	FRA_Lyon.074810_IWEC
1998	3	9	4	6.3	6.2	99	98500	0	1387	312	0	0	0	0	0	0	0	340	1.0	9	9	30.0	1500	0	909999999	0	0.135	1	88	0	0	0	FRA_Lyon.074810_IWEC
1998	3	9	5	6.1	5.9	98	98600	0	1387	311	0	0	0	0	0	0	0	340	2.4	9	9	28.3	1500	9	999999999	0	0.135	1	88	0	0	0	FRA_Lyon.074810_IWEC
1998	3	9	6	5.9	5.5	97	98600	0	1387	310	0	0	0	0	0	0	0	340	3.7	10	9	26.7	1500	9	999999999	0	0.135	1	88	0	0	0	FRA_Lyon.074810_IWEC
1998	3	9	7	5.7	5.1	96	98700	0	1387	308	0	0	0	0	0	0	0	330	5.1	10	9	25.0	600	0	909999999	0	0.135	1	88	0	0	0	FRA_Lyon.074810_IWEC
1998	3	9	8	6.0	6.0	100	98700	84	1387	310	10	0	10	1200	0	1200	370	340	4.1	9	9	11.3	540	9	999999999	0	0.135	1	88	0	0	0	FRA_Lyon.074810_IWEC
1998	3	9	9	6.1	5.3	95	98800	320	1387	310	56	0	56	6500	0	6500	2180	340	6.4	9	9	13.1	540	9	999999999	0	0.135	1	88	0	0	0	FRA_Lyon.074810_IWEC
1998	3	9	10	6.2	4.5	89	98900	533	1387	310	81	0	81	9500	0	9600	3520	340	8.7	10	9	15.0	450	9	999999999	0	0.135	1	88	0	0	0	FRA_Lyon.074810_IWEC
1998	3	9	11	5.6	3.7	87	99000	703	1387	306	119	0	119	14100	0	14100	5410	340	8.5	10	9	18.3	450	9	999999999	0	0.135	1	88	0	0	0	FRA_Lyon.074810_IWEC
1998	3	9	12	5.0	2.8	85	99100	820	1387	303	146	0	146	17300	0	17400	6840	340	8.4	10	9	21.7	450	9	999999999	0	0.135	1	88	0	0	0	FRA_Lyon.074810_IWEC
1998	3	9	13	4.4	1.8	83	99200	875	1387	299	159	0	159	18900	0	19000	7550	340	8.2	10	9	25.0	300	9	999999999	0	0.135	1	88	0	0	0	FRA_Lyon.074810_IWEC
1998	3	9	14	4.3	0.9	78	99300	865	1387	287	277	4	274	31600	400	31500	11350	340	8.0	9	7	27.5	300	9	999999999	0	0.135	1	88	0	0	0	FRA_Lyon.074810_IWEC
1998	3	9	15	4.2	-0.1	73	99300	790	1387	282	335	92	283	37000	9000	31900	8710	340	7.9	8	6	30.0	300	9	999999999	0	0.135	1	88	0	0	0	FRA_Lyon.074810_IWEC
1998	3	9	16	4.1	-1.2	67	99400	656	1387	278	317	174	234	34500	16900	26700	5740	340	7.7	7	5	32.5	300	9	999999999	0	0.135	1	88	0	0	0	FRA_Lyon.074810_IWEC
1998	3	9	17	4.1	-2.4	62	99500	472	1387	275	227	286	129	24300	25700	15600	2600	340	7.5	6	4	35.0	300	9	999999999	0	0.135	1	88	0	0	0	FRA_Lyon.074810_IWEC
1998	3	9	18	4.0	-3.6	56	99500	250	1387	268	94	101	75	10200	7200	8800	1610	340	7.4	5	2	37.5	300	9	999999999	0	0.135	1	88	0	0	0	FRA_Lyon.074810_IWEC
1998	3	9	19	3.9	-4.3	53	99600	34	1387	264	8	0	8	900	0	900	250	350	7.2	4	1	40.0	22000	9	999999999	0	0.135	1	88	0	0	0	FRA_Lyon.074810_IWEC
1998	3	9	20	3.2	-5.4	50	99700	0	1387	260	0	0	0	0	0	0	0	350	6.5	2	1	40.0	22000	9	999999999	0	0.135	1	88	0	0	0	FRA_Lyon.074810_IWEC
1998	3	9	21	2.6	-5.9	51	99800	0	1387	253	0	0	0	0	0	0	0	350	5.8	1	0	40.0	22000	9	999999999	0	0.135	1	88	0	0	0	FRA_Lyon.074810_IWEC
1998	3	9	22	1.9	-5.5	55	99900	0	1387	250	0	0	0	0	0	0	0	10	5.1	0	0	40.0	22000	9	999999999	0	0.135	1	88	0	0	0	FRA_Lyon.074810_IWEC
1998	3	9	23	1.5	-6.6	51	100000	0	1387	248	0	0	0	0	0	0	0	10	5.1	0	0	40.0	22000	9	999999999	0	0.135	1	88	0	0	0	FRA_Lyon.074810_IWEC
1998	3	9	24	1.1	-6.9	52	100000	0	1387	246	0	0	0	0	0	0	0	10	5.1	0	0	40.0	22000	9	999999999	0	0.135	1	88	0	0	0	FRA_Lyon.074810_IWEC
1998	3	10	1	0.7	-6.2	56	100100	0	1386	245	0	0	0	0	0	0	0	350	5.1	0	0	40.0	22000	9	999999999	0	0.136	1	88	0	0	0	FRA_Lyon.074810_IWEC
1998	3	10	2	0.3	-6.9	55	100100	0	1386	243	0	0	0	0	0	0	0	350	5.1	0	0	36.7	22000	9	999999999	0	0.136	1	88	0	0	0	FRA_Lyon.074810_IWEC
1998	3	10	3	-0.1	-5.7	62	100100	0	1386	243	0	0	0	0	0	0	0	350	5.1	0	0	33.3	22000	9	999999999	0	0.136	1	88	0	0	0	FRA_Lyon.074810_IWEC
1998	3	10	4	-0.5	-5.5	66	100100	0	1386	242	0	0	0	0	0	0	0	340	5.1	0	0	30.0	22000	9	999999999	0	0.136	1	88	0	0	0	FRA_Lyon.074810_IWEC
1998	3	10	5	-0.7	-5.6	66	100200	0	1386	241	0	0	0	0	0	0	0	340	4.8	0	0	31.7	22000	9	999999999	0	0.136	1	88	0	0	0	FRA_Lyon.074810_IWEC
1998	3	10	6	-0.9	-5.8	66	100200	0	1386	240	0	0	0	0	0	0	0	340	4.4	0	0	33.3	22000	9	999999999	0	0.136	1	88	0	0	0	FRA_Lyon.074810_IWEC
1998	3	10	7	-1.1	-5.9	67	100300	0	1386	239	0	0	0	0	0	0	0	350	4.1	0	0	35.0	22000	9	999999999	0	0.136	1	88	0	0	0	FRA_Lyon.074810_IWEC
1998	3	10	8	-0.2	-5.9	62	100300	91	1386	242	23	0	23	2500	0	2500	740	350	3.8	0	0	38.3	22000	9	999999999	0	0.136	1	88	0	0	0	FRA_Lyon.074810_IWEC
1998	3	10	9	0.8	-6.8	53	100300	328	1386	245	160	222	108	16800	17300	12800	2180	350	3.4	0	0	41.7	22000	9	999999999	0	0.136	1	88	0	0	0	FRA_Lyon.074810_IWEC
1998	3	10	10	1.7	-5.9	54	100300	540	1386	249	335	520	132	35400	48300	17100	2560	340	3.1	0	0	45.0	22000	9	999999999	0	0.136	1	88	0	0	0	FRA_Lyon.074810_IWEC
1998	3	10	11	3.1	-7.3	43	100300	710	1386	253	489	682	139	51300	66600	19100	2920	340	3.4	0	0	46.7	22000	9	999999999	0	0.136	1	88	0	0	0	FRA_Lyon.074810_IWEC
1998	3	10	12	4.6	-7.8	37	100200	827	1386	258	597	781	130	63900	78300	18300	3120	340	3.8	1	0	48.3	22000	9	999999999	0	0.136	1	88	0	0	0	FRA_Lyon.074810_IWEC
1998	3	10	13	6.0	-7.2	36	100200	882	1386	264	647	886	82	68200	88700	11700	2030	350	4.1	1	0	50.0	22000	9	999999999	0	0.136	1	88	0	0	0	FRA_Lyon.074810_IWEC
1998	3	10	14	7.0	-8.5	30	100100	872	1386	266	623	750	150	66300	75300	20500	3720	350	3.6	3	0	53.3	22000	9	999999999	0	0.136	1	88	0	0	0	FRA_Lyon.074810_IWEC
1998	3	10	15	7.9	-8.7	27	100000	797	1386	270	518	488	237	54300	48700	28400	5520	350	3.1	5	0	56.7	22000	9	999999999	0	0.136	1	88	0	0	0	FRA_Lyon.074810_IWEC
1998	3	10	16	8.9	-7.7	28	99900	663	1386	275	352	274	220	37400	27300	25200	5010	350	2.6	6	0	60.0	9000	9	999999999	0	0.136	1	88	0	0	0	FRA_Lyon.074810_IWEC
1998	3	10	17	8.1	-7.4	30	99900	478	1386	272	199	119	157	21500	11000	18000	3590	350	2.0	7	0	50.0	9000	9	999999999	0	0.136	1	88	0	0	0	FRA_Lyon.074810_IWEC
1998	3	10	18	7.2	-6.0	36	99900	255	1386	275	65	2	65	7300	100	7200	2220	350	1.5	8	1	40.0	9000	9	999999999	0	0.136	1	88	0	0	0	FRA_Lyon.074810_IWEC
1998	3	10	19	6.4	-4.1	45	99800	37	1386	274	4	0	4	500	0	500	160	50	1.0	9	1	30.0	9000	9	999999999	0	0.136	1	88	0	0	0	FRA_Lyon.074810_IWEC
1998	3	10	20	5.7	-4.7	45	99800	0	1386	274	0	0	0	0	0	0	0	50	1.7	9	2	28.3	9000	9	999999999	0	0.136	1	88	0	0	0	FRA_Lyon.074810_IWEC
1998	3	10	21	4.9	-4.7	48	99700	0	1386	274	0	0	0	0	0	0	0	50	2.4	9	3	26.7	9000	9	999999999	0	0.136	1	88	0	0	0	FRA_Lyon.074810_IWEC
1998	3	10	22	4.2	-4.0	53	99600	0	1386	274	0	0	0	0	0	0	0	150	3.1	9	4	25.0	9000	9	999999999	0	0.136	1	88	0	0	0	FRA_Lyon.074810_IWEC
1998	3	10	23	3.8	-4.1	54	99500	0	1386	274	0	0	0	0	0	0	0	150	3.4	9	5	23.3	9000	9	999999999	0	0.136	1	88	0	0	0	FRA_Lyon.074810_IWEC
1998	3	10	24	3.4	-3.6	58	99400	0	1386	273	0	0	0	0	0	0	0	150	3.8	10	5	21.7	9000	9	999999999	0	0.136	1	88	0	0	0	FRA_Lyon.074810_IWEC
1998	3	11	1	3.0	-2.7	64	99400	0	1386	275	0	0	0	0	0	0	0	140	4.1	10	6	20.0	2700	9	999999999	0	0.137	1	88	0	0	0	FRA_Lyon.074810_IWEC
1998	3	11	2	2.9	-3.4	61	99200	0	1386	274	0	0	0	0	0	0	0	140	3.8	10	6	20.0	2700	9	999999999	0	0.137	1	88	0	0	0	FRA_Lyon.074810_IWEC
1998	3	11	3	2.9	-3.6	60	99100	0	1386	271	0	0	0	0	0	0	0	140	3.4	10	5	20.0	2700	9	999999999	0	0.137	1	88	0	0	0	FRA_Lyon.074810_IWEC
1998	3	11	4	2.8	-3.3	62	99000	0	1386	271	0	0	0	0	0	0	0	130	3.1	10	5	20.0	2700	9	999999999	0	0.137	1	88	0	0	0	FRA_Lyon.074810_IWEC
1998	3	11	5	2.9	-2.3	67	98900	0	1386	272	0	0	0	0	0	0	0	130	4.5	10	5	18.3	2700	9	999999999	0	0.137	1	88	0	0	0	FRA_Lyon.074810_IWEC
1998	3	11	6	3.0	-1.0	74	98800	0	1386	274	0	0	0	0	0	0	0	130	5.8	10	5	16.7	2700	9	999999999	0	0.137	1	88	0	0	0	FRA_Lyon.074810_IWEC
1998	3	11	7	3.1	0.3	82	98700	0	1386	276	0	0	0	0	0	0	0	200	7.2	10	5	15.0	3600	0	909999999	0	0.137	1	88	0	0	0	FRA_Lyon.074810_IWEC
1998	3	11	8	2.7	0.6	86	98700	98	1386	277	6	0	6	800	0	700	240	200	6.5	10	6	12.0	3600	9	999999999	0	0.137	1	88	0	0	0	FRA_Lyon.074810_IWEC
1998	3	11	9	2.3	1.0	91	98600	336	1386	279	41	0	41	4900	0	4900	1700	200	5.8	10	7	9.0	3600	9	999999999	0	0.137	1	88	0	0	0	FRA_Lyon.074810_IWEC
1998	3	11	10	1.9	1.3	96	98600	548	1386	288	84	0	84	10000	0	10000	3690	170	5.1	10	9	6.0	210	0	909099999	0	0.137	1	88	0	0	0	FRA_Lyon.074810_IWEC
1998	3	11	11	2.9	1.6	91	98500	718	1386	292	181	6	178	20800	400	20600	7530	170	4.9	9	9	8.6	210	9	999999999	0	0.137	1	88	0	0	0	FRA_Lyon.074810_IWEC
1998	3	11	12	4.0	2.0	87	98500	834	1386	298	284	18	273	32200	1500	31200	11070	180	4.6	9	9	11.3	390	0	909999999	0	0.137	1	88	0	0	0	FRA_Lyon.074810_IWEC
1998	3	11	13	4.6	2.5	86	98400	889	1386	301	161	0	161	19300	0	19400	7720	180	4.1	10	9	12.0	930	9	999999999	0	0.137	1	88	0	0	0	FRA_Lyon.074810_IWEC
1998	3	11	14	5.6	3.2	84	98400	878	1386	306	159	0	159	18900	0	19000	7570	180	3.8	10	9	13.0	930	9	999999999	0	0.137	1	88	0	0	0	FRA_Lyon.074810_IWEC
1998	3	11	15	6.6	3.8	82	98300	803	1386	311	141	0	141	16800	0	16900	6620	180	3.4	10	9	14.0	930	9	999999999	0	0.137	1	88	0	0	0	FRA_Lyon.074810_IWEC
1998	3	11	16	7.6	4.4	80	98300	669	1386	316	111	0	111	13100	0	13100	5000	190	3.1	10	9	15.0	930	9	999999999	0	0.137	1	88	0	0	0	FRA_Lyon.074810_IWEC
1998	3	11	17	6.5	4.2	86	98300	484	1386	311	70	0	70	8300	0	8300	3020	190	3.1	10	9	13.0	930	9	999999999	0	0.137	1	88	0	0	0	FRA_Lyon.074810_IWEC
1998	3	11	18	5.4	4.1	91	98400	261	1386	306	28	0	28	3300	0	3300	1130	190	3.1	10	9	11.0	930	9	999999999	0	0.137	1	88	0	0	0	FRA_Lyon.074810_IWEC
1998	3	11	19	4.3	3.9	97	98400	40	1386	301	2	0	2	300	0	300	100	100	3.1	10	9	9.0	780	0	909999999	0	0.137	1	88	0	0	0	FRA_Lyon.074810_IWEC
1998	3	11	20	4.3	4.0	98	98500	0	1386	301	0	0	0	0	0	0	0	100	2.8	10	9	9.3	780	9	999999999	0	0.137	1	88	0	0	0	FRA_Lyon.074810_IWEC
1998	3	11	21	4.4	4.0	98	98500	0	1386	310	0	0	0	0	0	0	0	100	2.4	10	10	9.7	780	9	999999999	0	0.137	1	88	0	0	0	FRA_Lyon.074810_IWEC
1998	3	11	22	4.4	4.1	98	98600	0	1386	310	0	0	0	0	0	0	0	160	2.1	10	10	10.0	420	9	999999999	0	0.137	1	88	0	0	0	FRA_Lyon.074810_IWEC
1998	3	11	23	4.5	4.3	98	98600	0	1386	311	0	0	0	0	0	0	0	160	1.4	10	10	7.3	420	9	999999999	0	0.137	1	88	0	0	0	FRA_Lyon.074810_IWEC
1998	3	11	24	4.6	4.4	99	98600	0	1386	311	0	0	0	0	0	0	0	160	0.7	10	10	4.5	420	9	999999999	0	0.137	1	88	0	0	0	FRA_Lyon.074810_IWEC
1998	3	12	1	4.7	4.6	99	98600	0	1385	312	0	0	0	0	0	0	0	0	0.0	10	10	1.8	120	0	903999999	0	0.137	1	88	0	0	0	FRA_Lyon.074810_IWEC
1998	3	12	2	4.8	4.3	97	98700	0	1385	312	0	0	0	0	0	0	0	0	2.1	10	10	6.2	120	9	999999999	0	0.137	1	88	0	0	0	FRA_Lyon.074810_IWEC
1998	3	12	3	4.8	4.0	94	98700	0	1385	312	0	0	0	0	0	0	0	0	4.1	10	10	10.6	120	9	999999999	0	0.137	1	88	0	0	0	FRA_Lyon.074810_IWEC
1998	3	12	4	4.9	3.6	91	98700	0	1385	312	0	0	0	0	0	0	0	340	6.2	10	10	15.0	360	0	909999999	0	0.137	1	88	0	0	0	FRA_Lyon.074810_IWEC
1998	3	12	5	5.0	4.0	93	98800	0	1385	313	0	0	0	0	0	0	0	340	3.1	10	10	11.3	390	0	909999999	0	0.137	1	88	0	0	0	FRA_Lyon.074810_IWEC
1998	3	12	6	4.5	3.4	92	98800	0	1385	310	0	0	0	0	0	0	0	340	3.6	10	10	13.1	390	9	999999999	0	0.137	1	88	0	0	0	FRA_Lyon.074810_IWEC
1998	3	12	7	4.0	2.7	91	98900	0	1385	307	0	0	0	0	0	0	0	340	4.1	10	10	15.0	390	0	909999999	0	0.137	1	88	0	0	0	FRA_Lyon.074810_IWEC
1998	3	12	8	3.9	2.6	91	99000	105	1385	306	6	0	6	800	0	800	260	340	4.8	10	10	16.7	390	9	999999999	0	0.137	1	88	0	0	0	FRA_Lyon.074810_IWEC
1998	3	12	9	3.7	2.5	92	99000	343	1385	305	42	0	42	5000	0	5000	1760	340	5.5	10	10	18.3	390	9	999999999	0	0.137	1	88	0	0	0	FRA_Lyon.074810_IWEC
1998	3	12	10	3.6	2.4	92	99100	555	1385	305	86	0	86	10100	0	10200	3760	330	6.2	10	10	20.0	360	0	909999999	0	0.137	1	88	0	0	0	FRA_Lyon.074810_IWEC
1998	3	12	11	3.6	2.6	93	99200	725	1385	305	124	0	124	14700	0	14700	5680	330	5.8	10	10	20.0	360	9	999999999	0	0.137	1	88	0	0	0	FRA_Lyon.074810_IWEC
1998	3	12	12	3.7	2.8	94	99200	841	1385	305	150	0	150	17900	0	18000	7110	330	5.5	10	10	20.0	360	9	999999999	0	0.137	1	88	0	0	0	FRA_Lyon.074810_IWEC
1998	3	12	13	3.7	3.0	95	99200	896	1385	306	163	0	163	19400	0	19500	7800	340	5.1	10	10	20.0	330	0	909999999	0	0.137	1	88	0	0	0	FRA_Lyon.074810_IWEC
1998	3	12	14	3.7	2.9	95	99300	885	1385	306	160	0	160	19100	0	19200	7660	340	5.5	10	10	16.7	330	9	999999999	0	0.137	1	88	0	0	0	FRA_Lyon.074810_IWEC
1998	3	12	15	3.6	2.8	94	99300	809	1385	305	143	0	143	17000	0	17100	6710	340	5.8	10	10	13.3	330	9	999999999	0	0.137	1	88	0	0	0	FRA_Lyon.074810_IWEC
1998	3	12	16	3.6	2.7	94	99400	675	1385	305	112	0	112	13300	0	13300	5090	340	6.2	10	10	10.0	360	0	909999999	0	0.137	1	88	0	0	0	FRA_Lyon.074810_IWEC
1998	3	12	17	3.6	2.4	92	99400	490	1385	305	72	0	72	8500	0	8500	3090	340	6.2	10	10	11.7	360	9	999999999	0	0.137	1	88	0	0	0	FRA_Lyon.074810_IWEC
1998	3	12	18	3.6	2.1	90	99400	267	1385	304	29	0	29	3400	0	3400	1170	340	6.2	10	10	13.3	360	9	999999999	0	0.137	1	88	0	0	0	FRA_Lyon.074810_IWEC
1998	3	12	19	3.6	1.8	88	99500	43	1385	304	3	0	3	300	0	300	100	340	6.2	10	10	15.0	360	9	999999999	0	0.137	1	88	0	0	0	FRA_Lyon.074810_IWEC
1998	3	12	20	3.8	1.9	87	99500	0	1385	297	0	0	0	0	0	0	0	340	5.4	9	9	13.1	360	9	999999999	0	0.137	1	88	0	0	0	FRA_Lyon.074810_IWEC
1998	3	12	21	4.0	2.0	87	99600	0	1385	298	0	0	0	0	0	0	0	340	4.6	9	9	11.3	450	9	999999999	0	0.137	1	88	0	0	0	FRA_Lyon.074810_IWEC
1998	3	12	22	3.7	1.6	86	99600	0	1385	296	0	0	0	0	0	0	0	350	6.2	10	9	30.0	1200	9	999999999	0	0.137	1	88	0	0	0	FRA_Lyon.074810_IWEC
1998	3	12	23	3.7	1.6	86	99700	0	1385	296	0	0	0	0	0	0	0	350	5.8	10	9	30.0	1200	9	999999999	0	0.137	1	88	0	0	0	FRA_Lyon.074810_IWEC
1998	3	12	24	3.6	1.5	86	99700	0	1385	295	0	0	0	0	0	0	0	350	5.5	10	9	30.0	1200	9	999999999	0	0.137	1	88	0	0	0	FRA_Lyon.074810_IWEC
1998	3	13	1	3.6	1.5	86	99700	0	1384	295	0	0	0	0	0	0	0	350	5.1	10	9	30.0	2100	9	999999999	0	0.138	1	88	0	0	0	FRA_Lyon.074810_IWEC
1998	3	13	2	3.3	1.3	86	99700	0	1384	294	0	0	0	0	0	0	0	350	5.1	10	9	25.0	2100	9	999999999	0	0.138	1	88	0	0	0	FRA_Lyon.074810_IWEC
1998	3	13	3	3.1	1.1	87	99700	0	1384	293	0	0	0	0	0	0	0	350	5.1	9	9	20.0	2100	9	999999999	0	0.138	1	88	0	0	0	FRA_Lyon.074810_IWEC
1998	3	13	4	2.8	0.9	87	99700	0	1384	291	0	0	0	0	0	0	0	340	5.1	9	9	15.0	2100	9	999999999	0	0.138	1	88	0	0	0	FRA_Lyon.074810_IWEC
1998	3	13	5	2.5	0.8	89	99700	0	1384	290	0	0	0	0	0	0	0	340	5.5	9	9	12.7	2100	9	999999999	0	0.138	1	88	0	0	0	FRA_Lyon.074810_IWEC
1998	3	13	6	2.1	0.7	90	99700	0	1384	288	0	0	0	0	0	0	0	340	5.8	10	9	10.3	2100	9	999999999	0	0.138	1	88	0	0	0	FRA_Lyon.074810_IWEC
1998	3	13	7	1.8	0.6	92	99800	0	1384	287	0	0	0	0	0	0	0	340	6.2	10	9	8.0	420	9	999999999	0	0.138	1	88	0	0	0	FRA_Lyon.074810_IWEC
1998	3	13	8	2.1	0.7	90	99800	112	1384	282	13	0	13	1600	0	1600	500	340	5.8	9	8	9.3	420	9	999999999	0	0.138	1	88	0	0	0	FRA_Lyon.074810_IWEC
1998	3	13	9	2.5	0.8	89	99900	351	1384	279	115	80	95	12700	6500	11200	2080	340	5.5	7	7	10.7	420	9	999999999	0	0.138	1	88	0	0	0	FRA_Lyon.074810_IWEC
1998	3	13	10	2.8	0.9	87	99900	563	1384	277	277	230	183	30200	21600	21200	4310	360	5.1	6	6	12.0	240	9	999999999	0	0.138	1	88	0	0	0	FRA_Lyon.074810_IWEC
1998	3	13	11	4.2	0.1	75	99900	732	1384	280	446	412	227	47900	40800	26500	5270	360	6.1	5	5	16.3	240	9	999999999	0	0.138	1	88	0	0	0	FRA_Lyon.074810_IWEC
1998	3	13	12	5.7	-0.7	63	99900	848	1384	283	579	592	215	62100	58800	26900	5170	360	7.2	4	4	20.7	240	9	999999999	0	0.138	1	88	0	0	0	FRA_Lyon.074810_IWEC
1998	3	13	13	7.1	-1.3	54	99800	902	1384	283	651	756	156	69600	75800	21400	4020	350	8.2	2	2	25.0	22000	9	999999999	0	0.138	1	88	0	0	0	FRA_Lyon.074810_IWEC
1998	3	13	14	7.4	-1.4	53	99800	891	1384	284	640	837	100	69300	84900	14000	2560	350	7.9	2	2	26.7	22000	9	999999999	0	0.138	1	88	0	0	0	FRA_Lyon.074810_IWEC
1998	3	13	15	7.8	-1.2	52	99800	816	1384	286	571	806	95	61400	81100	13500	2260	350	7.5	2	2	28.3	22000	9	999999999	0	0.138	1	88	0	0	0	FRA_Lyon.074810_IWEC
1998	3	13	16	8.1	-0.9	53	99700	681	1384	284	449	690	109	47900	67300	15900	2330	350	7.2	2	1	30.0	22000	9	999999999	0	0.138	1	88	0	0	0	FRA_Lyon.074810_IWEC
1998	3	13	17	7.4	-1.2	54	99800	495	1384	281	282	398	140	29400	35700	17900	2720	350	6.2	3	1	30.0	22000	9	999999999	0	0.138	1	88	0	0	0	FRA_Lyon.074810_IWEC
1998	3	13	18	6.7	-1.4	55	99800	273	1384	278	111	129	85	12000	9500	10000	1830	350	5.1	4	1	30.0	22000	9	999999999	0	0.138	1	88	0	0	0	FRA_Lyon.074810_IWEC
1998	3	13	19	6.0	-1.4	58	99800	47	1384	275	10	0	10	1100	0	1100	340	360	4.1	5	1	30.0	22000	9	999999999	0	0.138	1	88	0	0	0	FRA_Lyon.074810_IWEC
1998	3	13	20	4.9	-1.6	62	99900	0	1384	270	0	0	0	0	0	0	0	360	3.4	3	1	30.0	22000	9	999999999	0	0.138	1	88	0	0	0	FRA_Lyon.074810_IWEC
1998	3	13	21	3.9	-1.5	67	99900	0	1384	261	0	0	0	0	0	0	0	360	2.8	2	0	30.0	22000	9	999999999	0	0.138	1	88	0	0	0	FRA_Lyon.074810_IWEC
1998	3	13	22	2.8	-1.2	74	100000	0	1384	258	0	0	0	0	0	0	0	350	2.1	0	0	30.0	22000	9	999999999	0	0.138	1	88	0	0	0	FRA_Lyon.074810_IWEC
1998	3	13	23	2.1	-1.2	78	100000	0	1384	255	0	0	0	0	0	0	0	350	2.4	1	0	26.7	22000	9	999999999	0	0.138	1	88	0	0	0	FRA_Lyon.074810_IWEC
1998	3	13	24	1.3	-1.1	83	100000	0	1384	252	0	0	0	0	0	0	0	350	2.8	2	0	23.3	22000	9	999999999	0	0.138	1	88	0	0	0	FRA_Lyon.074810_IWEC
1998	3	14	1	0.6	-0.8	90	100000	0	1383	250	0	0	0	0	0	0	0	330	3.1	2	0	20.0	22000	9	999999999	0	0.139	1	88	0	0	0	FRA_Lyon.074810_IWEC
1998	3	14	2	0.4	-1.2	88	100000	0	1383	249	0	0	0	0	0	0	0	330	2.4	2	0	20.0	22000	9	999999999	0	0.139	1	88	0	0	0	FRA_Lyon.074810_IWEC
1998	3	14	3	0.2	-1.5	87	100000	0	1383	248	0	0	0	0	0	0	0	330	1.7	1	0	20.0	22000	9	999999999	0	0.139	1	88	0	0	0	FRA_Lyon.074810_IWEC
1998	3	14	4	0.0	-1.6	88	100000	0	1383	247	0	0	0	0	0	0	0	300	1.0	0	0	20.0	22000	9	999999999	0	0.139	1	88	0	0	0	FRA_Lyon.074810_IWEC
1998	3	14	5	0.2	-1.5	87	100000	0	1383	256	0	0	0	0	0	0	0	300	1.0	2	2	17.3	22000	9	999999999	0	0.139	1	88	0	0	0	FRA_Lyon.074810_IWEC
1998	3	14	6	0.5	-1.2	88	100000	0	1383	264	0	0	0	0	0	0	0	300	1.0	5	5	14.7	22000	9	999999999	0	0.139	1	88	0	0	0	FRA_Lyon.074810_IWEC
1998	3	14	7	0.7	-0.7	90	100100	0	1383	271	0	0	0	0	0	0	0	60	1.0	7	7	12.0	3600	9	999999999	0	0.139	1	88	0	0	0	FRA_Lyon.074810_IWEC
1998	3	14	8	1.7	-0.4	86	100100	120	1383	272	18	0	18	2100	0	2100	670	60	1.4	8	6	11.0	3600	9	999999999	0	0.139	1	88	0	0	0	FRA_Lyon.074810_IWEC
1998	3	14	9	2.6	0.1	83	100100	359	1383	271	98	54	84	10900	4500	9600	2260	60	1.7	8	4	10.0	3600	9	999999999	0	0.139	1	88	0	0	0	FRA_Lyon.074810_IWEC
1998	3	14	10	3.6	0.5	80	100100	571	1383	271	171	9	167	19200	700	18800	6330	30	2.1	9	2	9.0	2700	9	999999999	0	0.139	1	88	0	0	0	FRA_Lyon.074810_IWEC
1998	3	14	11	5.8	0.2	67	100100	740	1383	282	243	43	220	26900	4200	25000	6870	30	4.1	9	3	10.1	2700	9	999999999	0	0.139	1	88	0	0	0	FRA_Lyon.074810_IWEC
1998	3	14	12	8.0	0.0	57	100000	855	1383	293	294	19	283	33500	1600	32300	11500	340	6.2	9	4	11.3	2700	9	999999999	0	0.139	1	88	0	0	0	FRA_Lyon.074810_IWEC
1998	3	14	13	7.8	1.4	64	100000	909	1383	296	166	0	166	19900	0	20000	7990	360	7.2	10	5	15.0	2700	9	999999999	0	0.139	1	88	0	0	0	FRA_Lyon.074810_IWEC
1998	3	14	14	8.1	1.9	65	100000	898	1383	300	266	9	261	30700	800	30200	11220	360	7.2	9	6	15.0	2700	9	999999999	0	0.139	1	88	0	0	0	FRA_Lyon.074810_IWEC
1998	3	14	15	8.5	2.5	66	100000	822	1383	306	316	78	270	35000	7600	30600	8660	360	7.2	8	7	15.0	2700	9	999999999	0	0.139	1	88	0	0	0	FRA_Lyon.074810_IWEC
1998	3	14	16	8.8	3.0	67	99900	687	1383	308	301	143	230	33000	13800	26500	5710	340	7.2	7	7	15.0	3600	9	999999999	0	0.139	1	88	0	0	0	FRA_Lyon.074810_IWEC
1998	3	14	17	8.4	3.5	71	99900	501	1383	307	169	45	153	18700	4100	17400	4170	340	6.4	8	7	13.1	3600	9	999999999	0	0.139	1	88	0	0	0	FRA_Lyon.074810_IWEC
1998	3	14	18	8.0	4.0	76	99900	278	1383	302	58	0	58	6600	0	6600	2130	350	5.7	9	6	11.3	3000	9	999999999	0	0.139	1	88	0	0	0	FRA_Lyon.074810_IWEC
1998	3	14	19	7.5	3.6	76	99900	50	1383	297	6	0	6	700	0	700	220	350	8.2	9	5	10.0	2700	9	999999999	0	0.139	1	88	0	0	0	FRA_Lyon.074810_IWEC
1998	3	14	20	7.1	3.5	78	100000	0	1383	293	0	0	0	0	0	0	0	350	7.2	7	4	11.7	2700	9	999999999	0	0.139	1	88	0	0	0	FRA_Lyon.074810_IWEC
1998	3	14	21	6.7	3.4	79	100000	0	1383	286	0	0	0	0	0	0	0	350	6.1	6	2	13.3	2700	9	999999999	0	0.139	1	88	0	0	0	FRA_Lyon.074810_IWEC
1998	3	14	22	6.3	3.3	81	100000	0	1383	281	0	0	0	0	0	0	0	350	5.1	4	1	15.0	22000	9	999999999	0	0.139	1	88	0	0	0	FRA_Lyon.074810_IWEC
1998	3	14	23	6.1	3.5	83	100000	0	1383	280	0	0	0	0	0	0	0	350	5.1	3	1	15.0	22000	9	999999999	0	0.139	1	88	0	0	0	FRA_Lyon.074810_IWEC
1998	3	14	24	5.9	3.7	86	100000	0	1383	274	0	0	0	0	0	0	0	350	5.1	1	0	15.0	22000	9	999999999	0	0.139	1	88	0	0	0	FRA_Lyon.074810_IWEC
1998	3	15	1	5.7	3.9	88	100000	0	1383	273	0	0	0	0	0	0	0	340	5.1	0	0	15.0	22000	9	999999999	0	0.14	1	88	0	0	0	FRA_Lyon.074810_IWEC
1998	3	15	2	5.8	4.1	89	100000	0	1383	286	0	0	0	0	0	0	0	340	5.1	3	3	13.3	22000	9	999999999	0	0.14	1	88	0	0	0	FRA_Lyon.074810_IWEC
1998	3	15	3	5.8	4.2	90	100000	0	1383	293	0	0	0	0	0	0	0	340	5.1	6	6	11.7	22000	9	999999999	0	0.14	1	88	0	0	0	FRA_Lyon.074810_IWEC
1998	3	15	4	5.9	4.4	90	100000	0	1383	308	0	0	0	0	0	0	0	350	5.1	9	9	10.0	360	9	999999999	0	0.14	1	88	0	0	0	FRA_Lyon.074810_IWEC
1998	3	15	5	6.0	4.0	87	100000	0	1383	284	0	0	0	0	0	0	0	350	5.7	2	2	11.3	22000	9	999999999	0	0.14	1	88	0	0	0	FRA_Lyon.074810_IWEC
1998	3	15	6	5.6	4.0	89	100000	0	1383	282	0	0	0	0	0	0	0	350	4.4	2	2	10.1	22000	9	999999999	0	0.14	1	88	0	0	0	FRA_Lyon.074810_IWEC
1998	3	15	7	5.2	4.0	92	100100	0	1383	277	0	0	0	0	0	0	0	340	3.1	2	1	9.0	22000	9	999999999	0	0.14	1	88	0	0	0	FRA_Lyon.074810_IWEC
1998	3	15	8	6.2	4.4	88	100100	128	1383	285	33	12	32	3600	700	3600	760	340	4.8	3	2	10.0	22000	9	999999999	0	0.14	1	88	0	0	0	FRA_Lyon.074810_IWEC
1998	3	15	9	7.2	4.8	84	100100	367	1383	290	179	262	109	19000	20500	13500	2170	340	6.5	3	2	11.0	22000	9	999999999	0	0.14	1	88	0	0	0	FRA_Lyon.074810_IWEC
1998	3	15	10	8.2	5.1	81	100100	578	1383	294	342	497	134	36700	45600	18000	2640	340	8.2	4	2	12.0	22000	9	999999999	0	0.14	1	88	0	0	0	FRA_Lyon.074810_IWEC
1998	3	15	11	8.9	4.7	75	100100	747	1383	304	440	429	207	46700	41200	26300	4600	340	8.4	5	5	16.3	22000	9	999999999	0	0.14	1	88	0	0	0	FRA_Lyon.074810_IWEC
1998	3	15	12	9.5	4.2	69	100100	862	1383	313	436	225	296	48000	22200	34000	8190	340	8.5	7	7	20.7	22000	9	999999999	0	0.14	1	88	0	0	0	FRA_Lyon.074810_IWEC
1998	3	15	13	10.2	3.7	64	100100	916	1383	327	319	42	291	35500	4100	33100	10020	360	8.7	9	9	25.0	750	9	999999999	0	0.14	1	88	0	0	0	FRA_Lyon.074810_IWEC
1998	3	15	14	10.0	4.0	66	100000	904	1383	326	314	49	282	34900	4800	32100	9660	350	7.7	9	9	11.3	870	9	999999999	0	0.14	1	88	0	0	0	FRA_Lyon.074810_IWEC
1998	3	15	15	11.0	4.0	62	100000	828	1383	331	280	46	253	31100	4500	28800	8270	340	7.2	9	9	11.3	900	9	999999999	0	0.14	1	88	0	0	0	FRA_Lyon.074810_IWEC
1998	3	15	16	10.4	3.2	61	100000	692	1383	327	222	28	207	25100	2200	23600	8220	350	8.7	9	9	25.0	930	9	999999999	0	0.14	1	88	0	0	0	FRA_Lyon.074810_IWEC
1998	3	15	17	10.0	3.0	62	100000	507	1383	325	144	7	141	16100	500	15900	5290	360	9.3	9	9	11.3	1200	9	999999999	0	0.14	1	88	0	0	0	FRA_Lyon.074810_IWEC
1998	3	15	18	9.6	3.7	67	100000	284	1383	324	60	0	60	6800	0	6800	2190	360	7.7	9	9	13.1	1200	9	999999999	0	0.14	1	88	0	0	0	FRA_Lyon.074810_IWEC
1998	3	15	19	9.2	4.4	72	100000	54	1383	323	6	0	6	700	0	700	230	340	6.2	9	9	15.0	930	9	999999999	0	0.14	1	88	0	0	0	FRA_Lyon.074810_IWEC
1998	3	15	20	8.9	4.1	72	100000	0	1383	321	0	0	0	0	0	0	0	340	6.5	9	9	14.0	930	9	999999999	0	0.14	1	88	0	0	0	FRA_Lyon.074810_IWEC
1998	3	15	21	8.5	3.8	72	100000	0	1383	319	0	0	0	0	0	0	0	340	6.9	9	9	13.0	930	9	999999999	0	0.14	1	88	0	0	0	FRA_Lyon.074810_IWEC
1998	3	15	22	8.2	3.5	72	100000	0	1383	318	0	0	0	0	0	0	0	340	7.2	9	9	12.0	1080	9	999999999	0	0.14	1	88	0	0	0	FRA_Lyon.074810_IWEC
1998	3	15	23	7.9	3.6	74	100000	0	1383	316	0	0	0	0	0	0	0	340	6.5	9	9	10.7	1080	9	999999999	0	0.14	1	88	0	0	0	FRA_Lyon.074810_IWEC
1998	3	15	24	7.6	3.8	77	100000	0	1383	315	0	0	0	0	0	0	0	340	5.8	9	9	9.3	1080	9	999999999	0	0.14	1	88	0	0	0	FRA_Lyon.074810_IWEC
1998	3	16	1	7.3	3.9	79	100000	0	1382	314	0	0	0	0	0	0	0	330	5.1	9	9	8.0	1080	9	999999999	0	0.14	1	88	0	0	0	FRA_Lyon.074810_IWEC
1998	3	16	2	7.1	4.0	81	100000	0	1382	302	0	0	0	0	0	0	0	330	5.3	8	7	7.5	1080	9	999999999	0	0.14	1	88	0	0	0	FRA_Lyon.074810_IWEC
1998	3	16	3	6.9	4.1	82	100000	0	1382	298	0	0	0	0	0	0	0	330	5.5	7	6	7.0	1080	9	999999999	0	0.14	1	88	0	0	0	FRA_Lyon.074810_IWEC
1998	3	16	4	6.7	4.2	84	100000	0	1382	292	0	0	0	0	0	0	0	330	5.7	7	4	6.5	1080	9	999999999	0	0.14	1	88	0	0	0	FRA_Lyon.074810_IWEC
1998	3	16	5	6.6	4.3	86	100000	0	1382	289	0	0	0	0	0	0	0	330	5.8	6	3	6.0	1080	9	999999999	0	0.14	1	88	0	0	0	FRA_Lyon.074810_IWEC
1998	3	16	6	6.4	4.4	87	100000	0	1382	282	0	0	0	0	0	0	0	330	6.0	6	1	5.5	1080	9	999999999	0	0.14	1	88	0	0	0	FRA_Lyon.074810_IWEC
1998	3	16	7	6.2	4.5	89	100000	0	1382	276	0	0	0	0	0	0	0	340	6.2	5	0	5.0	22000	9	999999999	0	0.14	1	88	0	0	0	FRA_Lyon.074810_IWEC
1998	3	16	8	7.0	5.0	87	100000	136	1382	292	33	2	33	3700	0	3700	1090	340	5.7	5	3	3.5	22000	0	999999099	0	0.14	1	88	0	0	0	FRA_Lyon.074810_IWEC
1998	3	16	9	7.3	5.4	88	100100	375	1382	304	126	70	107	13900	5900	12200	2770	340	5.9	7	7	4.2	22000	9	999999999	0	0.14	1	88	0	0	0	FRA_Lyon.074810_IWEC
1998	3	16	10	7.6	5.7	88	100100	586	1382	326	92	0	92	10900	0	10900	4070	340	6.2	10	10	5.0	270	9	999999999	0	0.14	1	88	0	0	0	FRA_Lyon.074810_IWEC
1998	3	16	11	8.6	6.5	86	100100	754	1382	332	172	1	172	19900	0	20000	7520	340	6.5	10	10	5.7	270	9	999999999	0	0.14	1	88	0	0	0	FRA_Lyon.074810_IWEC
1998	3	16	12	9.6	7.2	85	100000	869	1382	328	254	8	249	29100	600	28700	10670	340	6.9	9	9	6.3	270	9	999999999	0	0.14	1	88	0	0	0	FRA_Lyon.074810_IWEC
1998	3	16	13	10.6	7.8	83	100000	923	1382	333	320	17	309	36500	1500	35400	12790	340	7.2	9	9	7.0	390	9	999999999	0	0.14	1	88	0	0	0	FRA_Lyon.074810_IWEC
1998	3	16	14	11.0	7.0	76	100000	911	1382	327	316	48	284	35100	4600	32400	9770	340	6.2	9	8	9.0	480	9	999999999	0	0.14	1	88	0	0	0	FRA_Lyon.074810_IWEC
1998	3	16	15	10.7	6.9	77	100000	834	1382	321	387	165	287	42600	16100	33200	7790	340	7.5	7	7	10.5	480	9	999999999	0	0.14	1	88	0	0	0	FRA_Lyon.074810_IWEC
1998	3	16	16	10.5	6.8	78	100000	698	1382	316	369	297	219	39700	28200	26300	5000	360	8.7	6	6	12.0	1200	9	999999999	0	0.14	1	88	0	0	0	FRA_Lyon.074810_IWEC
1998	3	16	17	10.2	6.7	79	100000	513	1382	312	269	371	131	28500	32800	17600	2540	360	7.9	5	5	11.7	1200	9	999999999	0	0.14	1	88	0	0	0	FRA_Lyon.074810_IWEC
1998	3	16	18	10.0	6.5	79	100000	290	1382	306	122	225	75	13100	15400	9500	1420	360	7.0	4	3	11.3	1200	9	999999999	0	0.14	1	88	0	0	0	FRA_Lyon.074810_IWEC
1998	3	16	19	9.7	6.4	80	99900	58	1382	298	14	0	14	1500	0	1500	450	350	6.2	2	1	11.0	22000	9	999999999	0	0.14	1	88	0	0	0	FRA_Lyon.074810_IWEC
1998	3	16	20	9.2	6.4	82	100000	0	1382	300	0	0	0	0	0	0	0	350	5.9	3	2	11.2	22000	9	999999999	0	0.14	1	88	0	0	0	FRA_Lyon.074810_IWEC
1998	3	16	21	8.8	6.4	85	100000	0	1382	298	0	0	0	0	0	0	0	350	5.5	3	2	11.3	22000	9	999999999	0	0.14	1	88	0	0	0	FRA_Lyon.074810_IWEC
1998	3	16	22	8.3	6.4	87	100000	0	1382	299	0	0	0	0	0	0	0	350	5.1	4	3	11.5	22000	9	999999999	0	0.14	1	88	0	0	0	FRA_Lyon.074810_IWEC
1998	3	16	23	7.9	6.4	90	100000	0	1382	299	0	0	0	0	0	0	0	350	4.8	4	4	11.7	22000	9	999999999	0	0.14	1	88	0	0	0	FRA_Lyon.074810_IWEC
1998	3	16	24	7.4	6.3	93	100000	0	1382	297	0	0	0	0	0	0	0	350	4.4	5	4	11.8	22000	9	999999999	0	0.14	1	88	0	0	0	FRA_Lyon.074810_IWEC
1998	3	17	1	7.0	6.3	95	100000	0	1381	298	0	0	0	0	0	0	0	340	4.1	5	5	12.0	22000	9	999999999	0	0.141	1	88	0	0	0	FRA_Lyon.074810_IWEC
1998	3	17	2	6.9	6.2	95	100000	0	1381	300	0	0	0	0	0	0	0	340	4.1	6	6	10.7	22000	9	999999999	0	0.141	1	88	0	0	0	FRA_Lyon.074810_IWEC
1998	3	17	3	6.7	6.1	95	100000	0	1381	299	0	0	0	0	0	0	0	340	4.1	6	6	9.3	22000	9	999999999	0	0.141	1	88	0	0	0	FRA_Lyon.074810_IWEC
1998	3	17	4	6.6	5.9	95	100000	0	1381	302	0	0	0	0	0	0	0	340	4.1	7	7	8.0	240	9	999999999	0	0.141	1	88	0	0	0	FRA_Lyon.074810_IWEC
1998	3	17	5	6.7	5.9	94	100000	0	1381	302	0	0	0	0	0	0	0	340	3.8	7	7	7.3	240	9	999999999	0	0.141	1	88	0	0	0	FRA_Lyon.074810_IWEC
1998	3	17	6	6.9	5.9	93	100000	0	1381	308	0	0	0	0	0	0	0	340	3.4	8	8	6.7	240	9	999999999	0	0.141	1	88	0	0	0	FRA_Lyon.074810_IWEC
1998	3	17	7	7.0	5.8	92	100000	1	1381	315	0	0	0	0	0	0	0	340	3.1	9	9	6.0	270	9	999999999	0	0.141	1	88	0	0	0	FRA_Lyon.074810_IWEC
1998	3	17	8	7.0	6.0	93	100100	144	1381	315	20	0	20	2300	0	2300	740	350	5.1	9	9	5.0	300	9	999999999	0	0.141	1	88	0	0	0	FRA_Lyon.074810_IWEC
1998	3	17	9	7.4	5.9	90	100100	382	1381	317	94	0	94	10600	0	10600	3470	350	5.1	9	9	5.5	300	9	999999999	0	0.141	1	88	0	0	0	FRA_Lyon.074810_IWEC
1998	3	17	10	7.8	5.8	87	100200	593	1381	318	178	11	174	20100	800	19600	6660	350	5.1	9	9	6.0	330	9	999999999	0	0.141	1	88	0	0	0	FRA_Lyon.074810_IWEC
1998	3	17	11	9.4	4.9	74	100100	762	1381	313	383	242	249	42100	23600	28800	6440	350	5.6	7	7	7.5	330	9	999999999	0	0.141	1	88	0	0	0	FRA_Lyon.074810_IWEC
1998	3	17	12	11.0	4.0	62	100100	876	1381	313	560	518	230	60100	50800	28900	5730	350	6.2	5	5	9.0	22000	9	999999999	0	0.141	1	88	0	0	0	FRA_Lyon.074810_IWEC
1998	3	17	13	11.2	4.2	62	100100	929	1381	332	325	58	286	36100	5700	32500	9990	350	7.2	9	9	10.0	840	9	999999999	0	0.141	1	88	0	0	0	FRA_Lyon.074810_IWEC
1998	3	17	14	12.0	5.0	62	100100	917	1381	318	592	505	256	63300	49500	31800	6740	330	7.2	5	5	11.3	22000	9	999999999	0	0.141	1	88	0	0	0	FRA_Lyon.074810_IWEC
1998	3	17	15	12.3	4.4	59	100000	840	1381	316	567	647	172	60100	63700	23300	4040	330	7.2	4	4	11.6	22000	9	999999999	0	0.141	1	88	0	0	0	FRA_Lyon.074810_IWEC
1998	3	17	16	12.6	3.8	55	100000	704	1381	311	466	700	109	50100	68500	16000	2370	340	7.2	2	2	12.0	22000	9	999999999	0	0.141	1	88	0	0	0	FRA_Lyon.074810_IWEC
1998	3	17	17	11.7	3.9	59	100000	518	1381	308	305	507	114	32800	45500	15500	2170	340	6.9	2	2	11.3	22000	9	999999999	0	0.141	1	88	0	0	0	FRA_Lyon.074810_IWEC
1998	3	17	18	10.9	3.9	62	100000	295	1381	304	131	257	76	14000	18100	9500	1440	340	6.5	2	2	10.7	22000	9	999999999	0	0.141	1	88	0	0	0	FRA_Lyon.074810_IWEC
1998	3	17	19	10.0	4.0	66	100100	61	1381	296	15	0	15	1600	0	1600	480	340	6.2	2	1	10.0	22000	9	999999999	0	0.141	1	88	0	0	0	FRA_Lyon.074810_IWEC
1998	3	17	20	9.1	3.8	69	100100	0	1381	292	0	0	0	0	0	0	0	340	6.2	2	1	10.0	22000	9	999999999	0	0.141	1	88	0	0	0	FRA_Lyon.074810_IWEC
1998	3	17	21	8.3	3.7	73	100100	0	1381	284	0	0	0	0	0	0	0	340	6.2	2	0	10.0	22000	9	999999999	0	0.141	1	88	0	0	0	FRA_Lyon.074810_IWEC
1998	3	17	22	7.4	3.5	76	100200	0	1381	280	0	0	0	0	0	0	0	340	6.2	1	0	10.0	22000	9	999999999	0	0.141	1	88	0	0	0	FRA_Lyon.074810_IWEC
1998	3	17	23	6.7	3.3	79	100200	0	1381	277	0	0	0	0	0	0	0	340	6.2	1	0	10.0	22000	9	999999999	0	0.141	1	88	0	0	0	FRA_Lyon.074810_IWEC
1998	3	17	24	6.1	3.1	81	100200	0	1381	274	0	0	0	0	0	0	0	340	6.2	0	0	10.0	22000	9	999999999	0	0.141	1	88	0	0	0	FRA_Lyon.074810_IWEC
1998	3	18	1	5.4	2.9	84	100300	0	1380	271	0	0	0	0	0	0	0	330	6.2	0	0	10.0	22000	9	999999999	0	0.142	1	88	0	0	0	FRA_Lyon.074810_IWEC
1998	3	18	2	5.0	3.0	87	100200	0	1380	270	0	0	0	0	0	0	0	320	4.1	0	0	9.0	22000	9	999999999	0	0.142	1	88	0	0	0	FRA_Lyon.074810_IWEC
1998	3	18	3	5.0	3.0	87	100300	0	1380	270	0	0	0	0	0	0	0	320	3.1	1	0	9.0	22000	9	999999999	0	0.142	1	88	0	0	0	FRA_Lyon.074810_IWEC
1998	3	18	4	5.0	3.0	87	100300	0	1380	270	0	0	0	0	0	0	0	340	2.1	2	0	9.0	22000	9	999999999	0	0.142	1	88	0	0	0	FRA_Lyon.074810_IWEC
1998	3	18	5	4.3	2.6	89	100400	0	1380	267	0	0	0	0	0	0	0	340	1.4	4	0	7.7	22000	9	999999999	0	0.142	1	88	0	0	0	FRA_Lyon.074810_IWEC
1998	3	18	6	3.6	2.3	91	100400	0	1380	264	0	0	0	0	0	0	0	340	0.7	5	0	6.3	22000	9	999999999	0	0.142	1	88	0	0	0	FRA_Lyon.074810_IWEC
1998	3	18	7	2.9	1.9	93	100400	1	1380	261	0	0	0	0	0	0	10	0	0.0	6	0	5.0	22000	9	999999999	0	0.142	1	88	0	0	0	FRA_Lyon.074810_IWEC
1998	3	18	8	3.9	2.6	91	100400	152	1380	277	29	0	29	3300	0	3300	1040	0	0.0	7	3	5.0	22000	0	999999991	0	0.142	1	88	0	0	0	FRA_Lyon.074810_IWEC
1998	3	18	9	5.0	3.3	89	100400	390	1380	292	97	0	97	11000	0	11000	3580	0	1.0	9	7	5.0	22000	9	999999999	0	0.142	1	88	0	0	0	FRA_Lyon.074810_IWEC
1998	3	18	10	6.0	4.0	87	100500	601	1380	317	95	0	95	11300	0	11300	4240	360	2.1	10	10	5.0	300	9	999999999	0	0.142	1	88	0	0	0	FRA_Lyon.074810_IWEC
1998	3	18	11	7.2	4.3	82	100500	769	1380	314	217	14	209	24900	1000	24100	8810	360	2.4	9	9	5.3	300	9	999999999	0	0.142	1	88	0	0	0	FRA_Lyon.074810_IWEC
1998	3	18	12	8.3	4.6	77	100500	883	1380	308	346	79	295	38400	7700	33500	9840	360	2.8	8	7	5.7	300	9	999999999	0	0.142	1	88	0	0	0	FRA_Lyon.074810_IWEC
1998	3	18	13	9.5	4.9	73	100500	936	1380	310	450	173	332	49500	17200	38000	9780	20	3.1	7	6	6.0	450	9	999999999	0	0.142	1	88	0	0	0	FRA_Lyon.074810_IWEC
1998	3	18	14	10.6	5.1	68	100400	923	1380	312	505	279	318	54600	27800	36800	8830	20	3.4	7	5	6.3	450	9	999999999	0	0.142	1	88	0	0	0	FRA_Lyon.074810_IWEC
1998	3	18	15	11.8	5.2	64	100400	846	1380	313	498	400	252	54200	39500	29800	6320	20	3.8	6	3	6.7	450	9	999999999	0	0.142	1	88	0	0	0	FRA_Lyon.074810_IWEC
1998	3	18	16	12.9	5.3	60	100300	710	1380	310	423	479	176	45400	45600	23000	3770	360	4.1	5	1	7.0	22000	9	999999999	0	0.142	1	88	0	0	0	FRA_Lyon.074810_IWEC
1998	3	18	17	12.4	5.3	62	100400	524	1380	308	278	364	139	29300	32500	18400	2720	360	3.8	5	1	7.3	22000	9	999999999	0	0.142	1	88	0	0	0	FRA_Lyon.074810_IWEC
1998	3	18	18	11.9	5.2	63	100400	301	1380	300	121	144	89	13200	10700	10600	1940	360	3.4	5	0	7.7	22000	9	999999999	0	0.142	1	88	0	0	0	FRA_Lyon.074810_IWEC
1998	3	18	19	11.4	5.1	65	100400	65	1380	298	14	0	14	1600	0	1600	470	340	3.1	5	0	8.0	22000	9	999999999	0	0.142	1	88	0	0	0	FRA_Lyon.074810_IWEC
1998	3	18	20	10.7	5.1	68	100400	0	1380	295	0	0	0	0	0	0	0	340	3.4	5	0	8.7	22000	9	999999999	0	0.142	1	88	0	0	0	FRA_Lyon.074810_IWEC
1998	3	18	21	10.0	5.0	71	100500	0	1380	292	0	0	0	0	0	0	0	340	3.8	4	0	9.3	22000	9	999999999	0	0.142	1	88	0	0	0	FRA_Lyon.074810_IWEC
1998	3	18	22	9.3	4.9	74	100500	0	1380	289	0	0	0	0	0	0	0	340	4.1	4	0	10.0	22000	9	999999999	0	0.142	1	88	0	0	0	FRA_Lyon.074810_IWEC
1998	3	18	23	8.4	4.7	77	100500	0	1380	285	0	0	0	0	0	0	0	340	3.4	4	0	10.0	22000	9	999999999	0	0.142	1	88	0	0	0	FRA_Lyon.074810_IWEC
1998	3	18	24	7.5	4.4	81	100500	0	1380	281	0	0	0	0	0	0	0	340	2.8	4	0	10.0	22000	9	999999999	0	0.142	1	88	0	0	0	FRA_Lyon.074810_IWEC
1998	3	19	1	6.6	4.1	84	100600	0	1379	277	0	0	0	0	0	0	0	320	2.1	4	0	10.0	22000	9	999999999	0	0.142	1	88	0	0	0	FRA_Lyon.074810_IWEC
1998	3	19	2	5.8	3.8	86	100600	0	1379	274	0	0	0	0	0	0	0	320	2.1	3	0	10.0	22000	9	999999999	0	0.142	1	88	0	0	0	FRA_Lyon.074810_IWEC
1998	3	19	3	5.1	3.4	89	100600	0	1379	271	0	0	0	0	0	0	0	320	2.1	3	0	10.0	22000	9	999999999	0	0.142	1	88	0	0	0	FRA_Lyon.074810_IWEC
1998	3	19	4	4.3	3.0	91	100600	0	1379	267	0	0	0	0	0	0	0	340	2.1	2	0	10.0	22000	9	999999999	0	0.142	1	88	0	0	0	FRA_Lyon.074810_IWEC
1998	3	19	5	3.9	2.8	93	100700	0	1379	271	0	0	0	0	0	0	0	340	1.4	3	1	8.7	22000	9	999999999	0	0.142	1	88	0	0	0	FRA_Lyon.074810_IWEC
1998	3	19	6	3.5	2.7	94	100700	0	1379	273	0	0	0	0	0	0	0	340	0.7	3	2	7.3	22000	9	999999999	0	0.142	1	88	0	0	0	FRA_Lyon.074810_IWEC
1998	3	19	7	3.1	2.5	96	100700	2	1379	276	1	0	1	100	0	100	20	0	0.0	4	4	6.0	22000	9	999999999	0	0.142	1	88	0	0	0	FRA_Lyon.074810_IWEC
1998	3	19	8	4.5	3.2	91	100700	160	1379	282	46	40	41	5100	2500	4700	990	0	1.0	4	4	6.0	22000	9	999999999	0	0.142	1	88	0	0	0	FRA_Lyon.074810_IWEC
1998	3	19	9	5.9	3.8	86	100700	398	1379	288	196	323	102	20600	26500	13700	1910	0	2.1	4	4	6.0	22000	9	999999999	0	0.142	1	88	0	0	0	FRA_Lyon.074810_IWEC
1998	3	19	10	7.3	4.4	82	100700	608	1379	295	357	470	149	38100	43700	19700	2990	350	3.1	4	4	6.0	3000	9	999999999	0	0.142	1	88	0	0	0	FRA_Lyon.074810_IWEC
1998	3	19	11	9.1	3.9	70	100700	776	1379	304	491	576	166	53500	55900	22000	3680	350	4.8	5	5	7.3	3000	9	999999999	0	0.142	1	88	0	0	0	FRA_Lyon.074810_IWEC
1998	3	19	12	11.0	3.4	60	100600	890	1379	307	579	618	179	61600	61200	24100	4470	350	6.5	5	3	8.7	3000	9	999999999	0	0.142	1	88	0	0	0	FRA_Lyon.074810_IWEC
1998	3	19	13	12.8	2.9	51	100600	942	1379	307	615	603	202	65100	59800	26400	5330	350	8.2	5	1	10.0	22000	9	999999999	0	0.142	1	88	0	0	0	FRA_Lyon.074810_IWEC
1998	3	19	14	12.6	1.2	46	100600	929	1379	304	658	714	176	70200	71300	23600	4650	350	8.7	3	1	12.7	22000	9	999999999	0	0.142	1	88	0	0	0	FRA_Lyon.074810_IWEC
1998	3	19	15	12.4	-0.6	40	100500	852	1379	296	611	756	142	65400	75600	19900	3490	350	9.3	2	0	15.3	22000	9	999999999	0	0.142	1	88	0	0	0	FRA_Lyon.074810_IWEC
1998	3	19	16	12.2	-2.4	35	100500	716	1379	293	490	759	95	51700	75100	13700	2030	350	9.8	0	0	18.0	22000	9	999999999	0	0.142	1	88	0	0	0	FRA_Lyon.074810_IWEC
1998	3	19	17	11.4	-1.7	39	100500	529	1379	291	322	515	124	34300	47200	16400	2400	350	7.9	0	0	20.3	22000	9	999999999	0	0.142	1	88	0	0	0	FRA_Lyon.074810_IWEC
1998	3	19	18	10.7	-0.7	45	100500	306	1379	289	142	246	87	15000	18200	10600	1690	350	6.0	0	0	22.7	22000	9	999999999	0	0.142	1	88	0	0	0	FRA_Lyon.074810_IWEC
1998	3	19	19	9.9	0.3	51	100500	69	1379	287	17	0	17	1900	0	1900	550	350	4.1	0	0	25.0	22000	9	999999999	0	0.142	1	88	0	0	0	FRA_Lyon.074810_IWEC
1998	3	19	20	9.1	-0.3	51	100500	0	1379	283	0	0	0	0	0	0	0	350	5.1	0	0	25.0	22000	9	999999999	0	0.142	1	88	0	0	0	FRA_Lyon.074810_IWEC
1998	3	19	21	8.4	-1.0	51	100500	0	1379	279	0	0	0	0	0	0	0	350	6.2	0	0	25.0	22000	9	999999999	0	0.142	1	88	0	0	0	FRA_Lyon.074810_IWEC
1998	3	19	22	7.6	-1.4	52	100500	0	1379	276	0	0	0	0	0	0	0	350	7.2	0	0	25.0	22000	9	999999999	0	0.142	1	88	0	0	0	FRA_Lyon.074810_IWEC
1998	3	19	23	6.8	-2.0	53	100500	0	1379	272	0	0	0	0	0	0	0	350	6.1	0	0	17.4	22000	9	999999999	0	0.142	1	88	0	0	0	FRA_Lyon.074810_IWEC
1998	3	19	24	6.0	-2.0	55	100500	0	1379	269	0	0	0	0	0	0	0	340	5.1	0	0	9.9	22000	9	999999999	0	0.142	1	88	0	0	0	FRA_Lyon.074810_IWEC
1998	3	20	1	4.2	-1.6	65	100600	0	1379	263	0	0	0	0	0	0	0	330	3.1	0	0	25.0	22000	9	999999999	0	0.143	1	88	0	0	0	FRA_Lyon.074810_IWEC
1998	3	20	2	3.5	-2.0	66	100600	0	1379	260	0	0	0	0	0	0	0	330	2.4	0	0	23.3	22000	9	999999999	0	0.143	1	88	0	0	0	FRA_Lyon.074810_IWEC
1998	3	20	3	2.8	-2.2	68	100600	0	1379	257	0	0	0	0	0	0	0	330	1.7	0	0	21.7	22000	9	999999999	0	0.143	1	88	0	0	0	FRA_Lyon.074810_IWEC
1998	3	20	4	2.1	-2.0	73	100600	0	1379	254	0	0	0	0	0	0	0	300	1.0	0	0	20.0	22000	9	999999999	0	0.143	1	88	0	0	0	FRA_Lyon.074810_IWEC
1998	3	20	5	1.6	-2.4	73	100600	0	1379	252	0	0	0	0	0	0	0	300	1.4	0	0	23.3	22000	9	999999999	0	0.143	1	88	0	0	0	FRA_Lyon.074810_IWEC
1998	3	20	6	1.1	-2.5	75	100600	0	1379	250	0	0	0	0	0	0	0	300	1.7	0	0	26.7	22000	9	999999999	0	0.143	1	88	0	0	0	FRA_Lyon.074810_IWEC
1998	3	20	7	0.6	-2.3	79	100600	4	1379	249	1	0	1	100	0	100	40	330	2.1	0	0	30.0	22000	9	999999999	0	0.143	1	88	0	0	0	FRA_Lyon.074810_IWEC
1998	3	20	8	2.2	-2.2	71	100600	168	1379	254	53	57	46	5800	3300	5500	970	330	3.1	1	0	30.0	22000	9	999999999	0	0.143	1	88	0	0	0	FRA_Lyon.074810_IWEC
1998	3	20	9	3.9	-1.8	65	100600	406	1379	261	217	387	103	22800	32700	13600	1920	330	4.1	2	0	30.0	22000	9	999999999	0	0.143	1	88	0	0	0	FRA_Lyon.074810_IWEC
1998	3	20	10	5.5	-1.2	61	100500	616	1379	268	391	563	139	42000	53400	18300	2780	350	5.1	2	0	30.0	22000	9	999999999	0	0.143	1	88	0	0	0	FRA_Lyon.074810_IWEC
1998	3	20	11	7.0	-1.7	53	100500	783	1379	273	522	681	134	55600	67500	18800	3070	350	6.1	4	0	33.3	22000	9	999999999	0	0.143	1	88	0	0	0	FRA_Lyon.074810_IWEC
1998	3	20	12	8.6	-1.9	47	100400	897	1379	279	581	482	267	61400	48100	32000	6910	350	7.2	5	0	36.7	22000	9	999999999	0	0.143	1	88	0	0	0	FRA_Lyon.074810_IWEC
1998	3	20	13	10.1	-1.9	42	100400	949	1379	285	557	296	352	59800	30400	39300	10220	350	8.2	6	0	40.0	22000	9	999999999	0	0.143	1	88	0	0	0	FRA_Lyon.074810_IWEC
1998	3	20	14	10.5	-2.2	40	100300	935	1379	287	645	628	217	67600	62200	27700	5620	350	8.4	4	0	40.0	22000	9	999999999	0	0.143	1	88	0	0	0	FRA_Lyon.074810_IWEC
1998	3	20	15	10.8	-2.2	39	100200	858	1379	288	614	674	194	64300	66400	25300	4570	350	8.5	2	0	40.0	22000	9	999999999	0	0.143	1	88	0	0	0	FRA_Lyon.074810_IWEC
1998	3	20	16	11.2	-1.9	39	100200	721	1379	290	494	760	96	52200	75200	13800	2060	340	8.7	0	0	40.0	22000	9	999999999	0	0.143	1	88	0	0	0	FRA_Lyon.074810_IWEC
1998	3	20	17	11.0	-2.0	39	100200	535	1379	289	327	519	125	34800	47800	16500	2420	350	9.3	0	0	9.9	22000	9	999999999	0	0.143	1	88	0	0	0	FRA_Lyon.074810_IWEC
1998	3	20	18	9.9	-2.7	40	100200	312	1379	284	146	254	88	15500	19100	10800	1720	350	8.7	0	0	29.9	22000	9	999999999	0	0.143	1	88	0	0	0	FRA_Lyon.074810_IWEC
1998	3	20	19	8.9	-2.7	43	100200	74	1379	280	18	0	18	2000	0	2000	580	350	8.2	0	0	50.0	22000	9	999999999	0	0.143	1	88	0	0	0	FRA_Lyon.074810_IWEC
1998	3	20	20	8.4	-2.4	45	100200	0	1379	278	0	0	0	0	0	0	0	350	8.7	0	0	43.3	22000	9	999999999	0	0.143	1	88	0	0	0	FRA_Lyon.074810_IWEC
1998	3	20	21	7.9	-1.8	49	100200	0	1379	277	0	0	0	0	0	0	0	350	9.3	0	0	36.7	22000	9	999999999	0	0.143	1	88	0	0	0	FRA_Lyon.074810_IWEC
1998	3	20	22	7.4	-1.0	55	100200	0	1379	275	0	0	0	0	0	0	0	360	9.8	0	0	30.0	22000	9	999999999	0	0.143	1	88	0	0	0	FRA_Lyon.074810_IWEC
1998	3	20	23	6.9	-1.2	56	100200	0	1379	273	0	0	0	0	0	0	0	360	8.9	0	0	28.3	22000	9	999999999	0	0.143	1	88	0	0	0	FRA_Lyon.074810_IWEC
1998	3	20	24	6.4	-1.2	58	100200	0	1379	271	0	0	0	0	0	0	0	360	8.1	0	0	26.7	22000	9	999999999	0	0.143	1	88	0	0	0	FRA_Lyon.074810_IWEC
1998	3	21	1	5.9	-1.0	61	100200	0	1378	270	0	0	0	0	0	0	0	340	7.2	0	0	25.0	22000	9	999999999	0	0.144	1	88	0	0	0	FRA_Lyon.074810_IWEC
1998	3	21	2	5.4	-0.5	66	100100	0	1378	268	0	0	0	0	0	0	0	340	6.2	0	0	23.3	22000	9	999999999	0	0.144	1	88	0	0	0	FRA_Lyon.074810_IWEC
1998	3	21	3	4.9	0.2	72	100100	0	1378	267	0	0	0	0	0	0	0	340	5.1	0	0	21.7	22000	9	999999999	0	0.144	1	88	0	0	0	FRA_Lyon.074810_IWEC
1998	3	21	4	4.4	0.9	78	100100	0	1378	266	0	0	0	0	0	0	0	10	4.1	0	0	20.0	22000	9	999999999	0	0.144	1	88	0	0	0	FRA_Lyon.074810_IWEC
1998	3	21	5	4.7	1.6	80	100100	0	1378	273	0	0	0	0	0	0	0	10	4.1	1	1	15.7	22000	9	999999999	0	0.144	1	88	0	0	0	FRA_Lyon.074810_IWEC
1998	3	21	6	5.0	2.3	83	100000	0	1378	278	0	0	0	0	0	0	0	10	4.1	2	2	11.3	22000	9	999999999	0	0.144	1	88	0	0	0	FRA_Lyon.074810_IWEC
1998	3	21	7	5.3	3.0	85	100000	5	1378	280	1	0	1	200	0	200	50	350	4.1	4	2	7.0	22000	9	999999999	0	0.144	1	88	0	0	0	FRA_Lyon.074810_IWEC
1998	3	21	8	6.2	3.7	84	100000	176	1378	289	54	57	47	5900	3300	5600	980	350	5.6	4	4	6.7	22000	9	999999999	0	0.144	1	88	0	0	0	FRA_Lyon.074810_IWEC
1998	3	21	9	7.2	4.3	82	99900	413	1378	294	210	355	103	22200	29600	14000	1940	350	7.2	4	4	6.3	22000	9	999999999	0	0.144	1	88	0	0	0	FRA_Lyon.074810_IWEC
1998	3	21	10	8.1	4.9	80	99900	623	1378	299	379	524	142	40900	49000	19000	2840	350	8.7	4	4	6.0	300	9	999999999	0	0.144	1	88	0	0	0	FRA_Lyon.074810_IWEC
1998	3	21	11	9.1	4.4	72	99900	790	1378	302	523	659	144	55800	64900	20200	3290	350	9.1	4	4	9.0	300	9	999999999	0	0.144	1	88	0	0	0	FRA_Lyon.074810_IWEC
1998	3	21	12	10.2	3.9	65	99800	903	1378	307	623	722	148	67200	72300	20700	3850	350	9.4	4	4	12.0	300	9	999999999	0	0.144	1	88	0	0	0	FRA_Lyon.074810_IWEC
1998	3	21	13	11.2	3.3	58	99700	955	1378	310	669	738	156	72300	74100	21600	4360	360	9.8	4	4	15.0	22000	9	999999999	0	0.144	1	88	0	0	0	FRA_Lyon.074810_IWEC
1998	3	21	14	11.6	2.9	55	99700	941	1378	309	667	772	138	70600	77900	18600	3440	360	10.1	3	3	16.7	22000	9	999999999	0	0.144	1	88	0	0	0	FRA_Lyon.074810_IWEC
1998	3	21	15	12.0	2.4	52	99600	864	1378	310	605	777	117	64400	78200	16200	2760	360	10.5	3	3	18.3	22000	9	999999999	0	0.144	1	88	0	0	0	FRA_Lyon.074810_IWEC
1998	3	21	16	12.4	2.0	49	99600	727	1378	309	487	715	109	52500	70500	16000	2430	350	10.8	2	2	20.0	22000	9	999999999	0	0.144	1	88	0	0	0	FRA_Lyon.074810_IWEC
1998	3	21	17	11.7	1.4	49	99600	540	1378	305	326	563	105	34200	52200	15100	2020	350	9.9	2	2	21.7	22000	9	999999999	0	0.144	1	88	0	0	0	FRA_Lyon.074810_IWEC
1998	3	21	18	10.9	0.7	49	99600	317	1378	301	148	250	90	15700	18700	11100	1760	350	9.1	2	2	23.3	22000	9	999999999	0	0.144	1	88	0	0	0	FRA_Lyon.074810_IWEC
1998	3	21	19	10.2	0.0	49	99600	78	1378	293	19	0	19	2100	0	2100	610	360	8.2	1	1	25.0	22000	9	999999999	0	0.144	1	88	0	0	0	FRA_Lyon.074810_IWEC
1998	3	21	20	9.0	0.0	53	99700	0	1378	288	0	0	0	0	0	0	0	10	7.2	1	1	9.9	22000	9	999999999	0	0.144	1	88	0	0	0	FRA_Lyon.074810_IWEC
1998	3	21	21	8.2	-0.5	54	99700	0	1378	279	0	0	0	0	0	0	0	10	6.7	0	0	19.9	22000	9	999999999	0	0.144	1	88	0	0	0	FRA_Lyon.074810_IWEC
1998	3	21	22	7.4	-0.8	56	99700	0	1378	276	0	0	0	0	0	0	0	350	6.2	0	0	30.0	22000	9	999999999	0	0.144	1	88	0	0	0	FRA_Lyon.074810_IWEC
1998	3	21	23	6.1	-0.9	60	99800	0	1378	270	0	0	0	0	0	0	0	350	5.5	0	0	30.0	22000	9	999999999	0	0.144	1	88	0	0	0	FRA_Lyon.074810_IWEC
1998	3	21	24	4.9	-0.9	65	99800	0	1378	266	0	0	0	0	0	0	0	350	4.8	0	0	30.0	22000	9	999999999	0	0.144	1	88	0	0	0	FRA_Lyon.074810_IWEC
1998	3	22	1	3.6	-0.8	72	99900	0	1377	261	0	0	0	0	0	0	0	340	4.1	0	0	30.0	22000	9	999999999	0	0.144	1	88	0	0	0	FRA_Lyon.074810_IWEC
1998	3	22	2	2.8	-1.5	72	99900	0	1377	257	0	0	0	0	0	0	0	340	3.4	0	0	30.0	22000	9	999999999	0	0.144	1	88	0	0	0	FRA_Lyon.074810_IWEC
1998	3	22	3	2.0	-2.1	73	99900	0	1377	254	0	0	0	0	0	0	0	340	2.8	0	0	30.0	22000	9	999999999	0	0.144	1	88	0	0	0	FRA_Lyon.074810_IWEC
1998	3	22	4	1.2	-2.4	75	99900	0	1377	251	0	0	0	0	0	0	0	330	2.1	0	0	30.0	22000	9	999999999	0	0.144	1	88	0	0	0	FRA_Lyon.074810_IWEC
1998	3	22	5	0.5	-3.0	75	100000	0	1377	248	0	0	0	0	0	0	0	330	2.1	0	0	26.7	22000	9	999999999	0	0.144	1	88	0	0	0	FRA_Lyon.074810_IWEC
1998	3	22	6	-0.2	-2.7	81	100000	0	1377	245	0	0	0	0	0	0	0	330	2.1	0	0	23.3	22000	9	999999999	0	0.144	1	88	0	0	0	FRA_Lyon.074810_IWEC
1998	3	22	7	-0.9	-2.9	85	100000	7	1377	243	2	0	2	200	0	200	70	290	2.1	0	0	20.0	22000	9	999999999	0	0.144	1	88	0	0	0	FRA_Lyon.074810_IWEC
1998	3	22	8	0.6	-3.4	72	100000	184	1377	248	62	74	52	6800	4500	6200	1100	290	2.3	0	0	20.8	22000	9	999999999	0	0.144	1	88	0	0	0	FRA_Lyon.074810_IWEC
1998	3	22	9	2.2	-3.5	64	100000	421	1377	253	231	413	104	24300	35500	13800	1960	290	2.4	0	0	21.7	22000	9	999999999	0	0.144	1	88	0	0	0	FRA_Lyon.074810_IWEC
1998	3	22	10	3.7	-3.5	57	100000	631	1377	259	412	610	132	43000	58300	18300	2630	290	2.6	0	0	22.5	22000	9	999999999	0	0.144	1	88	0	0	0	FRA_Lyon.074810_IWEC
1998	3	22	11	5.2	-3.6	51	100000	797	1377	264	566	749	130	60400	74700	18400	3050	290	2.8	0	0	23.3	22000	9	999999999	0	0.144	1	88	0	0	0	FRA_Lyon.074810_IWEC
1998	3	22	12	6.8	-3.6	46	100000	910	1377	271	671	881	87	70800	88600	12300	2170	290	2.9	0	0	24.2	22000	9	999999999	0	0.144	1	88	0	0	0	FRA_Lyon.074810_IWEC
1998	3	22	13	8.3	-3.2	43	100000	961	1377	277	719	896	92	75800	90400	12800	2380	330	3.1	0	0	25.0	22000	9	999999999	0	0.144	1	88	0	0	0	FRA_Lyon.074810_IWEC
1998	3	22	14	9.0	-4.4	37	99900	947	1377	278	707	895	89	74500	90200	12500	2310	330	3.8	0	0	25.0	22000	9	999999999	0	0.144	1	88	0	0	0	FRA_Lyon.074810_IWEC
1998	3	22	15	9.8	-5.1	33	99900	869	1377	281	634	870	83	66900	87300	11900	2030	330	4.4	0	0	25.0	22000	9	999999999	0	0.144	1	88	0	0	0	FRA_Lyon.074810_IWEC
1998	3	22	16	10.5	-5.1	31	99800	732	1377	284	507	760	101	53200	75200	14400	2150	10	5.1	0	0	25.0	22000	9	999999999	0	0.144	1	88	0	0	0	FRA_Lyon.074810_IWEC
1998	3	22	17	10.1	-6.2	30	99800	546	1377	281	338	540	124	36100	50400	16200	2400	10	4.8	0	0	30.0	22000	9	999999999	0	0.144	1	88	0	0	0	FRA_Lyon.074810_IWEC
1998	3	22	18	9.6	-6.4	30	99800	322	1377	279	155	270	91	16400	21000	11000	1770	10	4.4	0	0	35.0	22000	9	999999999	0	0.144	1	88	0	0	0	FRA_Lyon.074810_IWEC
1998	3	22	19	9.2	-5.8	32	99800	82	1377	278	20	0	20	2200	0	2200	650	340	4.1	0	0	40.0	22000	9	999999999	0	0.144	1	88	0	0	0	FRA_Lyon.074810_IWEC
1998	3	22	20	7.8	-7.0	32	99800	0	1377	271	0	0	0	0	0	0	0	340	3.8	0	0	35.0	22000	9	999999999	0	0.144	1	88	0	0	0	FRA_Lyon.074810_IWEC
1998	3	22	21	6.4	-7.2	35	99800	0	1377	265	0	0	0	0	0	0	0	340	3.4	0	0	30.0	22000	9	999999999	0	0.144	1	88	0	0	0	FRA_Lyon.074810_IWEC
1998	3	22	22	5.0	-6.5	41	99900	0	1377	261	0	0	0	0	0	0	0	10	3.1	0	0	25.0	22000	9	999999999	0	0.144	1	88	0	0	0	FRA_Lyon.074810_IWEC
1998	3	22	23	4.0	-5.0	49	99900	0	1377	259	0	0	0	0	0	0	0	360	1.0	0	0	9.9	22000	9	999999999	0	0.144	1	88	0	0	0	FRA_Lyon.074810_IWEC
1998	3	22	24	3.7	-5.7	48	99900	0	1377	257	0	0	0	0	0	0	0	360	1.5	0	0	14.9	22000	9	999999999	0	0.144	1	88	0	0	0	FRA_Lyon.074810_IWEC
1998	3	23	1	3.4	-4.8	52	99900	0	1376	257	0	0	0	0	0	0	0	300	2.1	0	0	20.0	22000	9	999999999	0	0.145	1	88	0	0	0	FRA_Lyon.074810_IWEC
1998	3	23	2	2.2	-5.1	56	99900	0	1376	252	0	0	0	0	0	0	0	300	2.1	0	0	14.9	22000	9	999999999	0	0.145	1	88	0	0	0	FRA_Lyon.074810_IWEC
1998	3	23	3	1.0	-4.0	67	99900	0	1376	248	0	0	0	0	0	0	0	280	2.1	0	0	9.9	22000	9	999999999	0	0.145	1	88	0	0	0	FRA_Lyon.074810_IWEC
1998	3	23	4	0.8	-4.0	68	99900	0	1376	248	0	0	0	0	0	0	0	300	1.0	0	0	20.0	22000	9	999999999	0	0.145	1	88	0	0	0	FRA_Lyon.074810_IWEC
1998	3	23	5	0.3	-4.6	66	99900	0	1376	245	0	0	0	0	0	0	0	300	1.0	0	0	20.0	22000	9	999999999	0	0.145	1	88	0	0	0	FRA_Lyon.074810_IWEC
1998	3	23	6	-0.2	-4.0	73	99900	0	1376	244	0	0	0	0	0	0	0	300	1.0	0	0	20.0	22000	9	999999999	0	0.145	1	88	0	0	0	FRA_Lyon.074810_IWEC
1998	3	23	7	-0.7	-4.0	76	99900	9	1376	242	2	0	2	300	0	300	80	320	1.0	0	0	20.0	22000	9	999999999	0	0.145	1	88	0	0	0	FRA_Lyon.074810_IWEC
1998	3	23	8	1.2	-4.3	64	99900	191	1376	249	67	82	55	7200	5100	6500	1160	320	1.7	0	0	20.0	22000	9	999999999	0	0.145	1	88	0	0	0	FRA_Lyon.074810_IWEC
1998	3	23	9	3.1	-4.1	57	99900	429	1376	256	237	382	118	24700	33000	15200	2250	320	2.4	0	0	20.0	22000	9	999999999	0	0.145	1	88	0	0	0	FRA_Lyon.074810_IWEC
1998	3	23	10	5.0	-3.3	53	99900	638	1376	264	419	614	133	43700	58800	18500	2660	10	3.1	0	0	20.0	22000	9	999999999	0	0.145	1	88	0	0	0	FRA_Lyon.074810_IWEC
1998	3	23	11	7.0	-3.6	45	99800	804	1376	280	562	718	141	59700	71400	19600	3290	10	3.3	2	2	15.6	22000	9	999999999	0	0.145	1	88	0	0	0	FRA_Lyon.074810_IWEC
1998	3	23	12	9.0	-3.0	41	99700	917	1376	294	599	455	295	62800	45500	34700	7910	360	3.6	5	4	11.3	22000	9	999999999	0	0.145	1	88	0	0	0	FRA_Lyon.074810_IWEC
1998	3	23	13	9.5	0.1	52	99700	968	1376	305	569	298	359	61200	30400	40200	10660	340	5.1	6	6	20.0	1500	9	999999999	0	0.145	1	88	0	0	0	FRA_Lyon.074810_IWEC
1998	3	23	14	8.8	0.5	56	99600	953	1376	305	498	115	419	55100	11500	46900	13810	340	5.1	7	7	18.3	1500	9	999999999	0	0.145	1	88	0	0	0	FRA_Lyon.074810_IWEC
1998	3	23	15	8.1	0.9	60	99600	875	1376	308	381	69	337	42100	6800	37900	10840	340	5.1	8	8	16.7	1500	9	999999999	0	0.145	1	88	0	0	0	FRA_Lyon.074810_IWEC
1998	3	23	16	7.4	1.3	65	99600	738	1376	312	242	30	226	27400	2400	25700	9060	20	5.1	9	9	15.0	1500	9	999999999	0	0.145	1	88	0	0	0	FRA_Lyon.074810_IWEC
1998	3	23	17	7.1	1.5	67	99600	551	1376	311	162	9	158	18200	700	17800	6000	20	4.8	9	9	14.0	1500	9	999999999	0	0.145	1	88	0	0	0	FRA_Lyon.074810_IWEC
1998	3	23	18	6.9	1.7	70	99500	328	1376	310	75	0	75	8400	0	8400	2740	20	4.4	9	9	13.0	1500	9	999999999	0	0.145	1	88	0	0	0	FRA_Lyon.074810_IWEC
1998	3	23	19	6.6	1.9	72	99500	87	1376	309	10	0	10	1200	0	1200	380	340	4.1	9	9	12.0	1500	9	999999999	0	0.145	1	88	0	0	0	FRA_Lyon.074810_IWEC
1998	3	23	20	6.4	1.8	73	99500	0	1376	308	0	0	0	0	0	0	0	340	3.1	9	9	13.0	1500	9	999999999	0	0.145	1	88	0	0	0	FRA_Lyon.074810_IWEC
1998	3	23	21	6.2	1.8	73	99500	0	1376	307	0	0	0	0	0	0	0	340	2.0	9	9	14.0	1500	9	999999999	0	0.145	1	88	0	0	0	FRA_Lyon.074810_IWEC
1998	3	23	22	6.0	1.7	74	99500	0	1376	306	0	0	0	0	0	0	0	320	1.0	9	9	15.0	1500	9	999999999	0	0.145	1	88	0	0	0	FRA_Lyon.074810_IWEC
1998	3	23	23	5.6	2.0	78	99500	0	1376	304	0	0	0	0	0	0	0	320	2.7	9	9	15.0	1500	9	999999999	0	0.145	1	88	0	0	0	FRA_Lyon.074810_IWEC
1998	3	23	24	5.1	2.4	82	99400	0	1376	303	0	0	0	0	0	0	0	320	4.5	10	9	15.0	1500	9	999999999	0	0.145	1	88	0	0	0	FRA_Lyon.074810_IWEC
1998	3	24	1	4.7	2.7	87	99400	0	1375	301	0	0	0	0	0	0	0	340	6.2	10	9	15.0	720	0	909999999	0	0.146	1	88	0	0	0	FRA_Lyon.074810_IWEC
1998	3	24	2	3.9	2.0	87	99400	0	1375	297	0	0	0	0	0	0	0	340	6.5	10	9	14.0	720	9	999999999	0	0.146	1	88	0	0	0	FRA_Lyon.074810_IWEC
1998	3	24	3	3.2	1.3	87	99400	0	1375	293	0	0	0	0	0	0	0	340	6.9	10	9	13.0	720	9	999999999	0	0.146	1	88	0	0	0	FRA_Lyon.074810_IWEC
1998	3	24	4	2.4	0.5	87	99400	0	1375	289	0	0	0	0	0	0	0	350	7.2	10	9	12.0	330	9	999999999	0	0.146	1	88	0	0	0	FRA_Lyon.074810_IWEC
1998	3	24	5	1.2	-0.9	85	99500	0	1375	283	0	0	0	0	0	0	0	350	6.4	9	9	11.6	330	9	999999999	0	0.146	1	88	0	0	0	FRA_Lyon.074810_IWEC
1998	3	24	6	0.0	-2.0	85	99500	0	1375	277	0	0	0	0	0	0	0	340	5.7	9	9	11.3	390	9	999999999	0	0.146	1	88	0	0	0	FRA_Lyon.074810_IWEC
1998	3	24	7	0.5	-1.6	85	99500	11	1375	279	1	0	1	100	0	100	30	340	6.2	10	9	15.0	420	9	999999999	0	0.146	1	88	0	0	0	FRA_Lyon.074810_IWEC
1998	3	24	8	1.3	-2.0	78	99600	199	1375	276	21	0	21	2500	0	2500	820	340	6.2	10	8	15.0	420	9	999999999	0	0.146	1	88	0	0	0	FRA_Lyon.074810_IWEC
1998	3	24	9	2.0	-2.1	73	99600	437	1375	279	80	0	80	9300	0	9300	3260	340	6.2	10	8	15.0	420	9	999999999	0	0.146	1	88	0	0	0	FRA_Lyon.074810_IWEC
1998	3	24	10	2.8	-2.2	68	99700	645	1375	278	157	1	157	18000	0	18100	6500	340	6.2	9	7	15.0	420	9	999999999	0	0.146	1	88	0	0	0	FRA_Lyon.074810_IWEC
1998	3	24	11	3.6	-2.3	64	99700	811	1375	281	235	7	231	27000	600	26600	9750	340	6.2	9	7	15.0	420	9	999999999	0	0.146	1	88	0	0	0	FRA_Lyon.074810_IWEC
1998	3	24	12	4.3	-2.4	60	99800	923	1375	283	302	4	299	34600	400	34500	12570	340	6.2	9	7	15.0	420	9	999999999	0	0.146	1	88	0	0	0	FRA_Lyon.074810_IWEC
1998	3	24	13	5.1	-2.2	58	99800	974	1375	284	348	6	344	39700	500	39500	14200	350	6.2	9	6	15.0	780	9	999999999	0	0.146	1	88	0	0	0	FRA_Lyon.074810_IWEC
1998	3	24	14	5.4	-2.6	55	99800	959	1375	284	291	9	285	33700	700	33200	12450	350	6.5	9	6	15.0	780	9	999999999	0	0.146	1	88	0	0	0	FRA_Lyon.074810_IWEC
1998	3	24	15	5.6	-2.7	54	99900	881	1375	283	213	3	211	24900	200	24800	9540	350	6.9	10	5	15.0	780	9	999999999	0	0.146	1	88	0	0	0	FRA_Lyon.074810_IWEC
1998	3	24	16	5.9	-2.4	54	99900	743	1375	284	129	0	129	15300	0	15300	5940	340	7.2	10	5	15.0	22000	9	999999999	0	0.146	1	88	0	0	0	FRA_Lyon.074810_IWEC
1998	3	24	17	6.0	-2.0	55	99900	556	1375	285	305	282	191	32300	26600	22200	4160	340	7.7	5	5	11.3	22000	9	999999999	0	0.146	1	88	0	0	0	FRA_Lyon.074810_IWEC
1998	3	24	18	5.4	-2.1	57	100000	333	1375	288	105	42	95	11600	3500	10800	2420	340	6.9	7	7	13.1	22000	9	999999999	0	0.146	1	88	0	0	0	FRA_Lyon.074810_IWEC
1998	3	24	19	4.8	-1.6	62	100000	91	1375	286	5	0	5	700	0	700	220	340	6.2	10	7	15.0	1500	9	999999999	0	0.146	1	88	0	0	0	FRA_Lyon.074810_IWEC
1998	3	24	20	3.9	-2.1	64	100100	0	1375	276	0	0	0	0	0	0	0	340	5.2	7	5	16.7	1500	9	999999999	0	0.146	1	88	0	0	0	FRA_Lyon.074810_IWEC
1998	3	24	21	3.0	-2.3	67	100100	0	1375	268	0	0	0	0	0	0	0	340	4.1	5	3	18.3	1500	9	999999999	0	0.146	1	88	0	0	0	FRA_Lyon.074810_IWEC
1998	3	24	22	2.1	-2.2	72	100200	0	1375	259	0	0	0	0	0	0	0	340	3.1	2	1	20.0	22000	9	999999999	0	0.146	1	88	0	0	0	FRA_Lyon.074810_IWEC
1998	3	24	23	1.0	-2.0	79	100200	0	1375	255	0	0	0	0	0	0	0	340	2.6	2	1	9.9	22000	9	999999999	0	0.146	1	88	0	0	0	FRA_Lyon.074810_IWEC
1998	3	24	24	0.2	-2.8	78	100200	0	1375	247	0	0	0	0	0	0	0	340	2.3	1	0	12.4	22000	9	999999999	0	0.146	1	88	0	0	0	FRA_Lyon.074810_IWEC
1998	3	25	1	-0.7	-2.9	83	100100	0	1375	243	0	0	0	0	0	0	0	280	2.1	0	0	15.0	22000	9	999999999	0	0.146	1	88	0	0	0	FRA_Lyon.074810_IWEC
1998	3	25	2	-1.1	-3.1	85	100100	0	1375	242	0	0	0	0	0	0	0	280	1.4	0	0	14.0	22000	9	999999999	0	0.146	1	88	0	0	0	FRA_Lyon.074810_IWEC
1998	3	25	3	-1.6	-3.2	87	100100	0	1375	240	0	0	0	0	0	0	0	280	0.7	0	0	13.0	22000	9	999999999	0	0.146	1	88	0	0	0	FRA_Lyon.074810_IWEC
1998	3	25	4	-2.0	-3.4	89	100200	0	1375	238	0	0	0	0	0	0	0	0	0.0	0	0	12.0	22000	9	999999999	0	0.146	1	88	0	0	0	FRA_Lyon.074810_IWEC
1998	3	25	5	-2.2	-3.5	90	100100	0	1375	237	0	0	0	0	0	0	0	0	0.7	1	0	10.7	22000	9	999999999	0	0.146	1	88	0	0	0	FRA_Lyon.074810_IWEC
1998	3	25	6	-2.5	-3.6	91	100100	0	1375	236	0	0	0	0	0	0	0	0	1.4	2	0	9.3	22000	9	999999999	0	0.146	1	88	0	0	0	FRA_Lyon.074810_IWEC
1998	3	25	7	-2.7	-3.7	92	100100	14	1375	236	3	0	3	400	0	400	120	290	2.1	2	0	8.0	22000	9	999999999	0	0.146	1	88	0	0	0	FRA_Lyon.074810_IWEC
[truncated: 6,761 more rows]
