# Supplementary material for: Dataset of the EnergyPlus model used in the assessment of natural ventilation potential through building simulation
Source: Data Brief. 2021 Jan 15;34:106753. doi: 10.1016/j.dib.2021.106753 (PMC7843397; doi:10.1016/j.dib.2021.106753)
Supplement: Supplementary file 4 [file mmc4.zip]

Archive with 1 entries (1 files):
- FRA_Chambery.csv
