# Supplementary material for: Dataset of the EnergyPlus model used in the assessment of natural ventilation potential through building simulation
Source: Data Brief. 2021 Jan 15;34:106753. doi: 10.1016/j.dib.2021.106753 (PMC7843397; doi:10.1016/j.dib.2021.106753)
Supplement: Supplementary file 4 [file mmc4.zip › FRA_Chambery.csv]

Year	Month	Day	Hour	DBT	DPT	RH	AtmPa	ETGlbHrz	ETdirNrm	InfraVerm	GlbHrz	DirNrm	DifHrz	LuzGlbHrz	LuzDirNrm	LuzDifHrz	LuzZenit	WindDirection	WindSpeed	Nebul	CeuOpaco	Visibil	AltCeu	TempObs	TempCod	PrecipWat	Aerosol	NeveDepth	DiasUltNev	Albedo	LiqPrecDep	LiqPrecTax	Cidade
2014	1	1	1	5.2	2.2	81	99135	0	1415	280	0	0	0	0	0	0	99990	223	6.5	5	5	999	999	9	999999999	0	0	0	88	999	0	99	FRA_Chambery
2014	1	1	2	5.6	2.8	82	99127	0	1415	270	0	0	0	0	0	0	99990	198	4.4	5	5	999	999	9	999999999	0	0	0	88	999	0	99	FRA_Chambery
2014	1	1	3	4.4	2.6	88	99137	0	1415	270	0	0	0	0	0	0	99990	182	3.4	5	5	999	999	9	999999999	0	0	0	88	999	0	99	FRA_Chambery
2014	1	1	4	4	2.8	92	99131	0	1415	270	0	0	0	0	0	0	99990	209	1.9	5	5	999	999	9	999999999	0	0	0	88	999	0.1	99	FRA_Chambery
2014	1	1	5	3.6	2.7	94	99076	0	1415	260	0	0	0	0	0	0	99990	203	3	5	5	999	999	9	999999999	0	0	0	88	999	0.1	99	FRA_Chambery
2014	1	1	6	3.7	2.7	93	99058	0	1415	260	0	0	0	0	0	0	99990	193	2.1	5	5	999	999	9	999999999	0	0	0	88	999	0.1	99	FRA_Chambery
2014	1	1	7	3.6	2.6	93	99057	0	1415	260	0	0	0	0	0	0	99990	209	2.4	5	5	999	999	9	999999999	0	0	0	88	999	0.1	99	FRA_Chambery
2014	1	1	8	4.2	2.7	90	99033	0	1415	260	0	0	0	0	0	0	99990	191	1.4	5	5	999	999	9	999999999	0	0	0	88	999	0.1	99	FRA_Chambery
2014	1	1	9	4	2.7	91	99006	33	1415	260	38	2	38	3758	0	3758	99990	197	1.1	5	5	999	999	9	999999999	0	0	0	88	999	0.1	99	FRA_Chambery
2014	1	1	10	5.4	3.6	88	98961	208	1415	230	184	276	142	18397	16596	15836	99990	190	2.5	5	5	999	999	9	999999999	0	0	0	88	999	0.1	99	FRA_Chambery
2014	1	1	11	7.5	3.6	76	98881	362	1415	230	251	598	95	26111	48419	13422	99990	192	2.9	5	5	999	999	9	999999999	0	0	0	88	999	0.1	99	FRA_Chambery
2014	1	1	12	8.1	3.6	73	98779	464	1415	230	269	459	116	28744	39674	15535	99990	194	4.4	5	5	999	999	9	999999999	0	0	0	88	999	0.1	99	FRA_Chambery
2014	1	1	13	10.3	4.5	67	98699	508	1415	230	347	662	107	37059	59747	15421	99990	218	3.5	5	5	999	999	9	999999999	0	0	0	88	999	0.1	99	FRA_Chambery
2014	1	1	14	11.1	3.4	59	98632	490	1415	230	295	499	122	31474	43781	16252	99990	200	1.7	5	5	999	999	9	999999999	0	0	0	88	999	0.1	99	FRA_Chambery
2014	1	1	15	11.6	3.9	59	98585	412	1415	240	234	418	113	24953	34353	14973	99990	233	1.9	5	5	999	999	9	999999999	0	0	0	88	999	0.1	99	FRA_Chambery
2014	1	1	16	9.8	3.8	66	98550	278	1415	240	63	7	62	6968	174	6934	99990	220	0.6	5	5	999	999	9	999999999	0	0	0	88	999	0.1	99	FRA_Chambery
2014	1	1	17	6.8	4.6	86	98532	99	1415	240	2	0	2	220	0	220	99990	177	0.8	5	5	999	999	9	999999999	0	0	0	88	999	0.1	99	FRA_Chambery
2014	1	1	18	4.9	3.6	91	98511	0	1415	240	0	0	0	0	0	0	99990	186	0.9	5	5	999	999	9	999999999	0	0	0	88	999	0.1	99	FRA_Chambery
2014	1	1	19	3.5	2.9	96	98468	0	1415	230	0	0	0	0	0	0	99990	202	0.4	5	5	999	999	9	999999999	0	0	0	88	999	0.1	99	FRA_Chambery
2014	1	1	20	2.8	2.2	96	98405	0	1415	230	0	0	0	0	0	0	99990	180	1.5	5	5	999	999	9	999999999	0	0	0	88	999	0.1	99	FRA_Chambery
2014	1	1	21	2.6	2	96	98360	0	1415	250	0	0	0	0	0	0	99990	154	0.9	5	5	999	999	9	999999999	0	0	0	88	999	0.1	99	FRA_Chambery
2014	1	1	22	3	2.3	95	98342	0	1415	240	0	0	0	0	0	0	99990	198	1.4	5	5	999	999	9	999999999	0	0	0	88	999	0.1	99	FRA_Chambery
2014	1	1	23	2.3	1.7	96	98309	0	1415	240	0	0	0	0	0	0	99990	183	0.4	5	5	999	999	9	999999999	0	0	0	88	999	0.1	99	FRA_Chambery
2014	1	1	24	1.7	1.4	98	98221	0	1415	250	0	0	0	0	0	0	99990	209	0.9	5	5	999	999	9	999999999	0	0	0	88	999	0.1	99	FRA_Chambery
2014	1	2	1	2.7	2.6	99	98178	0	1415	270	0	0	0	0	0	0	99990	171	1.2	5	5	999	999	9	999999999	0	0	0	88	999	0.1	99	FRA_Chambery
2014	1	2	2	4.3	3	91	98161	0	1415	270	0	0	0	0	0	0	99990	191	0.3	5	5	999	999	9	999999999	0	0	0	88	999	0.1	99	FRA_Chambery
2014	1	2	3	3.9	3	94	98129	0	1415	270	0	0	0	0	0	0	99990	254	0.7	5	5	999	999	9	999999999	0	0	0	88	999	0.1	99	FRA_Chambery
2014	1	2	4	4.6	3.7	94	98058	0	1415	280	0	0	0	0	0	0	99990	195	0.3	5	5	999	999	9	999999999	0	0	0	88	999	0.1	99	FRA_Chambery
2014	1	2	5	8.9	3.9	71	98056	0	1415	290	0	0	0	0	0	0	99990	226	5.5	5	5	999	999	9	999999999	0	0	0	88	999	0.8	99	FRA_Chambery
2014	1	2	6	9.5	5.3	75	98063	0	1415	280	0	1	0	0	0	0	99990	224	6.2	5	5	999	999	9	999999999	0	0	0	88	999	1.8	99	FRA_Chambery
2014	1	2	7	9.4	5.2	75	98083	0	1415	290	0	0	0	0	0	0	99990	221	4.3	5	5	999	999	9	999999999	0	0	0	88	999	2.8	99	FRA_Chambery
2014	1	2	8	9.6	5.4	75	98192	0	1415	290	0	0	0	0	0	0	99990	221	6.9	5	5	999	999	9	999999999	0	0	0	88	999	4.7	99	FRA_Chambery
2014	1	2	9	8	6.3	89	98320	33	1415	290	0	0	0	18	0	18	99990	202	3.5	5	5	999	999	9	999999999	0	0	0	88	999	9.5	99	FRA_Chambery
2014	1	2	10	7.2	6.9	98	98452	208	1415	290	8	0	8	1027	0	1027	99990	174	2.1	5	5	999	999	9	999999999	0	0	0	88	999	14.4	99	FRA_Chambery
2014	1	2	11	7.4	7	97	98443	363	1415	270	22	0	22	2698	4	2697	99990	225	4.6	5	5	999	999	9	999999999	0	0	0	88	999	17.1	99	FRA_Chambery
2014	1	2	12	8.4	6.7	89	98510	465	1415	280	122	2	121	13689	92	13659	99990	217	4.7	5	5	999	999	9	999999999	0	0	0	88	999	17.1	99	FRA_Chambery
2014	1	2	13	9.2	6.5	83	98495	510	1415	260	75	0	75	8885	9	8882	99990	209	3.3	5	5	999	999	9	999999999	0	0	0	88	999	17.1	99	FRA_Chambery
2014	1	2	14	9.5	6.8	83	98491	492	1415	260	135	0	135	15186	28	15176	99990	195	3.7	5	5	999	999	9	999999999	0	0	0	88	999	17.1	99	FRA_Chambery
2014	1	2	15	9.1	6	81	98504	414	1415	250	155	41	143	17272	3554	16232	99990	213	5.3	5	5	999	999	9	999999999	0	0	0	88	999	17.1	99	FRA_Chambery
2014	1	2	16	8.8	5.7	81	98516	281	1415	250	47	0	47	5420	5	5419	99990	191	3.6	5	5	999	999	9	999999999	0	0	0	88	999	17.1	99	FRA_Chambery
2014	1	2	17	7.9	5.6	85	98532	102	1415	230	6	0	6	752	0	752	99990	216	2.3	5	5	999	999	9	999999999	0	0	0	88	999	17.1	99	FRA_Chambery
2014	1	2	18	6.8	5.1	89	98549	0	1415	230	0	0	0	0	0	0	99990	211	2.4	5	5	999	999	9	999999999	0	0	0	88	999	17.1	99	FRA_Chambery
2014	1	2	19	6.4	4.9	90	98595	0	1415	230	0	0	0	0	0	0	99990	231	2.4	5	5	999	999	9	999999999	0	0	0	88	999	17.1	99	FRA_Chambery
2014	1	2	20	6.3	4.8	90	98619	0	1415	220	0	0	0	0	0	0	99990	218	3.5	5	5	999	999	9	999999999	0	0	0	88	999	17.1	99	FRA_Chambery
2014	1	2	21	6.6	4.8	88	98620	0	1415	230	0	0	0	0	0	0	99990	226	3.4	5	5	999	999	9	999999999	0	0	0	88	999	17.1	99	FRA_Chambery
2014	1	2	22	6.6	4.4	86	98634	0	1415	220	0	0	0	0	0	0	99990	215	3.6	5	5	999	999	9	999999999	0	0	0	88	999	17.1	99	FRA_Chambery
2014	1	2	23	6.4	4.4	87	98640	0	1415	220	0	0	0	0	0	0	99990	214	3.8	5	5	999	999	9	999999999	0	0	0	88	999	17.1	99	FRA_Chambery
2014	1	2	24	5.8	4	88	98639	0	1415	230	0	0	0	0	0	0	99990	195	3.2	5	5	999	999	9	999999999	0	0	0	88	999	17.1	99	FRA_Chambery
2014	1	3	1	5.1	3.6	90	98651	0	1415	230	0	0	0	0	0	0	99990	189	2.9	5	5	999	999	9	999999999	0	0	0	88	999	17.1	99	FRA_Chambery
2014	1	3	2	4.9	3.4	90	98672	0	1415	240	0	0	0	0	0	0	99990	206	3.1	5	5	999	999	9	999999999	0	0	0	88	999	17.1	99	FRA_Chambery
2014	1	3	3	5.2	3.1	86	98684	0	1415	240	0	0	0	0	0	0	99990	205	3.2	5	5	999	999	9	999999999	0	0	0	88	999	17.1	99	FRA_Chambery
2014	1	3	4	4.6	2.8	88	98686	0	1415	240	0	0	0	0	0	0	99990	211	2.7	5	5	999	999	9	999999999	0	0	0	88	999	17.1	99	FRA_Chambery
2014	1	3	5	4.1	2.5	89	98726	0	1415	250	0	0	0	0	0	0	99990	193	0.5	5	5	999	999	9	999999999	0	0	0	88	999	17.1	99	FRA_Chambery
2014	1	3	6	3.2	2	92	98699	0	1415	250	0	0	0	0	0	0	99990	211	0.8	5	5	999	999	9	999999999	0	0	0	88	999	17.1	99	FRA_Chambery
2014	1	3	7	5.2	2.4	82	98726	0	1415	280	0	0	0	0	0	0	99990	195	2.5	5	5	999	999	9	999999999	0	0	0	88	999	17.2	99	FRA_Chambery
2014	1	3	8	5.2	3.2	87	98874	0	1415	280	0	0	0	0	0	0	99990	218	2.5	5	5	999	999	9	999999999	0	0	0	88	999	18.7	99	FRA_Chambery
2014	1	3	9	5.1	3.6	90	98978	33	1415	280	3	0	3	315	0	315	99990	222	4.9	5	5	999	999	9	999999999	0	0	0	88	999	21.1	99	FRA_Chambery
2014	1	3	10	5.8	4.5	91	99030	209	1415	280	27	0	27	3208	0	3208	99990	204	3	5	5	999	999	9	999999999	0	0	0	88	999	22.1	99	FRA_Chambery
2014	1	3	11	6.1	5.2	94	99018	364	1415	270	121	0	121	13345	24	13339	99990	198	3.8	5	5	999	999	9	999999999	0	0	0	88	999	22.3	99	FRA_Chambery
2014	1	3	12	7.5	5.3	86	98949	467	1415	280	84	0	84	9755	19	9749	99990	190	4.8	5	5	999	999	9	999999999	0	0	0	88	999	22.3	99	FRA_Chambery
2014	1	3	13	8.6	5.5	81	98897	512	1415	270	165	1	165	18347	39	18332	99990	186	4.9	5	5	999	999	9	999999999	0	0	0	88	999	22.3	99	FRA_Chambery
2014	1	3	14	9	5.6	79	98919	494	1415	290	88	0	88	10196	0	10196	99990	196	4.2	5	5	999	999	9	999999999	0	0	0	88	999	22.4	99	FRA_Chambery
2014	1	3	15	8.1	6.7	91	98956	417	1415	290	51	0	51	6024	0	6024	99990	205	2.7	5	5	999	999	9	999999999	0	0	0	88	999	23.4	99	FRA_Chambery
2014	1	3	16	7.7	6.8	94	99045	284	1415	290	35	0	35	4111	0	4111	99990	193	1.9	5	5	999	999	9	999999999	0	0	0	88	999	24.1	99	FRA_Chambery
2014	1	3	17	7.3	6.9	97	99136	105	1415	290	0	0	0	0	0	0	99990	224	1.3	5	5	999	999	9	999999999	0	0	0	88	999	26.6	99	FRA_Chambery
2014	1	3	18	7.2	7.1	99	99169	0	1415	290	0	0	0	0	0	0	99990	175	1.2	5	5	999	999	9	999999999	0	0	0	88	999	29.6	99	FRA_Chambery
2014	1	3	19	7.2	6.8	97	99152	0	1415	290	0	0	0	0	0	0	99990	191	2.6	5	5	999	999	9	999999999	0	0	0	88	999	30.5	99	FRA_Chambery
2014	1	3	20	7.6	6.9	95	99188	0	1415	290	0	0	0	0	0	0	99990	209	5.4	5	5	999	999	9	999999999	0	0	0	88	999	32.5	99	FRA_Chambery
2014	1	3	21	8	7.1	94	99180	0	1415	290	0	0	0	0	0	0	99990	197	4.5	5	5	999	999	9	999999999	0	0	0	88	999	34.6	99	FRA_Chambery
2014	1	3	22	7.4	7	97	99178	0	1415	290	0	0	0	0	0	0	99990	200	2.3	5	5	999	999	9	999999999	0	0	0	88	999	35.7	99	FRA_Chambery
2014	1	3	23	7.1	7.1	100	99154	0	1415	290	0	0	0	0	0	0	99990	226	1.1	5	5	999	999	9	999999999	0	0	0	88	999	37.7	99	FRA_Chambery
2014	1	3	24	7	7	100	99057	0	1415	280	0	0	0	0	0	0	99990	210	1.1	5	5	999	999	9	999999999	0	0	0	88	999	38.2	99	FRA_Chambery
2014	1	4	1	7	6.7	98	98928	0	1415	270	0	0	0	0	0	0	99990	208	2.2	5	5	999	999	9	999999999	0	0	0	88	999	38.2	99	FRA_Chambery
2014	1	4	2	7	6.6	97	98830	0	1415	280	0	0	0	0	0	0	99990	214	2	5	5	999	999	9	999999999	0	0	0	88	999	38.2	99	FRA_Chambery
2014	1	4	3	7	6.6	97	98791	0	1415	290	0	0	0	0	0	0	99990	204	2.4	5	5	999	999	9	999999999	0	0	0	88	999	38.5	99	FRA_Chambery
2014	1	4	4	6.9	6.6	98	98715	0	1415	290	0	0	0	0	0	0	99990	189	1.5	5	5	999	999	9	999999999	0	0	0	88	999	39.6	99	FRA_Chambery
2014	1	4	5	6.5	6.5	100	98567	0	1415	290	0	0	0	0	0	0	99990	214	1.2	5	5	999	999	9	999999999	0	0	0	88	999	40.6	99	FRA_Chambery
2014	1	4	6	6.7	6.7	100	98445	0	1415	280	0	0	0	0	0	0	99990	235	0.8	5	5	999	999	9	999999999	0	0	0	88	999	41.2	99	FRA_Chambery
2014	1	4	7	6.6	6.5	99	98327	0	1415	270	0	0	0	0	0	0	99990	174	0.4	5	5	999	999	9	999999999	0	0	0	88	999	41.2	99	FRA_Chambery
2014	1	4	8	6.1	6.1	100	98268	0	1415	280	0	0	0	0	0	0	99990	155	0.1	5	5	999	999	9	999999999	0	0	0	88	999	41.2	99	FRA_Chambery
2014	1	4	9	6.2	6.2	100	98220	33	1415	270	9	0	9	975	0	975	99990	206	0.6	5	5	999	999	9	999999999	0	0	0	88	999	41.2	99	FRA_Chambery
2014	1	4	10	6.3	6.3	100	98147	209	1415	280	20	0	20	2412	0	2412	99990	182	0	5	5	999	999	9	999999999	0	0	0	88	999	41.5	99	FRA_Chambery
2014	1	4	11	6.6	6.6	100	98081	365	1415	290	24	0	24	3035	0	3035	99990	184	0.9	5	5	999	999	9	999999999	0	0	0	88	999	43.5	99	FRA_Chambery
2014	1	4	12	6.8	6.8	100	97966	468	1415	290	20	0	20	2604	0	2604	99990	180	1	5	5	999	999	9	999999999	0	0	0	88	999	46.1	99	FRA_Chambery
2014	1	4	13	7	7	100	97890	514	1415	290	21	0	21	2749	0	2749	99990	216	1.9	5	5	999	999	9	999999999	0	0	0	88	999	53.7	99	FRA_Chambery
2014	1	4	14	7.4	7.4	100	97820	497	1415	290	17	0	17	2206	0	2206	99990	226	0.8	5	5	999	999	9	999999999	0	0	0	88	999	58.5	99	FRA_Chambery
2014	1	4	15	7.6	7.6	100	97821	420	1415	290	11	0	11	1440	0	1440	99990	213	2.3	5	5	999	999	9	999999999	0	0	0	88	999	62.4	99	FRA_Chambery
2014	1	4	16	7.5	7.4	99	97736	287	1415	280	0	0	0	2	0	2	99990	234	2.3	5	5	999	999	9	999999999	0	0	0	88	999	68.4	99	FRA_Chambery
2014	1	4	17	8.4	6.7	89	97661	108	1415	280	0	0	0	33	17	31	99990	201	5	5	5	999	999	9	999999999	0	0	0	88	999	68.7	99	FRA_Chambery
2014	1	4	18	7.5	6.8	95	97577	0	1415	280	0	0	0	0	0	0	99990	151	2	5	5	999	999	9	999999999	0	0	0	88	999	68.8	99	FRA_Chambery
2014	1	4	19	7.6	6.6	93	97498	0	1415	260	0	0	0	0	0	0	99990	139	1	5	5	999	999	9	999999999	0	0	0	88	999	68.9	99	FRA_Chambery
2014	1	4	20	6.7	6.3	97	97471	0	1415	250	0	0	0	0	0	0	99990	239	0.7	5	5	999	999	9	999999999	0	0	0	88	999	68.9	99	FRA_Chambery
2014	1	4	21	5.5	5.5	100	97421	0	1415	260	0	0	0	0	0	0	99990	204	0.8	5	5	999	999	9	999999999	0	0	0	88	999	68.9	99	FRA_Chambery
2014	1	4	22	5.4	5.4	100	97427	0	1415	270	0	0	0	0	0	0	99990	198	1.1	5	5	999	999	9	999999999	0	0	0	88	999	69.1	99	FRA_Chambery
2014	1	4	23	6.2	6.1	99	97737	0	1415	280	0	0	0	0	0	0	99990	119	0.9	5	5	999	999	9	999999999	0	0	0	88	999	72.8	99	FRA_Chambery
2014	1	4	24	5.7	4.5	92	98073	0	1415	270	0	0	0	0	0	0	99990	164	3.9	5	5	999	999	9	999999999	0	0	0	88	999	77.1	99	FRA_Chambery
2014	1	5	1	3	2.4	96	98215	0	1415	270	0	0	0	0	0	0	99990	230	1.6	5	5	999	999	9	999999999	0	0	0	88	999	82.2	99	FRA_Chambery
2014	1	5	2	2.5	2.2	98	98250	0	1415	270	0	0	0	0	0	0	99990	200	1.5	5	5	999	999	9	999999999	0	0	0	88	999	84.5	99	FRA_Chambery
2014	1	5	3	3.2	3.2	100	98322	0	1415	270	0	0	0	0	0	0	99990	194	1.6	5	5	999	999	9	999999999	0	0	0	88	999	84.8	99	FRA_Chambery
2014	1	5	4	3.5	3.4	99	98361	0	1415	280	0	0	0	0	0	0	99990	144	1.8	5	5	999	999	9	999999999	0	0	0	88	999	86.5	99	FRA_Chambery
2014	1	5	5	3.5	3.5	100	98423	0	1415	270	0	0	0	0	0	0	99990	77	1.2	5	5	999	999	9	999999999	0	0	0	88	999	87.4	99	FRA_Chambery
2014	1	5	6	3.5	3.2	98	98464	0	1415	260	0	0	0	0	0	0	99990	124	1.8	5	5	999	999	9	999999999	0	0	0	88	999	87.5	99	FRA_Chambery
2014	1	5	7	3.2	3.2	100	98478	0	1415	220	0	0	0	0	0	0	99990	187	0.8	5	5	999	999	9	999999999	0	0	0	88	999	87.6	99	FRA_Chambery
2014	1	5	8	1.5	1.5	100	98568	0	1415	210	0	0	0	0	0	0	99990	232	0.9	5	5	999	999	9	999999999	0	0	0	88	999	87.6	99	FRA_Chambery
2014	1	5	9	2	2	100	98668	34	1415	230	31	10	31	3122	0	3122	99990	194	0.6	5	5	999	999	9	999999999	0	0	0	88	999	87.6	99	FRA_Chambery
2014	1	5	10	3.1	3.1	100	98709	210	1415	270	66	0	66	7282	1	7282	99990	130	1.7	5	5	999	999	9	999999999	0	0	0	88	999	87.6	99	FRA_Chambery
2014	1	5	11	3.4	3.3	99	98702	366	1415	270	131	0	131	14322	11	14319	99990	102	1.3	5	5	999	999	9	999999999	0	0	0	88	999	87.6	99	FRA_Chambery
2014	1	5	12	4	3.7	98	98700	470	1415	270	99	1	99	11355	30	11345	99990	197	1.4	5	5	999	999	9	999999999	0	0	0	88	999	87.6	99	FRA_Chambery
2014	1	5	13	4	3.4	96	98702	516	1415	250	237	5	236	25677	395	25532	99990	186	1.3	5	5	999	999	9	999999999	0	0	0	88	999	87.6	99	FRA_Chambery
2014	1	5	14	4.7	4	95	98701	500	1415	240	332	395	191	34902	34728	22568	99990	182	0.9	5	5	999	999	9	999999999	0	0	0	88	999	87.6	99	FRA_Chambery
2014	1	5	15	6.2	4.5	89	98703	423	1415	210	84	1	84	9683	26	9675	99990	181	1.7	5	5	999	999	9	999999999	0	0	0	88	999	87.6	99	FRA_Chambery
2014	1	5	16	6.1	4.1	87	98761	290	1415	210	40	23	35	4480	1754	4123	99990	227	1	5	5	999	999	9	999999999	0	0	0	88	999	87.6	99	FRA_Chambery
2014	1	5	17	3.4	3.1	98	98863	112	1415	210	4	0	4	532	0	532	99990	213	0.6	5	5	999	999	9	999999999	0	0	0	88	999	87.6	99	FRA_Chambery
2014	1	5	18	2.3	2.3	100	98911	0	1415	220	0	0	0	0	0	0	99990	224	1.9	5	5	999	999	9	999999999	0	0	0	88	999	87.6	99	FRA_Chambery
2014	1	5	19	1.6	1.6	100	98938	0	1415	240	0	0	0	0	0	0	99990	184	0.6	5	5	999	999	9	999999999	0	0	0	88	999	87.6	99	FRA_Chambery
2014	1	5	20	1.7	1.7	100	98957	0	1415	250	0	0	0	0	0	0	99990	191	1.8	5	5	999	999	9	999999999	0	0	0	88	999	87.6	99	FRA_Chambery
2014	1	5	21	1.9	1.9	100	98984	0	1415	240	0	0	0	0	0	0	99990	180	0.9	5	5	999	999	9	999999999	0	0	0	88	999	87.6	99	FRA_Chambery
2014	1	5	22	1.7	1.7	100	98974	0	1415	220	0	0	0	0	0	0	99990	186	1.1	5	5	999	999	9	999999999	0	0	0	88	999	87.6	99	FRA_Chambery
2014	1	5	23	0.6	0.6	100	98984	0	1415	210	0	0	0	0	0	0	99990	252	0.7	5	5	999	999	9	999999999	0	0	0	88	999	87.6	99	FRA_Chambery
2014	1	5	24	0.1	0.1	100	99001	0	1415	210	0	0	0	0	0	0	99990	172	0.3	5	5	999	999	9	999999999	0	0	0	88	999	87.6	99	FRA_Chambery
2014	1	6	1	-0.2	-0.2	100	99066	0	1415	210	0	0	0	0	0	0	99990	170	0.6	5	5	999	999	9	999999999	0	0	0	88	999	87.6	99	FRA_Chambery
2014	1	6	2	-0.4	-0.4	100	99115	0	1415	210	0	0	0	0	0	0	99990	166	1.4	5	5	999	999	9	999999999	0	0	0	88	999	87.6	99	FRA_Chambery
2014	1	6	3	-0.3	-0.3	100	99106	0	1415	220	0	0	0	0	0	0	99990	165	1.3	5	5	999	999	9	999999999	0	0	0	88	999	87.6	99	FRA_Chambery
2014	1	6	4	-0.1	-0.1	100	99101	0	1415	220	0	0	0	0	0	0	99990	169	1.6	5	5	999	999	9	999999999	0	0	0	88	999	87.6	99	FRA_Chambery
2014	1	6	5	1.4	1.1	98	99084	0	1415	220	0	0	0	0	0	0	99990	210	2.3	5	5	999	999	9	999999999	0	0	0	88	999	87.6	99	FRA_Chambery
2014	1	6	6	1.8	0.8	93	99083	0	1415	220	0	0	0	0	0	0	99990	164	3.4	5	5	999	999	9	999999999	0	0	0	88	999	87.6	99	FRA_Chambery
2014	1	6	7	0.2	-0.2	97	99099	0	1415	220	0	0	0	0	0	0	99990	171	0.8	5	5	999	999	9	999999999	0	0	0	88	999	87.6	99	FRA_Chambery
2014	1	6	8	0.4	0.4	100	99106	0	1415	230	2	0	2	0	0	0	99990	176	1.4	5	5	999	999	9	999999999	0	0	0	88	999	87.6	99	FRA_Chambery
2014	1	6	9	0.8	0.6	99	99133	34	1415	230	45	27	45	4899	1263	4876	99990	203	1.9	5	5	999	999	9	999999999	0	0	0	88	999	87.6	99	FRA_Chambery
2014	1	6	10	3.8	1.3	84	99126	211	1415	240	93	2	93	9911	57	9902	99990	150	2.7	5	5	999	999	9	999999999	0	0	0	88	999	87.6	99	FRA_Chambery
2014	1	6	11	4	2.2	88	99051	367	1415	240	141	2	141	15374	120	15342	99990	173	1	5	5	999	999	9	999999999	0	0	0	88	999	87.6	99	FRA_Chambery
2014	1	6	12	5.4	2.7	83	98992	472	1415	240	136	1	135	15195	77	15169	99990	203	1.9	5	5	999	999	9	999999999	0	0	0	88	999	87.6	99	FRA_Chambery
2014	1	6	13	7.1	2.6	73	98885	518	1415	260	227	14	221	24559	1145	24135	99990	176	1.4	5	5	999	999	9	999999999	0	0	0	88	999	87.6	99	FRA_Chambery
2014	1	6	14	7.7	3.2	73	98834	502	1415	240	179	2	178	19696	178	19632	99990	171	1.7	5	5	999	999	9	999999999	0	0	0	88	999	87.6	99	FRA_Chambery
2014	1	6	15	8.1	3.6	73	98870	426	1415	230	215	397	95	23057	33226	13038	99990	286	1.7	5	5	999	999	9	999999999	0	0	0	88	999	87.3	99	FRA_Chambery
2014	1	6	16	6.8	4.3	84	98917	294	1415	230	42	7	40	4738	124	4712	99990	298	2	5	5	999	999	9	999999999	0	0	0	88	999	87	99	FRA_Chambery
2014	1	6	17	4.6	3.4	92	98913	115	1415	230	5	0	5	604	0	604	99990	191	0.4	5	5	999	999	9	999999999	0	0	0	88	999	87	99	FRA_Chambery
2014	1	6	18	3.4	2.7	95	98962	0	1415	240	0	0	0	0	0	0	99990	173	1	5	5	999	999	9	999999999	0	0	0	88	999	87	99	FRA_Chambery
2014	1	6	19	2.8	2.5	98	98982	0	1415	230	0	0	0	0	0	0	99990	187	0.6	5	5	999	999	9	999999999	0	0	0	88	999	87	99	FRA_Chambery
2014	1	6	20	2.6	2.3	98	99060	0	1415	240	0	0	0	0	0	0	99990	189	1.2	5	5	999	999	9	999999999	0	0	0	88	999	87	99	FRA_Chambery
2014	1	6	21	1.9	1.8	99	99096	0	1415	240	0	0	0	0	0	0	99990	200	1	5	5	999	999	9	999999999	0	0	0	88	999	87	99	FRA_Chambery
2014	1	6	22	1.5	1.5	100	99071	0	1415	240	0	0	0	0	0	0	99990	208	1	5	5	999	999	9	999999999	0	0	0	88	999	87	99	FRA_Chambery
2014	1	6	23	2.1	2.1	100	99175	0	1415	270	0	0	0	0	0	0	99990	174	0.8	5	5	999	999	9	999999999	0	0	0	88	999	87	99	FRA_Chambery
2014	1	6	24	3.1	2.8	98	99224	0	1415	270	0	0	0	0	0	0	99990	198	2.2	5	5	999	999	9	999999999	0	0	0	88	999	87	99	FRA_Chambery
2014	1	7	1	3.7	3.3	97	99284	0	1415	270	0	0	0	0	0	0	99990	198	0.7	5	5	999	999	9	999999999	0	0	0	88	999	87	99	FRA_Chambery
2014	1	7	2	3.7	3.4	98	99273	0	1415	280	0	0	0	0	0	0	99990	185	1.9	5	5	999	999	9	999999999	0	0	0	88	999	87	99	FRA_Chambery
2014	1	7	3	4.2	3.8	97	99309	0	1415	260	0	0	0	0	0	0	99990	222	2.1	5	5	999	999	9	999999999	0	0	0	88	999	87	99	FRA_Chambery
2014	1	7	4	4	3.9	99	99304	0	1415	260	0	0	0	0	0	0	99990	187	0.8	5	5	999	999	9	999999999	0	0	0	88	999	87	99	FRA_Chambery
2014	1	7	5	4.7	4.4	98	99244	0	1415	240	0	0	0	0	0	0	99990	176	2.9	5	5	999	999	9	999999999	0	0	0	88	999	87	99	FRA_Chambery
2014	1	7	6	3.1	3.1	100	99265	0	1415	230	0	0	0	0	0	0	99990	208	0.3	5	5	999	999	9	999999999	0	0	0	88	999	87	99	FRA_Chambery
2014	1	7	7	2.2	2.2	100	99322	0	1415	230	0	0	0	0	0	0	99990	163	0.3	5	5	999	999	9	999999999	0	0	0	88	999	87	99	FRA_Chambery
2014	1	7	8	2.4	2.4	100	99366	0	1415	240	0	0	0	0	0	0	99990	183	0.7	5	5	999	999	9	999999999	0	0	0	88	999	87	99	FRA_Chambery
2014	1	7	9	3.1	3.1	100	99425	35	1415	240	82	271	77	7994	0	7994	99990	150	0.7	5	5	999	999	9	999999999	0	0	0	88	999	87	99	FRA_Chambery
2014	1	7	10	4.3	4.3	100	99448	212	1415	250	110	2	109	11548	79	11535	99990	160	0.2	5	5	999	999	9	999999999	0	0	0	88	999	87	99	FRA_Chambery
2014	1	7	11	5.8	5.5	98	99409	369	1415	230	332	364	235	33911	28399	26308	99990	204	0.8	5	5	999	999	9	999999999	0	0	0	88	999	87	99	FRA_Chambery
2014	1	7	12	9.3	6.2	81	99320	474	1415	240	648	773	384	63958	64641	41930	99990	182	1.1	5	5	999	999	9	999999999	0	0	0	88	999	87	99	FRA_Chambery
2014	1	7	13	11.5	6.7	72	99261	521	1415	240	731	786	438	72521	67381	47449	99990	116	0.6	5	5	999	999	9	999999999	0	0	0	88	999	87	99	FRA_Chambery
2014	1	7	14	12.5	6.8	68	99213	505	1415	260	660	753	389	65732	63975	42728	99990	133	0.8	5	5	999	999	9	999999999	0	0	0	88	999	87	99	FRA_Chambery
2014	1	7	15	13.3	6.2	62	99243	429	1415	260	458	625	268	45598	50449	30259	99990	164	1.9	5	5	999	999	9	999999999	0	0	0	88	999	87	99	FRA_Chambery
2014	1	7	16	10.6	6.6	76	99280	297	1415	250	103	121	78	11173	8797	9332	99990	222	0.4	5	5	999	999	9	999999999	0	0	0	88	999	87	99	FRA_Chambery
2014	1	7	17	8.3	6.5	88	99324	119	1415	250	4	0	4	496	0	496	99990	176	0.7	5	5	999	999	9	999999999	0	0	0	88	999	87	99	FRA_Chambery
2014	1	7	18	6.6	5.7	94	99364	1	1415	250	0	0	0	0	0	0	99990	240	1.2	5	5	999	999	9	999999999	0	0	0	88	999	87	99	FRA_Chambery
2014	1	7	19	5.9	5.5	97	99394	0	1415	240	0	0	0	0	0	0	99990	164	0.7	5	5	999	999	9	999999999	0	0	0	88	999	87	99	FRA_Chambery
2014	1	7	20	4.9	4.8	99	99450	0	1415	240	0	0	0	0	0	0	99990	209	0.3	5	5	999	999	9	999999999	0	0	0	88	999	87	99	FRA_Chambery
2014	1	7	21	4.5	4.5	100	99488	0	1415	250	0	0	0	0	0	0	99990	185	0.6	5	5	999	999	9	999999999	0	0	0	88	999	87	99	FRA_Chambery
2014	1	7	22	4.8	4.8	100	99482	0	1415	250	0	0	0	0	0	0	99990	193	1.3	5	5	999	999	9	999999999	0	0	0	88	999	87	99	FRA_Chambery
2014	1	7	23	7.9	5.6	85	99512	0	1415	250	0	0	0	0	0	0	99990	184	2.3	5	5	999	999	9	999999999	0	0	0	88	999	87	99	FRA_Chambery
2014	1	7	24	5.4	4.5	94	99543	0	1415	260	0	0	0	0	0	0	99990	158	0.7	5	5	999	999	9	999999999	0	0	0	88	999	87	99	FRA_Chambery
2014	1	8	1	5.2	4.6	96	99564	0	1415	260	0	0	0	0	0	0	99990	191	0.4	5	5	999	999	9	999999999	0	0	0	88	999	87	99	FRA_Chambery
2014	1	8	2	5.2	4.6	96	99653	0	1415	250	0	0	0	0	0	0	99990	224	0.7	5	5	999	999	9	999999999	0	0	0	88	999	87	99	FRA_Chambery
2014	1	8	3	4.6	4.3	98	99708	0	1415	240	0	0	0	0	0	0	99990	237	1.6	5	5	999	999	9	999999999	0	0	0	88	999	87	99	FRA_Chambery
2014	1	8	4	4	4	100	99689	0	1415	240	0	0	0	0	0	0	99990	164	0.6	5	5	999	999	9	999999999	0	0	0	88	999	87	99	FRA_Chambery
2014	1	8	5	3.6	3.6	100	99696	0	1415	250	0	0	0	0	0	0	99990	145	1.1	5	5	999	999	9	999999999	0	0	0	88	999	87	99	FRA_Chambery
2014	1	8	6	4.1	3.8	98	99718	0	1415	240	0	0	0	0	0	0	99990	178	0.5	5	5	999	999	9	999999999	0	0	0	88	999	87	99	FRA_Chambery
2014	1	8	7	3.3	3.3	100	99747	0	1415	230	0	0	0	0	0	0	99990	161	0.4	5	5	999	999	9	999999999	0	0	0	88	999	87	99	FRA_Chambery
2014	1	8	8	2.7	2.7	100	99768	0	1415	230	0	0	0	0	0	0	99990	162	1.5	5	5	999	999	9	999999999	0	0	0	88	999	87	99	FRA_Chambery
2014	1	8	9	3.2	3.2	100	99804	35	1415	240	73	229	69	7273	190	7269	99990	182	0.9	5	5	999	999	9	999999999	0	0	0	88	999	87	99	FRA_Chambery
2014	1	8	10	5.4	4.8	96	99798	214	1415	240	146	117	128	15624	7146	14488	99990	134	1.3	5	5	999	999	9	999999999	0	0	0	88	999	87	99	FRA_Chambery
2014	1	8	11	8	6.2	88	99741	371	1415	240	280	301	199	29032	23731	22646	99990	191	1.5	5	5	999	999	9	999999999	0	0	0	88	999	87	99	FRA_Chambery
2014	1	8	12	10.5	6.1	74	99658	476	1415	240	377	314	270	39552	26811	30369	99990	198	0.7	5	5	999	999	9	999999999	0	0	0	88	999	87	99	FRA_Chambery
2014	1	8	13	12.5	6.1	65	99572	523	1415	250	527	494	342	54205	43033	38103	99990	194	1.3	5	5	999	999	9	999999999	0	0	0	88	999	87	99	FRA_Chambery
2014	1	8	14	12.3	6.2	66	99515	509	1415	250	507	500	326	52050	43110	36447	99990	174	1.8	5	5	999	999	9	999999999	0	0	0	88	999	87	99	FRA_Chambery
2014	1	8	15	13.8	6.2	60	99478	433	1415	250	353	328	252	36645	26966	28375	99990	78	0.4	5	5	999	999	9	999999999	0	0	0	88	999	87	99	FRA_Chambery
2014	1	8	16	11.9	6.6	70	99481	301	1415	250	192	289	130	19774	19579	15621	99990	275	1.2	5	5	999	999	9	999999999	0	0	0	88	999	87	99	FRA_Chambery
2014	1	8	17	8.5	5.6	82	99493	123	1415	240	6	0	6	807	0	807	99990	216	0.4	5	5	999	999	9	999999999	0	0	0	88	999	87	99	FRA_Chambery
2014	1	8	18	6.7	5.8	94	99499	1	1415	240	0	0	0	0	0	0	99990	194	0.6	5	5	999	999	9	999999999	0	0	0	88	999	87	99	FRA_Chambery
2014	1	8	19	5.6	5.3	98	99511	0	1415	240	0	0	0	0	0	0	99990	212	0.4	5	5	999	999	9	999999999	0	0	0	88	999	87	99	FRA_Chambery
2014	1	8	20	4.4	4.3	99	99545	0	1415	240	0	0	0	0	0	0	99990	164	0.8	5	5	999	999	9	999999999	0	0	0	88	999	87	99	FRA_Chambery
2014	1	8	21	3.6	3.6	100	99551	0	1415	240	0	0	0	0	0	0	99990	207	1.6	5	5	999	999	9	999999999	0	0	0	88	999	87	99	FRA_Chambery
2014	1	8	22	3.3	3.3	100	99535	0	1415	240	0	0	0	0	0	0	99990	162	0.6	5	5	999	999	9	999999999	0	0	0	88	999	87	99	FRA_Chambery
2014	1	8	23	3	3	100	99543	0	1415	240	0	0	0	0	0	0	99990	230	0.3	5	5	999	999	9	999999999	0	0	0	88	999	87	99	FRA_Chambery
2014	1	8	24	2.8	2.8	100	99522	0	1415	240	0	0	0	0	0	0	99990	213	0.1	5	5	999	999	9	999999999	0	0	0	88	999	87	99	FRA_Chambery
2014	1	9	1	2.2	2.2	100	99497	0	1415	240	0	0	0	0	0	0	99990	199	1.5	5	5	999	999	9	999999999	0	0	0	88	999	87	99	FRA_Chambery
2014	1	9	2	2.2	2.2	100	99474	0	1415	230	0	0	0	0	0	0	99990	204	0.8	5	5	999	999	9	999999999	0	0	0	88	999	87	99	FRA_Chambery
2014	1	9	3	2.1	2.1	100	99438	0	1415	230	0	0	0	0	0	0	99990	206	0.5	5	5	999	999	9	999999999	0	0	0	88	999	87	99	FRA_Chambery
2014	1	9	4	1.5	1.5	100	99428	0	1415	230	0	0	0	0	0	0	99990	198	0.4	5	5	999	999	9	999999999	0	0	0	88	999	87	99	FRA_Chambery
2014	1	9	5	0.8	0.8	100	99423	0	1415	230	0	0	0	0	0	0	99990	200	0.8	5	5	999	999	9	999999999	0	0	0	88	999	87	99	FRA_Chambery
2014	1	9	6	0.9	0.9	100	99406	0	1415	240	0	0	0	0	0	0	99990	173	0.3	5	5	999	999	9	999999999	0	0	0	88	999	87	99	FRA_Chambery
2014	1	9	7	1.2	1.2	100	99392	0	1415	240	0	0	0	0	0	0	99990	157	1	5	5	999	999	9	999999999	0	0	0	88	999	87	99	FRA_Chambery
2014	1	9	8	1.3	1.3	100	99393	0	1415	240	0	0	0	0	0	0	99990	182	1.4	5	5	999	999	9	999999999	0	0	0	88	999	87	99	FRA_Chambery
2014	1	9	9	2.9	2.9	100	99386	36	1415	240	63	53	62	6739	2650	6685	99990	180	1	5	5	999	999	9	999999999	0	0	0	88	999	87	99	FRA_Chambery
2014	1	9	10	4.3	4.3	100	99372	215	1415	250	159	57	150	17290	4376	16589	99990	167	0.5	5	5	999	999	9	999999999	0	0	0	88	999	87	99	FRA_Chambery
2014	1	9	11	6	5.4	96	99310	373	1415	250	441	342	348	44837	25967	37811	99990	175	0.4	5	5	999	999	9	999999999	0	0	0	88	999	87	99	FRA_Chambery
2014	1	9	12	7.6	5.6	87	99231	479	1415	250	400	259	311	42143	22048	34551	99990	161	1.4	5	5	999	999	9	999999999	0	0	0	88	999	87	99	FRA_Chambery
2014	1	9	13	9.6	5.8	77	99157	526	1415	260	395	181	326	42687	17084	36257	99990	132	0.5	5	5	999	999	9	999999999	0	0	0	88	999	87	99	FRA_Chambery
2014	1	9	14	11.3	6.7	73	99088	512	1415	260	184	14	179	20128	1010	19760	99990	138	0.4	5	5	999	999	9	999999999	0	0	0	88	999	87	99	FRA_Chambery
2014	1	9	15	10.5	6.3	75	99071	436	1415	260	106	0	106	12031	0	12031	99990	173	1.3	5	5	999	999	9	999999999	0	0	0	88	999	87	99	FRA_Chambery
2014	1	9	16	9	6.5	84	99038	305	1415	260	51	0	51	5890	0	5890	99990	201	0.1	5	5	999	999	9	999999999	0	0	0	88	999	87	99	FRA_Chambery
2014	1	9	17	7.7	6.2	90	99005	127	1415	270	4	0	4	487	0	487	99990	191	0.9	5	5	999	999	9	999999999	0	0	0	88	999	87	99	FRA_Chambery
2014	1	9	18	8.9	6.5	85	99043	1	1415	270	0	0	0	0	0	0	99990	197	1.6	5	5	999	999	9	999999999	0	0	0	88	999	87	99	FRA_Chambery
2014	1	9	19	7.4	6.2	92	99062	0	1415	270	0	0	0	0	0	0	99990	181	1	5	5	999	999	9	999999999	0	0	0	88	999	87	99	FRA_Chambery
2014	1	9	20	6.6	5.9	95	99075	0	1415	270	0	0	0	0	0	0	99990	209	0.5	5	5	999	999	9	999999999	0	0	0	88	999	87	99	FRA_Chambery
2014	1	9	21	6.4	6	97	99100	0	1415	280	0	0	0	0	0	0	99990	210	0.9	5	5	999	999	9	999999999	0	0	0	88	999	87	99	FRA_Chambery
2014	1	9	22	6.3	6	98	99152	0	1415	270	0	0	0	0	0	0	99990	178	0.9	5	5	999	999	9	999999999	0	0	0	88	999	87	99	FRA_Chambery
2014	1	9	23	5.8	5.5	98	99188	0	1415	270	0	0	0	0	0	0	99990	211	0.3	5	5	999	999	9	999999999	0	0	0	88	999	87	99	FRA_Chambery
2014	1	9	24	6	5.7	98	99235	0	1415	270	0	0	0	0	0	0	99990	191	0.7	5	5	999	999	9	999999999	0	0	0	88	999	87	99	FRA_Chambery
2014	1	10	1	5.8	5.7	99	99221	0	1415	260	0	0	0	0	0	0	99990	188	1	5	5	999	999	9	999999999	0	0	0	88	999	87	99	FRA_Chambery
2014	1	10	2	5.7	5.7	100	99218	0	1415	270	0	0	0	0	0	0	99990	207	0.9	5	5	999	999	9	999999999	0	0	0	88	999	87	99	FRA_Chambery
2014	1	10	3	5.8	5.8	100	99215	0	1415	270	0	0	0	0	0	0	99990	208	0.5	5	5	999	999	9	999999999	0	0	0	88	999	87	99	FRA_Chambery
2014	1	10	4	5.6	5.6	100	99180	0	1415	280	0	0	0	0	0	0	99990	195	0.7	5	5	999	999	9	999999999	0	0	0	88	999	87	99	FRA_Chambery
2014	1	10	5	5.8	5.7	99	99199	0	1415	270	0	0	0	0	0	0	99990	250	1.3	5	5	999	999	9	999999999	0	0	0	88	999	87	99	FRA_Chambery
2014	1	10	6	5.6	5.5	99	99184	0	1415	260	0	0	0	0	0	0	99990	190	0.9	5	5	999	999	9	999999999	0	0	0	88	999	87	99	FRA_Chambery
2014	1	10	7	5.3	5.3	100	99197	0	1415	250	0	0	0	0	0	0	99990	214	0.8	5	5	999	999	9	999999999	0	0	0	88	999	87	99	FRA_Chambery
2014	1	10	8	4.8	4.8	100	99246	0	1415	230	0	0	0	0	0	0	99990	216	0.1	5	5	999	999	9	999999999	0	0	0	88	999	87	99	FRA_Chambery
2014	1	10	9	4.2	4.2	100	99298	37	1415	230	25	1	25	2603	0	2603	99990	177	0.2	5	5	999	999	9	999999999	0	0	0	88	999	87	99	FRA_Chambery
2014	1	10	10	5.3	5.3	100	99311	217	1415	230	146	491	66	14659	32168	9468	99990	144	0.9	5	5	999	999	9	999999999	0	0	0	88	999	87	99	FRA_Chambery
2014	1	10	11	8.9	7.2	89	99264	375	1415	240	252	628	81	26198	51963	12055	99990	116	0.6	5	5	999	999	9	999999999	0	0	0	88	999	87	99	FRA_Chambery
2014	1	10	12	12	8.1	77	99153	481	1415	240	333	690	94	35248	61552	13933	99990	157	0.8	5	5	999	999	9	999999999	0	0	0	88	999	87	99	FRA_Chambery
2014	1	10	13	10.4	7.3	81	99066	529	1415	240	364	707	97	38902	64728	14393	99990	247	1.5	5	5	999	999	9	999999999	0	0	0	88	999	87	99	FRA_Chambery
2014	1	10	14	12.6	7.7	72	99016	515	1415	240	337	682	87	35948	62187	13124	99990	319	2.6	5	5	999	999	9	999999999	0	0	0	88	999	87	99	FRA_Chambery
2014	1	10	15	13.4	7.9	69	98997	440	1415	240	262	622	68	27600	54632	10544	99990	341	1.6	5	5	999	999	9	999999999	0	0	0	88	999	87	99	FRA_Chambery
2014	1	10	16	13.5	7.3	66	99027	309	1415	240	139	440	43	14471	34413	6970	99990	205	0.6	5	5	999	999	9	999999999	0	0	0	88	999	87	99	FRA_Chambery
2014	1	10	17	8.1	6.7	91	99060	131	1415	240	5	0	5	612	0	612	99990	168	0.5	5	5	999	999	9	999999999	0	0	0	88	999	87	99	FRA_Chambery
2014	1	10	18	5.6	4.9	95	99101	2	1415	230	0	0	0	0	0	0	99990	214	0.2	5	5	999	999	9	999999999	0	0	0	88	999	87	99	FRA_Chambery
2014	1	10	19	4.6	4.5	99	99125	0	1415	230	0	0	0	0	0	0	99990	190	0.5	5	5	999	999	9	999999999	0	0	0	88	999	87	99	FRA_Chambery
2014	1	10	20	3.9	3.9	100	99132	0	1415	230	0	0	0	0	0	0	99990	243	0.8	5	5	999	999	9	999999999	0	0	0	88	999	87	99	FRA_Chambery
2014	1	10	21	3.6	3.6	100	99148	0	1415	240	0	0	0	0	0	0	99990	192	0.9	5	5	999	999	9	999999999	0	0	0	88	999	87	99	FRA_Chambery
2014	1	10	22	3	3	100	99145	0	1415	230	0	0	0	0	0	0	99990	186	0.9	5	5	999	999	9	999999999	0	0	0	88	999	87	99	FRA_Chambery
2014	1	10	23	2.6	2.6	100	99132	0	1415	230	0	0	0	0	0	0	99990	185	0.5	5	5	999	999	9	999999999	0	0	0	88	999	87	99	FRA_Chambery
2014	1	10	24	1.8	1.8	100	99115	0	1415	240	0	0	0	0	0	0	99990	132	1.2	5	5	999	999	9	999999999	0	0	0	88	999	87	99	FRA_Chambery
2014	1	11	1	2.3	2.3	100	99114	0	1414	250	0	0	0	0	0	0	99990	172	0.6	5	5	999	999	9	999999999	0	0	0	88	999	87	99	FRA_Chambery
2014	1	11	2	2.7	2.7	100	99084	0	1414	250	0	0	0	0	0	0	99990	240	0.3	5	5	999	999	9	999999999	0	0	0	88	999	87	99	FRA_Chambery
2014	1	11	3	2.6	2.6	100	99085	0	1414	250	0	0	0	0	0	0	99990	213	0.4	5	5	999	999	9	999999999	0	0	0	88	999	87	99	FRA_Chambery
2014	1	11	4	2.7	2.7	100	99087	0	1414	240	0	0	0	0	0	0	99990	189	0.4	5	5	999	999	9	999999999	0	0	0	88	999	87	99	FRA_Chambery
2014	1	11	5	2.1	2.1	100	99102	0	1414	230	0	0	0	0	0	0	99990	164	0.2	5	5	999	999	9	999999999	0	0	0	88	999	87	99	FRA_Chambery
2014	1	11	6	1.6	1.6	100	99136	0	1414	240	0	0	0	0	0	0	99990	256	0.7	5	5	999	999	9	999999999	0	0	0	88	999	87	99	FRA_Chambery
2014	1	11	7	2.4	2.4	100	99168	0	1414	250	0	0	0	0	0	0	99990	173	1	5	5	999	999	9	999999999	0	0	0	88	999	87	99	FRA_Chambery
2014	1	11	8	2	2	100	99256	0	1414	260	0	0	0	0	0	0	99990	159	0.9	5	5	999	999	9	999999999	0	0	0	88	999	87	99	FRA_Chambery
2014	1	11	9	3.1	3.1	100	99330	38	1414	250	29	0	29	3007	0	3007	99990	184	0.9	5	5	999	999	9	999999999	0	0	0	88	999	87	99	FRA_Chambery
2014	1	11	10	5.4	5.4	100	99377	218	1414	250	124	4	123	12917	199	12885	99990	205	2	5	5	999	999	9	999999999	0	0	0	88	999	87	99	FRA_Chambery
2014	1	11	11	6.1	6	99	99386	377	1414	260	164	59	148	18044	5040	16663	99990	198	1	5	5	999	999	9	999999999	0	0	0	88	999	87	99	FRA_Chambery
2014	1	11	12	7.1	5.9	92	99367	484	1414	270	142	2	141	15837	95	15804	99990	143	1.5	5	5	999	999	9	999999999	0	0	0	88	999	87	99	FRA_Chambery
2014	1	11	13	8.3	6.6	89	99346	533	1414	270	180	1	179	19953	81	19922	99990	130	1.2	5	5	999	999	9	999999999	0	0	0	88	999	87	99	FRA_Chambery
2014	1	11	14	8.8	6.9	88	99356	519	1414	270	104	0	104	11975	15	11969	99990	167	0.7	5	5	999	999	9	999999999	0	0	0	88	999	87	99	FRA_Chambery
2014	1	11	15	10	7.5	84	99387	444	1414	270	102	1	102	11584	38	11572	99990	179	2.1	5	5	999	999	9	999999999	0	0	0	88	999	87	99	FRA_Chambery
2014	1	11	16	9.4	7	85	99428	313	1414	280	46	0	46	5385	0	5385	99990	177	0.9	5	5	999	999	9	999999999	0	0	0	88	999	87	99	FRA_Chambery
2014	1	11	17	8.7	6.9	88	99450	135	1414	280	4	0	4	551	0	551	99990	193	1.1	5	5	999	999	9	999999999	0	0	0	88	999	87	99	FRA_Chambery
2014	1	11	18	7.6	6.4	92	99455	3	1414	240	0	0	0	0	0	0	99990	190	0.6	5	5	999	999	9	999999999	0	0	0	88	999	87	99	FRA_Chambery
2014	1	11	19	5.6	5.3	98	99477	0	1414	230	0	0	0	0	0	0	99990	195	0.6	5	5	999	999	9	999999999	0	0	0	88	999	87	99	FRA_Chambery
2014	1	11	20	4.1	4.1	100	99505	0	1414	230	0	0	0	0	0	0	99990	176	0.6	5	5	999	999	9	999999999	0	0	0	88	999	87	99	FRA_Chambery
2014	1	11	21	3.7	3.7	100	99495	0	1414	230	0	0	0	0	0	0	99990	189	1	5	5	999	999	9	999999999	0	0	0	88	999	87	99	FRA_Chambery
2014	1	11	22	2.9	2.9	100	99547	0	1414	230	0	0	0	0	0	0	99990	222	1.1	5	5	999	999	9	999999999	0	0	0	88	999	87	99	FRA_Chambery
2014	1	11	23	2.4	2.4	100	99586	0	1414	240	0	0	0	0	0	0	99990	181	1.2	5	5	999	999	9	999999999	0	0	0	88	999	87	99	FRA_Chambery
2014	1	11	24	2.3	2.3	100	99583	0	1414	220	0	0	0	0	0	0	99990	171	1.1	5	5	999	999	9	999999999	0	0	0	88	999	87	99	FRA_Chambery
2014	1	12	1	1.4	1.4	100	99580	0	1414	230	0	0	0	0	0	0	99990	218	0.3	5	5	999	999	9	999999999	0	0	0	88	999	87	99	FRA_Chambery
2014	1	12	2	0.6	0.6	100	99599	0	1414	220	0	0	0	0	0	0	99990	185	0.6	5	5	999	999	9	999999999	0	0	0	88	999	87	99	FRA_Chambery
2014	1	12	3	0.2	0.2	100	99598	0	1414	220	0	0	0	0	0	0	99990	167	0.8	5	5	999	999	9	999999999	0	0	0	88	999	87	99	FRA_Chambery
2014	1	12	4	0	0	100	99595	0	1414	220	0	0	0	0	0	0	99990	168	1.2	5	5	999	999	9	999999999	0	0	0	88	999	87	99	FRA_Chambery
2014	1	12	5	-0.2	-0.2	100	99588	0	1414	220	0	0	0	0	0	0	99990	205	0.3	5	5	999	999	9	999999999	0	0	0	88	999	87	99	FRA_Chambery
2014	1	12	6	-0.8	-0.8	100	99574	0	1414	220	0	0	0	0	0	0	99990	184	0.8	5	5	999	999	9	999999999	0	0	0	88	999	87	99	FRA_Chambery
2014	1	12	7	-0.9	-0.9	100	99591	0	1414	220	0	0	0	0	0	0	99990	193	1.2	5	5	999	999	9	999999999	0	0	0	88	999	87	99	FRA_Chambery
2014	1	12	8	-0.7	-0.7	100	99641	0	1414	220	0	0	0	0	0	0	99990	170	0.5	5	5	999	999	9	999999999	0	0	0	88	999	87	99	FRA_Chambery
2014	1	12	9	-0.1	-0.1	100	99679	38	1414	250	39	19	38	4225	875	4205	99990	181	0.6	5	5	999	999	9	999999999	0	0	0	88	999	87	99	FRA_Chambery
2014	1	12	10	1.7	1.7	100	99687	220	1414	220	120	3	120	12629	134	12607	99990	183	0.3	5	5	999	999	9	999999999	0	0	0	88	999	87	99	FRA_Chambery
2014	1	12	11	3.2	3.2	100	99630	380	1414	220	269	219	209	28385	17660	23515	99990	174	0.1	5	5	999	999	9	999999999	0	0	0	88	999	87	99	FRA_Chambery
2014	1	12	12	7.6	5.9	89	99520	487	1414	230	330	554	136	34810	48088	17951	99990	202	0.3	5	5	999	999	9	999999999	0	0	0	88	999	87	99	FRA_Chambery
2014	1	12	13	10.6	6.4	75	99421	536	1414	230	374	667	118	40142	60720	16851	99990	221	1.6	5	5	999	999	9	999999999	0	0	0	88	999	87	99	FRA_Chambery
2014	1	12	14	12.4	6.3	66	99348	523	1414	230	341	634	105	36710	57635	15240	99990	299	1.5	5	5	999	999	9	999999999	0	0	0	88	999	87	99	FRA_Chambery
2014	1	12	15	12.5	5.9	64	99308	448	1414	230	260	580	76	27778	51114	11516	99990	284	1.2	5	5	999	999	9	999999999	0	0	0	88	999	87	99	FRA_Chambery
2014	1	12	16	12.3	6.2	66	99282	317	1414	230	142	430	46	14968	33987	7349	99990	279	0.9	5	5	999	999	9	999999999	0	0	0	88	999	87	99	FRA_Chambery
2014	1	12	17	6.3	4.8	90	99309	139	1414	230	8	0	8	958	0	958	99990	251	1	5	5	999	999	9	999999999	0	0	0	88	999	87	99	FRA_Chambery
2014	1	12	18	4.4	4	97	99353	3	1414	230	0	0	0	0	0	0	99990	197	0.5	5	5	999	999	9	999999999	0	0	0	88	999	87	99	FRA_Chambery
2014	1	12	19	3.1	3.1	100	99364	0	1414	220	0	0	0	0	0	0	99990	161	0.4	5	5	999	999	9	999999999	0	0	0	88	999	87	99	FRA_Chambery
2014	1	12	20	2.3	2.3	100	99397	0	1414	220	0	0	0	0	0	0	99990	242	0.3	5	5	999	999	9	999999999	0	0	0	88	999	87	99	FRA_Chambery
2014	1	12	21	1.4	1.4	100	99410	0	1414	220	0	0	0	0	0	0	99990	187	0.5	5	5	999	999	9	999999999	0	0	0	88	999	87	99	FRA_Chambery
2014	1	12	22	0.7	0.7	100	99366	0	1414	220	0	0	0	0	0	0	99990	201	0.6	5	5	999	999	9	999999999	0	0	0	88	999	87	99	FRA_Chambery
2014	1	12	23	0.4	0.4	100	99344	0	1414	220	0	0	0	0	0	0	99990	186	0.5	5	5	999	999	9	999999999	0	0	0	88	999	87	99	FRA_Chambery
2014	1	12	24	0	0	100	99352	0	1414	220	0	0	0	0	0	0	99990	205	0.8	5	5	999	999	9	999999999	0	0	0	88	999	87	99	FRA_Chambery
2014	1	13	1	0.1	0.1	100	99340	0	1414	220	0	0	0	0	0	0	99990	174	1.3	5	5	999	999	9	999999999	0	0	0	88	999	87	99	FRA_Chambery
2014	1	13	2	-0.9	-0.9	100	99331	0	1414	220	0	0	0	0	0	0	99990	194	1.1	5	5	999	999	9	999999999	0	0	0	88	999	87	99	FRA_Chambery
2014	1	13	3	-0.8	-0.8	100	99337	0	1414	220	0	0	0	0	0	0	99990	209	0.7	5	5	999	999	9	999999999	0	0	0	88	999	87	99	FRA_Chambery
2014	1	13	4	-0.6	-0.6	100	99282	0	1414	240	0	0	0	0	0	0	99990	164	0.5	5	5	999	999	9	999999999	0	0	0	88	999	87	99	FRA_Chambery
2014	1	13	5	-0.4	-0.4	100	99245	0	1414	250	0	0	0	0	0	0	99990	170	0.7	5	5	999	999	9	999999999	0	0	0	88	999	87	99	FRA_Chambery
2014	1	13	6	-0.1	-0.1	100	99210	0	1414	260	0	0	0	0	0	0	99990	170	0.4	5	5	999	999	9	999999999	0	0	0	88	999	87	99	FRA_Chambery
2014	1	13	7	0	0	100	99167	0	1414	250	0	0	0	0	0	0	99990	172	0.5	5	5	999	999	9	999999999	0	0	0	88	999	87	99	FRA_Chambery
2014	1	13	8	0	0	100	99147	0	1414	250	0	0	0	0	0	0	99990	195	0.9	5	5	999	999	9	999999999	0	0	0	88	999	87	99	FRA_Chambery
2014	1	13	9	0.7	0.7	100	99076	40	1414	240	30	0	30	3068	0	3068	99990	193	0.7	5	5	999	999	9	999999999	0	0	0	88	999	87	99	FRA_Chambery
2014	1	13	10	1.7	1.7	100	99055	223	1414	260	67	0	67	7428	1	7428	99990	129	0.4	5	5	999	999	9	999999999	0	0	0	88	999	87	99	FRA_Chambery
2014	1	13	11	2.7	2.7	100	99024	382	1414	270	25	0	25	3133	2	3132	99990	128	0.8	5	5	999	999	9	999999999	0	0	0	88	999	87	99	FRA_Chambery
2014	1	13	12	3.4	3.4	100	98971	490	1414	280	35	0	35	4371	3	4370	99990	211	1	5	5	999	999	9	999999999	0	0	0	88	999	88.1	99	FRA_Chambery
2014	1	13	13	3.7	3.7	100	98898	539	1414	280	42	0	42	5263	0	5263	99990	206	1.4	5	5	999	999	9	999999999	0	0	0	88	999	90.6	99	FRA_Chambery
2014	1	13	14	3.8	3.8	100	98823	526	1414	280	31	0	31	3883	0	3883	99990	171	0.4	5	5	999	999	9	999999999	0	0	0	88	999	93.4	99	FRA_Chambery
2014	1	13	15	4	4	100	98780	452	1414	280	24	0	24	3036	0	3036	99990	128	1.1	5	5	999	999	9	999999999	0	0	0	88	999	96.4	99	FRA_Chambery
2014	1	13	16	4.2	4.2	100	98744	322	1414	280	12	0	12	1555	0	1555	99990	143	0.5	5	5	999	999	9	999999999	0	0	0	88	999	99.9	99	FRA_Chambery
2014	1	13	17	4.3	4.3	100	98712	144	1414	280	0	0	0	0	0	0	99990	153	0.3	5	5	999	999	9	999999999	0	0	0	88	999	103.1	99	FRA_Chambery
2014	1	13	18	4.3	4.3	100	98658	4	1414	280	0	0	0	0	0	0	99990	150	1	5	5	999	999	9	999999999	0	0	0	88	999	105.2	99	FRA_Chambery
2014	1	13	19	4.4	4.4	100	98625	0	1414	280	0	0	0	0	0	0	99990	153	0.5	5	5	999	999	9	999999999	0	0	0	88	999	106.8	99	FRA_Chambery
2014	1	13	20	4.3	4.3	100	98575	0	1414	280	0	0	0	0	0	0	99990	155	0.2	5	5	999	999	9	999999999	0	0	0	88	999	109.6	99	FRA_Chambery
2014	1	13	21	4.5	4.5	100	98522	0	1414	280	0	0	0	0	0	0	99990	179	1	5	5	999	999	9	999999999	0	0	0	88	999	111.9	99	FRA_Chambery
2014	1	13	22	4.6	4.6	100	98470	0	1414	280	0	0	0	0	0	0	99990	194	1	5	5	999	999	9	999999999	0	0	0	88	999	115.4	99	FRA_Chambery
2014	1	13	23	4.9	4.9	100	98449	0	1414	280	0	0	0	0	0	0	99990	200	1.2	5	5	999	999	9	999999999	0	0	0	88	999	117.7	99	FRA_Chambery
2014	1	13	24	4.9	4.9	100	98416	0	1414	280	0	0	0	0	0	0	99990	218	1.2	5	5	999	999	9	999999999	0	0	0	88	999	120.8	99	FRA_Chambery
2014	1	14	1	4.5	4.5	100	98353	0	1414	280	0	0	0	0	0	0	99990	144	0.9	5	5	999	999	9	999999999	0	0	0	88	999	122.8	99	FRA_Chambery
2014	1	14	2	4	4	100	98276	0	1414	280	0	0	0	0	0	0	99990	168	0.7	5	5	999	999	9	999999999	0	0	0	88	999	123.7	99	FRA_Chambery
2014	1	14	3	3.8	3.8	100	98244	0	1414	280	0	0	0	0	0	0	99990	199	2.1	5	5	999	999	9	999999999	0	0	0	88	999	124.1	99	FRA_Chambery
2014	1	14	4	3.7	3.7	100	98207	0	1414	280	0	0	0	0	0	0	99990	211	2.3	5	5	999	999	9	999999999	0	0	0	88	999	124.7	99	FRA_Chambery
2014	1	14	5	3.6	3.6	100	98162	0	1414	270	0	0	0	0	0	0	99990	190	1.6	5	5	999	999	9	999999999	0	0	0	88	999	125.5	99	FRA_Chambery
2014	1	14	6	3.5	3.5	100	98136	0	1414	270	0	0	0	0	0	0	99990	173	1.5	5	5	999	999	9	999999999	0	0	0	88	999	125.7	99	FRA_Chambery
2014	1	14	7	3.4	3.4	100	98120	0	1414	270	0	0	0	0	0	0	99990	202	2.4	5	5	999	999	9	999999999	0	0	0	88	999	125.7	99	FRA_Chambery
2014	1	14	8	3.5	3.4	99	98131	0	1414	240	0	0	0	0	0	0	99990	206	1.8	5	5	999	999	9	999999999	0	0	0	88	999	125.7	99	FRA_Chambery
2014	1	14	9	3.3	3	98	98140	41	1414	210	14	0	14	1524	0	1524	99990	187	2.1	5	5	999	999	9	999999999	0	0	0	88	999	125.7	99	FRA_Chambery
2014	1	14	10	3.9	3.5	97	98172	225	1414	210	187	682	72	17776	45354	10175	99990	199	3.9	5	5	999	999	9	999999999	0	0	0	88	999	125.7	99	FRA_Chambery
2014	1	14	11	4.7	3.8	94	98176	385	1414	240	129	91	103	14388	7545	12277	99990	216	3.8	5	5	999	999	9	999999999	0	0	0	88	999	125.7	99	FRA_Chambery
2014	1	14	12	5.2	4.2	93	98122	493	1414	260	208	1	207	22646	91	22614	99990	192	3.3	5	5	999	999	9	999999999	0	0	0	88	999	125.7	99	FRA_Chambery
2014	1	14	13	6.2	4.7	90	98090	543	1414	270	190	1	189	21035	76	21005	99990	207	2.4	5	5	999	999	9	999999999	0	0	0	88	999	125.7	99	FRA_Chambery
2014	1	14	14	6	4.7	91	98111	530	1414	280	44	0	44	5382	0	5382	99990	224	0.6	5	5	999	999	9	999999999	0	0	0	88	999	126.1	99	FRA_Chambery
2014	1	14	15	6.2	5.3	94	98166	456	1414	270	139	1	138	15430	47	15414	99990	221	0.3	5	5	999	999	9	999999999	0	0	0	88	999	126.2	99	FRA_Chambery
2014	1	14	16	6.2	5.6	96	98217	326	1414	270	13	0	13	1621	0	1621	99990	176	1.4	5	5	999	999	9	999999999	0	0	0	88	999	126.2	99	FRA_Chambery
2014	1	14	17	5.7	5.4	98	98246	148	1414	250	11	0	11	1287	0	1287	99990	194	0.3	5	5	999	999	9	999999999	0	0	0	88	999	126.2	99	FRA_Chambery
2014	1	14	18	4.8	4.8	100	98300	5	1414	270	0	0	0	0	0	0	99990	221	0.4	5	5	999	999	9	999999999	0	0	0	88	999	126.2	99	FRA_Chambery
2014	1	14	19	4.7	4.7	100	98368	0	1414	280	0	0	0	0	0	0	99990	141	0.4	5	5	999	999	9	999999999	0	0	0	88	999	126.2	99	FRA_Chambery
2014	1	14	20	5	5	100	98498	0	1414	280	0	0	0	0	0	0	99990	95	2.7	5	5	999	999	9	999999999	0	0	0	88	999	127.4	99	FRA_Chambery
2014	1	14	21	3.1	2.5	96	98620	0	1414	260	0	0	0	0	0	0	99990	240	4.1	5	5	999	999	9	999999999	0	0	0	88	999	129.3	99	FRA_Chambery
2014	1	14	22	3.1	2.5	96	98641	0	1414	240	0	0	0	0	0	0	99990	176	1.4	5	5	999	999	9	999999999	0	0	0	88	999	129.3	99	FRA_Chambery
2014	1	14	23	2.1	2.1	100	98698	0	1414	220	0	0	0	0	0	0	99990	287	0.4	5	5	999	999	9	999999999	0	0	0	88	999	129.3	99	FRA_Chambery
2014	1	14	24	1.6	1.6	100	98715	0	1414	260	0	0	0	0	0	0	99990	248	0.4	5	5	999	999	9	999999999	0	0	0	88	999	129.3	99	FRA_Chambery
2014	1	15	1	1.8	1.8	100	98727	0	1414	250	0	0	0	0	0	0	99990	181	0.8	5	5	999	999	9	999999999	0	0	0	88	999	129.3	99	FRA_Chambery
2014	1	15	2	1.6	1.6	100	98698	0	1414	220	0	0	0	0	0	0	99990	148	0.8	5	5	999	999	9	999999999	0	0	0	88	999	129.3	99	FRA_Chambery
2014	1	15	3	1.4	1.4	100	98697	0	1414	260	0	0	0	0	0	0	99990	207	0.9	5	5	999	999	9	999999999	0	0	0	88	999	129.3	99	FRA_Chambery
2014	1	15	4	1.7	1.7	100	98717	0	1414	270	0	0	0	0	0	0	99990	159	0.8	5	5	999	999	9	999999999	0	0	0	88	999	129.3	99	FRA_Chambery
2014	1	15	5	1.8	1.8	100	98743	0	1414	270	0	0	0	0	0	0	99990	82	1.8	5	5	999	999	9	999999999	0	0	0	88	999	129.3	99	FRA_Chambery
2014	1	15	6	0.8	0.8	100	98763	0	1414	270	0	0	0	0	0	0	99990	62	0.4	5	5	999	999	9	999999999	0	0	0	88	999	129.3	99	FRA_Chambery
2014	1	15	7	0.9	0.9	100	98773	0	1414	270	0	0	0	0	0	0	99990	85	0.9	5	5	999	999	9	999999999	0	0	0	88	999	129.3	99	FRA_Chambery
2014	1	15	8	1.1	1.1	100	98784	0	1414	270	0	0	0	0	0	0	99990	87	0.8	5	5	999	999	9	999999999	0	0	0	88	999	129.3	99	FRA_Chambery
2014	1	15	9	1.2	1.2	100	98834	42	1414	270	6	0	6	753	0	753	99990	67	1.3	5	5	999	999	9	999999999	0	0	0	88	999	129.3	99	FRA_Chambery
2014	1	15	10	1.4	1.4	100	98859	227	1414	270	45	0	45	5119	2	5118	99990	70	0.6	5	5	999	999	9	999999999	0	0	0	88	999	129.3	99	FRA_Chambery
2014	1	15	11	2.3	2.3	100	98853	388	1414	270	116	0	116	12922	15	12918	99990	155	0.7	5	5	999	999	9	999999999	0	0	0	88	999	129.3	99	FRA_Chambery
2014	1	15	12	3.2	2.6	96	98765	497	1414	250	142	0	142	15929	5	15927	99990	204	2.6	5	5	999	999	9	999999999	0	0	0	88	999	129.3	99	FRA_Chambery
2014	1	15	13	4	2.7	91	98683	547	1414	250	270	36	256	29038	3214	27778	99990	187	3.3	5	5	999	999	9	999999999	0	0	0	88	999	129.3	99	FRA_Chambery
2014	1	15	14	5.5	3.7	88	98607	535	1414	260	192	1	192	21226	57	21204	99990	215	2.7	5	5	999	999	9	999999999	0	0	0	88	999	129.3	99	FRA_Chambery
2014	1	15	15	6.2	3	80	98581	461	1414	250	160	2	159	17593	127	17552	99990	214	4.7	5	5	999	999	9	999999999	0	0	0	88	999	129.4	99	FRA_Chambery
2014	1	15	16	7.2	2.3	71	98580	331	1414	250	100	12	97	10887	504	10769	99990	210	1.5	5	5	999	999	9	999999999	0	0	0	88	999	129.4	99	FRA_Chambery
2014	1	15	17	5	3.3	89	98605	153	1414	260	15	0	15	1814	0	1814	99990	252	1.6	5	5	999	999	9	999999999	0	0	0	88	999	129.4	99	FRA_Chambery
2014	1	15	18	4.2	2.9	91	98591	6	1414	260	0	0	0	0	0	0	99990	285	1.2	5	5	999	999	9	999999999	0	0	0	88	999	129.4	99	FRA_Chambery
2014	1	15	19	3.9	3	94	98560	0	1414	240	0	0	0	0	0	0	99990	213	0.5	5	5	999	999	9	999999999	0	0	0	88	999	129.4	99	FRA_Chambery
2014	1	15	20	3	2.7	98	98509	0	1414	230	0	0	0	0	0	0	99990	192	1.9	5	5	999	999	9	999999999	0	0	0	88	999	129.4	99	FRA_Chambery
2014	1	15	21	2.2	2.2	100	98456	0	1414	250	0	0	0	0	0	0	99990	207	0.8	5	5	999	999	9	999999999	0	0	0	88	999	129.4	99	FRA_Chambery
2014	1	15	22	3.4	2.7	95	98423	0	1414	260	0	0	0	0	0	0	99990	233	1.1	5	5	999	999	9	999999999	0	0	0	88	999	129.4	99	FRA_Chambery
2014	1	15	23	4.2	2.9	91	98430	0	1414	260	0	0	0	0	0	0	99990	179	1	5	5	999	999	9	999999999	0	0	0	88	999	129.4	99	FRA_Chambery
2014	1	15	24	3.5	2.5	93	98420	0	1414	260	0	0	0	0	0	0	99990	190	1.3	5	5	999	999	9	999999999	0	0	0	88	999	129.4	99	FRA_Chambery
2014	1	16	1	3.6	3	96	98358	0	1414	260	0	0	0	0	0	0	99990	206	0.7	5	5	999	999	9	999999999	0	0	0	88	999	129.4	99	FRA_Chambery
2014	1	16	2	3.7	3.3	97	98346	0	1414	260	0	0	0	0	0	0	99990	296	0.7	5	5	999	999	9	999999999	0	0	0	88	999	129.4	99	FRA_Chambery
2014	1	16	3	3.6	3.3	98	98345	0	1414	260	0	0	0	0	0	0	99990	258	1.2	5	5	999	999	9	999999999	0	0	0	88	999	129.4	99	FRA_Chambery
2014	1	16	4	3.3	3.2	99	98232	0	1414	250	0	0	0	0	0	0	99990	188	0.5	5	5	999	999	9	999999999	0	0	0	88	999	129.4	99	FRA_Chambery
2014	1	16	5	2.6	2.6	100	98140	0	1414	250	0	0	0	0	0	0	99990	182	0.3	5	5	999	999	9	999999999	0	0	0	88	999	129.4	99	FRA_Chambery
2014	1	16	6	2.8	2.8	100	98132	0	1414	260	0	0	0	0	0	0	99990	201	0.9	5	5	999	999	9	999999999	0	0	0	88	999	129.4	99	FRA_Chambery
2014	1	16	7	3	3	100	98117	0	1414	260	0	0	0	0	0	0	99990	195	0.3	5	5	999	999	9	999999999	0	0	0	88	999	129.4	99	FRA_Chambery
2014	1	16	8	3.1	3.1	100	98154	0	1414	260	0	0	0	0	0	0	99990	145	0.7	5	5	999	999	9	999999999	0	0	0	88	999	129.4	99	FRA_Chambery
2014	1	16	9	3	3	100	98127	43	1414	270	16	0	16	1736	0	1736	99990	198	1.4	5	5	999	999	9	999999999	0	0	0	88	999	129.4	99	FRA_Chambery
2014	1	16	10	6.6	3.6	81	98091	230	1414	270	49	0	49	5537	2	5537	99990	194	5.3	5	5	999	999	9	999999999	0	0	0	88	999	129.4	99	FRA_Chambery
2014	1	16	11	7.8	4.4	79	98003	391	1414	280	120	0	120	13362	10	13359	99990	202	3.5	5	5	999	999	9	999999999	0	0	0	88	999	129.4	99	FRA_Chambery
2014	1	16	12	10	4.2	67	97876	500	1414	290	87	1	87	10171	34	10159	99990	226	4.2	5	5	999	999	9	999999999	0	0	0	88	999	129.4	99	FRA_Chambery
2014	1	16	13	10.3	4.2	66	97762	551	1414	290	71	0	71	8474	0	8474	99990	236	6.8	5	5	999	999	9	999999999	0	0	0	88	999	129.4	99	FRA_Chambery
2014	1	16	14	10.5	4.7	67	97723	539	1414	280	46	0	46	5641	3	5640	99990	224	5.3	5	5	999	999	9	999999999	0	0	0	88	999	129.4	99	FRA_Chambery
2014	1	16	15	10.9	5	67	97716	465	1414	280	68	0	68	8055	0	8055	99990	215	4.6	5	5	999	999	9	999999999	0	0	0	88	999	129.4	99	FRA_Chambery
2014	1	16	16	10.9	5.3	68	97695	335	1414	290	52	0	52	6081	0	6081	99990	175	2.2	5	5	999	999	9	999999999	0	0	0	88	999	129.4	99	FRA_Chambery
2014	1	16	17	7	5.3	89	97717	158	1414	280	1	0	1	162	0	162	99990	290	1.5	5	5	999	999	9	999999999	0	0	0	88	999	129.4	99	FRA_Chambery
2014	1	16	18	6.7	5.2	90	97745	7	1414	280	0	0	0	0	0	0	99990	180	0.3	5	5	999	999	9	999999999	0	0	0	88	999	129.4	99	FRA_Chambery
2014	1	16	19	7.1	6.1	93	97782	0	1414	280	0	0	0	0	0	0	99990	110	2.1	5	5	999	999	9	999999999	0	0	0	88	999	129.4	99	FRA_Chambery
2014	1	16	20	6.9	6.5	97	97795	0	1414	280	0	0	0	0	0	0	99990	135	1.5	5	5	999	999	9	999999999	0	0	0	88	999	129.4	99	FRA_Chambery
2014	1	16	21	6.7	6.7	100	97830	0	1414	290	0	0	0	0	0	0	99990	228	3	5	5	999	999	9	999999999	0	0	0	88	999	130.4	99	FRA_Chambery
2014	1	16	22	6.7	6.7	100	97881	0	1414	290	0	0	0	0	0	0	99990	160	1.2	5	5	999	999	9	999999999	0	0	0	88	999	133.8	99	FRA_Chambery
2014	1	16	23	6.7	6.7	100	97912	0	1414	290	0	0	0	0	0	0	99990	221	2.5	5	5	999	999	9	999999999	0	0	0	88	999	137.9	99	FRA_Chambery
2014	1	16	24	7	6.9	99	97940	0	1414	280	0	0	0	0	0	0	99990	257	2	5	5	999	999	9	999999999	0	0	0	88	999	140.6	99	FRA_Chambery
2014	1	17	1	6.6	6.5	99	97952	0	1414	280	0	0	0	0	0	0	99990	214	1	5	5	999	999	9	999999999	0	0	0	88	999	143.1	99	FRA_Chambery
2014	1	17	2	6.3	6.3	100	98001	0	1414	280	0	0	0	0	0	0	99990	246	0.3	5	5	999	999	9	999999999	0	0	0	88	999	150.3	99	FRA_Chambery
2014	1	17	3	6.1	6.1	100	98008	0	1414	280	0	0	0	0	0	0	99990	178	1.1	5	5	999	999	9	999999999	0	0	0	88	999	153.8	99	FRA_Chambery
2014	1	17	4	5.5	5.5	100	97950	0	1414	280	0	0	0	0	0	0	99990	164	0.6	5	5	999	999	9	999999999	0	0	0	88	999	156.7	99	FRA_Chambery
2014	1	17	5	5.1	5.1	100	97926	0	1414	280	0	0	0	0	0	0	99990	213	0.6	5	5	999	999	9	999999999	0	0	0	88	999	161.1	99	FRA_Chambery
2014	1	17	6	5	5	100	97924	0	1414	280	0	0	0	0	0	0	99990	326	1	5	5	999	999	9	999999999	0	0	0	88	999	165.4	99	FRA_Chambery
2014	1	17	7	4.8	4.8	100	97920	0	1414	280	0	0	0	0	0	0	99990	309	0.8	5	5	999	999	9	999999999	0	0	0	88	999	168.1	99	FRA_Chambery
2014	1	17	8	4.7	4.7	100	97954	0	1414	280	0	0	0	0	0	0	99990	217	0.6	5	5	999	999	9	999999999	0	0	0	88	999	168.3	99	FRA_Chambery
2014	1	17	9	4.5	4.5	100	97988	45	1414	280	6	0	6	691	0	691	99990	162	0.9	5	5	999	999	9	999999999	0	0	0	88	999	169.4	99	FRA_Chambery
2014	1	17	10	4.4	4.4	100	97989	233	1414	280	9	0	9	1099	0	1099	99990	154	0.6	5	5	999	999	9	999999999	0	0	0	88	999	171	99	FRA_Chambery
2014	1	17	11	5.5	5.2	98	97956	394	1414	270	118	0	118	13170	21	13164	99990	274	1.4	5	5	999	999	9	999999999	0	0	0	88	999	171.3	99	FRA_Chambery
2014	1	17	12	6.2	5	92	97884	504	1414	260	180	13	175	19731	928	19394	99990	180	1.4	5	5	999	999	9	999999999	0	0	0	88	999	171.3	99	FRA_Chambery
2014	1	17	13	6.3	4.6	89	97818	555	1414	270	125	0	124	14316	23	14306	99990	106	1.6	5	5	999	999	9	999999999	0	0	0	88	999	171.3	99	FRA_Chambery
2014	1	17	14	7.3	5.6	89	97771	543	1414	260	283	24	274	30316	2190	29466	99990	76	0.9	5	5	999	999	9	999999999	0	0	0	88	999	171.3	99	FRA_Chambery
2014	1	17	15	7.2	5.5	89	97750	470	1414	240	103	0	103	11749	25	11740	99990	219	0.2	5	5	999	999	9	999999999	0	0	0	88	999	171.3	99	FRA_Chambery
2014	1	17	16	10.2	6	75	97734	340	1414	230	206	596	62	21006	47878	9462	99990	320	0.9	5	5	999	999	9	999999999	0	0	0	88	999	171.3	99	FRA_Chambery
2014	1	17	17	6.1	5.1	93	97743	163	1414	220	10	0	10	1264	0	1264	99990	269	0.8	5	5	999	999	9	999999999	0	0	0	88	999	171.3	99	FRA_Chambery
2014	1	17	18	4.1	4	99	97766	9	1414	220	0	0	0	0	0	0	99990	221	0.3	5	5	999	999	9	999999999	0	0	0	88	999	171.3	99	FRA_Chambery
2014	1	17	19	2.8	2.8	100	97803	0	1414	220	0	0	0	0	0	0	99990	216	0.6	5	5	999	999	9	999999999	0	0	0	88	999	171.3	99	FRA_Chambery
2014	1	17	20	2.5	2.5	100	97825	0	1414	250	0	0	0	0	0	0	99990	200	0.6	5	5	999	999	9	999999999	0	0	0	88	999	171.3	99	FRA_Chambery
2014	1	17	21	2.9	2.9	100	97836	0	1414	250	0	0	0	0	0	0	99990	196	0.7	5	5	999	999	9	999999999	0	0	0	88	999	171.3	99	FRA_Chambery
2014	1	17	22	3.5	3.5	100	97848	0	1414	260	0	0	0	0	0	0	99990	171	0.8	5	5	999	999	9	999999999	0	0	0	88	999	171.3	99	FRA_Chambery
2014	1	17	23	4.7	4.7	100	97847	0	1414	270	0	0	0	0	0	0	99990	276	0.8	5	5	999	999	9	999999999	0	0	0	88	999	171.3	99	FRA_Chambery
2014	1	17	24	5.1	4.8	98	97836	0	1414	270	0	0	0	0	0	0	99990	325	1.7	5	5	999	999	9	999999999	0	0	0	88	999	171.3	99	FRA_Chambery
2014	1	18	1	5.6	4.7	94	97834	0	1413	270	0	0	0	0	0	0	99990	325	1.8	5	5	999	999	9	999999999	0	0	0	88	999	171.3	99	FRA_Chambery
2014	1	18	2	5.7	4.5	92	97834	0	1413	270	0	0	0	0	0	0	99990	322	0.8	5	5	999	999	9	999999999	0	0	0	88	999	171.3	99	FRA_Chambery
2014	1	18	3	5.5	4.5	93	97828	0	1413	270	0	0	0	0	0	0	99990	335	1.5	5	5	999	999	9	999999999	0	0	0	88	999	171.3	99	FRA_Chambery
2014	1	18	4	5.3	4.3	93	97775	0	1413	270	0	0	0	0	0	0	99990	334	1.6	5	5	999	999	9	999999999	0	0	0	88	999	171.3	99	FRA_Chambery
2014	1	18	5	5.2	4.2	93	97729	0	1413	260	0	0	0	0	0	0	99990	321	1.8	5	5	999	999	9	999999999	0	0	0	88	999	171.3	99	FRA_Chambery
2014	1	18	6	5.1	3.9	92	97686	0	1413	250	0	0	0	0	0	0	99990	328	1.3	5	5	999	999	9	999999999	0	0	0	88	999	171.3	99	FRA_Chambery
2014	1	18	7	4.8	3.6	92	97662	0	1413	260	0	0	0	0	0	0	99990	217	1.9	5	5	999	999	9	999999999	0	0	0	88	999	171.3	99	FRA_Chambery
2014	1	18	8	3.6	3.3	98	97646	0	1413	240	0	0	0	0	0	0	99990	179	0.5	5	5	999	999	9	999999999	0	0	0	88	999	171.3	99	FRA_Chambery
2014	1	18	9	2.9	2.9	100	97637	47	1413	230	57	132	53	5984	1372	5939	99990	276	1.5	5	5	999	999	9	999999999	0	0	0	88	999	171.3	99	FRA_Chambery
2014	1	18	10	5.2	3.1	86	97606	236	1413	240	133	33	127	14577	2569	14126	99990	230	3.1	5	5	999	999	9	999999999	0	0	0	88	999	171.3	99	FRA_Chambery
2014	1	18	11	6.7	3.1	78	97574	397	1413	240	259	167	211	27791	13786	23803	99990	255	2.3	5	5	999	999	9	999999999	0	0	0	88	999	171.3	99	FRA_Chambery
2014	1	18	12	6.4	3.6	82	97470	508	1413	250	108	0	107	12392	26	12382	99990	194	1.5	5	5	999	999	9	999999999	0	0	0	88	999	171.3	99	FRA_Chambery
2014	1	18	13	6.1	3.6	84	97356	559	1413	260	107	0	107	12453	12	12448	99990	324	1.8	5	5	999	999	9	999999999	0	0	0	88	999	171.3	99	FRA_Chambery
2014	1	18	14	6.2	3.4	82	97278	548	1413	260	103	0	103	12003	16	11997	99990	308	1.3	5	5	999	999	9	999999999	0	0	0	88	999	171.3	99	FRA_Chambery
2014	1	18	15	6.7	3.7	81	97238	475	1413	250	126	0	126	14183	23	14176	99990	299	2.1	5	5	999	999	9	999999999	0	0	0	88	999	171.3	99	FRA_Chambery
2014	1	18	16	6.4	3.7	83	97214	345	1413	260	64	0	64	7308	0	7308	99990	315	3.2	5	5	999	999	9	999999999	0	0	0	88	999	171.3	99	FRA_Chambery
2014	1	18	17	6.2	3.5	83	97181	168	1413	260	5	0	5	610	0	610	99990	271	2.7	5	5	999	999	9	999999999	0	0	0	88	999	171.3	99	FRA_Chambery
2014	1	18	18	5.8	3.3	84	97190	10	1413	260	0	0	0	0	0	0	99990	105	1.4	5	5	999	999	9	999999999	0	0	0	88	999	171.3	99	FRA_Chambery
2014	1	18	19	5.7	3.2	84	97190	0	1413	250	0	0	0	0	0	0	99990	269	2.8	5	5	999	999	9	999999999	0	0	0	88	999	171.3	99	FRA_Chambery
2014	1	18	20	5.1	3.3	88	97185	0	1413	260	0	0	0	0	0	0	99990	243	0.6	5	5	999	999	9	999999999	0	0	0	88	999	171.3	99	FRA_Chambery
2014	1	18	21	5.1	3.6	90	97188	0	1413	260	0	0	0	0	0	0	99990	215	0.9	5	5	999	999	9	999999999	0	0	0	88	999	171.3	99	FRA_Chambery
2014	1	18	22	4.7	3.5	92	97203	0	1413	260	0	0	0	0	0	0	99990	129	0.8	5	5	999	999	9	999999999	0	0	0	88	999	171.3	99	FRA_Chambery
2014	1	18	23	4.2	3.3	94	97167	0	1413	250	0	0	0	0	0	0	99990	182	0.6	5	5	999	999	9	999999999	0	0	0	88	999	171.3	99	FRA_Chambery
2014	1	18	24	3.3	3	98	97145	0	1413	250	0	0	0	0	0	0	99990	166	1.5	5	5	999	999	9	999999999	0	0	0	88	999	171.3	99	FRA_Chambery
2014	1	19	1	3.3	2.9	97	97105	0	1413	240	0	0	0	0	0	0	99990	146	1.2	5	5	999	999	9	999999999	0	0	0	88	999	171.3	99	FRA_Chambery
2014	1	19	2	2.2	2.2	100	97073	0	1413	230	0	0	0	0	0	0	99990	172	0.6	5	5	999	999	9	999999999	0	0	0	88	999	171.3	99	FRA_Chambery
2014	1	19	3	1.6	1.6	100	97060	0	1413	230	0	0	0	0	0	0	99990	153	0.9	5	5	999	999	9	999999999	0	0	0	88	999	171.3	99	FRA_Chambery
2014	1	19	4	1.7	1.7	100	97046	0	1413	230	0	0	0	0	0	0	99990	156	1.5	5	5	999	999	9	999999999	0	0	0	88	999	171.3	99	FRA_Chambery
2014	1	19	5	1.1	1.1	100	97054	0	1413	250	0	0	0	0	0	0	99990	160	1.2	5	5	999	999	9	999999999	0	0	0	88	999	171.3	99	FRA_Chambery
2014	1	19	6	1.6	1.6	100	97074	0	1413	260	0	0	0	0	0	0	99990	188	0.6	5	5	999	999	9	999999999	0	0	0	88	999	171.3	99	FRA_Chambery
2014	1	19	7	2	2	100	97087	0	1413	260	0	0	0	0	0	0	99990	126	0.9	5	5	999	999	9	999999999	0	0	0	88	999	171.3	99	FRA_Chambery
2014	1	19	8	2.7	2.4	98	97141	0	1413	260	0	0	0	0	0	0	99990	133	0.7	5	5	999	999	9	999999999	0	0	0	88	999	171.3	99	FRA_Chambery
2014	1	19	9	3.8	3.2	96	97188	49	1413	260	58	1	58	5775	7	5774	99990	194	1.8	5	5	999	999	9	999999999	0	0	0	88	999	171.3	99	FRA_Chambery
2014	1	19	10	5.2	3.2	87	97203	239	1413	260	154	42	146	16824	3266	16242	99990	328	2.1	5	5	999	999	9	999999999	0	0	0	88	999	171.3	99	FRA_Chambery
2014	1	19	11	5.3	3.2	86	97178	401	1413	260	86	0	86	9864	17	9859	99990	323	1	5	5	999	999	9	999999999	0	0	0	88	999	171.3	99	FRA_Chambery
2014	1	19	12	6.2	3.7	84	97127	512	1413	270	167	2	166	18557	138	18506	99990	248	1.1	5	5	999	999	9	999999999	0	0	0	88	999	171.3	99	FRA_Chambery
2014	1	19	13	6.6	4.1	84	97079	563	1413	260	141	1	141	16085	55	16063	99990	125	0.6	5	5	999	999	9	999999999	0	0	0	88	999	171.3	99	FRA_Chambery
2014	1	19	14	7.2	4	80	97077	552	1413	270	152	1	151	17158	51	17138	99990	245	0.2	5	5	999	999	9	999999999	0	0	0	88	999	171.3	99	FRA_Chambery
2014	1	19	15	7	4.3	83	97093	480	1413	270	62	0	62	7389	0	7389	99990	93	1.1	5	5	999	999	9	999999999	0	0	0	88	999	171.3	99	FRA_Chambery
2014	1	19	16	6.6	4.3	85	97112	350	1413	270	58	0	58	6731	0	6731	99990	189	1	5	5	999	999	9	999999999	0	0	0	88	999	171.3	99	FRA_Chambery
2014	1	19	17	6.4	4.2	86	97123	173	1413	270	11	0	11	1316	0	1316	99990	192	0.6	5	5	999	999	9	999999999	0	0	0	88	999	171.3	99	FRA_Chambery
2014	1	19	18	5.5	4.6	94	97139	12	1413	270	0	0	0	0	0	0	99990	159	0.3	5	5	999	999	9	999999999	0	0	0	88	999	171.3	99	FRA_Chambery
2014	1	19	19	5.3	4.4	94	97166	0	1413	260	0	0	0	0	0	0	99990	190	0.2	5	5	999	999	9	999999999	0	0	0	88	999	171.3	99	FRA_Chambery
2014	1	19	20	4.5	4.2	98	97185	0	1413	270	0	0	0	0	0	0	99990	172	0.4	5	5	999	999	9	999999999	0	0	0	88	999	171.3	99	FRA_Chambery
2014	1	19	21	4.5	4.5	100	97202	0	1413	270	0	0	0	0	0	0	99990	164	0.5	5	5	999	999	9	999999999	0	0	0	88	999	171.3	99	FRA_Chambery
2014	1	19	22	4.6	4.6	100	97222	0	1413	280	0	0	0	0	0	0	99990	173	0.3	5	5	999	999	9	999999999	0	0	0	88	999	171.3	99	FRA_Chambery
2014	1	19	23	4.8	4.8	100	97247	0	1413	280	0	0	0	0	0	0	99990	224	0.3	5	5	999	999	9	999999999	0	0	0	88	999	171.3	99	FRA_Chambery
2014	1	19	24	4.6	4.6	100	97258	0	1413	280	0	0	0	0	0	0	99990	202	0.5	5	5	999	999	9	999999999	0	0	0	88	999	171.5	99	FRA_Chambery
2014	1	20	1	4.6	4.6	100	97272	0	1413	280	0	0	0	0	0	0	99990	156	0.2	5	5	999	999	9	999999999	0	0	0	88	999	172	99	FRA_Chambery
2014	1	20	2	4.5	4.5	100	97296	0	1413	280	0	0	0	0	0	0	99990	161	0.5	5	5	999	999	9	999999999	0	0	0	88	999	172	99	FRA_Chambery
2014	1	20	3	4.6	4.6	100	97329	0	1413	280	0	0	0	0	0	0	99990	188	0.3	5	5	999	999	9	999999999	0	0	0	88	999	172	99	FRA_Chambery
2014	1	20	4	4.8	4.8	100	97360	0	1413	280	0	0	0	0	0	0	99990	230	0.3	5	5	999	999	9	999999999	0	0	0	88	999	172	99	FRA_Chambery
2014	1	20	5	4.8	4.8	100	97383	0	1413	280	0	0	0	0	0	0	99990	123	0.4	5	5	999	999	9	999999999	0	0	0	88	999	172	99	FRA_Chambery
2014	1	20	6	4.8	4.8	100	97431	0	1413	280	0	0	0	0	0	0	99990	194	0.4	5	5	999	999	9	999999999	0	0	0	88	999	172.1	99	FRA_Chambery
2014	1	20	7	5	5	100	97507	0	1413	280	0	0	0	0	0	0	99990	194	0.6	5	5	999	999	9	999999999	0	0	0	88	999	172.4	99	FRA_Chambery
2014	1	20	8	4.9	4.9	100	97600	0	1413	280	0	0	0	0	0	0	99990	154	1.2	5	5	999	999	9	999999999	0	0	0	88	999	173.9	99	FRA_Chambery
2014	1	20	9	4.9	4.9	100	97688	50	1413	280	12	0	12	1358	0	1358	99990	143	0.4	5	5	999	999	9	999999999	0	0	0	88	999	174.6	99	FRA_Chambery
2014	1	20	10	5	5	100	97774	242	1413	280	33	0	33	3891	0	3891	99990	102	0.8	5	5	999	999	9	999999999	0	0	0	88	999	174.6	99	FRA_Chambery
2014	1	20	11	5.4	5.3	99	97832	405	1413	280	95	0	95	10794	18	10788	99990	261	1.2	5	5	999	999	9	999999999	0	0	0	88	999	174.6	99	FRA_Chambery
2014	1	20	12	5.7	5.3	97	97847	516	1413	280	120	1	119	13683	40	13668	99990	338	1.6	5	5	999	999	9	999999999	0	0	0	88	999	174.6	99	FRA_Chambery
2014	1	20	13	5.9	5.2	95	97863	568	1413	270	112	0	112	13000	22	12991	99990	339	2.1	5	5	999	999	9	999999999	0	0	0	88	999	174.6	99	FRA_Chambery
2014	1	20	14	5.9	4.6	91	97888	557	1413	270	76	0	76	9050	10	9046	99990	207	1.8	5	5	999	999	9	999999999	0	0	0	88	999	174.6	99	FRA_Chambery
2014	1	20	15	5.7	4.4	91	97951	485	1413	270	32	0	32	4032	3	4031	99990	82	0.7	5	5	999	999	9	999999999	0	0	0	88	999	174.6	99	FRA_Chambery
2014	1	20	16	5.5	4.9	96	98018	355	1413	280	14	0	14	1779	0	1779	99990	123	0.6	5	5	999	999	9	999999999	0	0	0	88	999	174.6	99	FRA_Chambery
2014	1	20	17	5.2	4.9	98	98079	178	1413	280	6	0	6	759	0	759	99990	189	0.7	5	5	999	999	9	999999999	0	0	0	88	999	174.8	99	FRA_Chambery
2014	1	20	18	4.8	4.8	100	98138	13	1413	280	0	0	0	0	0	0	99990	134	0.6	5	5	999	999	9	999999999	0	0	0	88	999	175.6	99	FRA_Chambery
2014	1	20	19	4.6	4.6	100	98184	0	1413	280	0	0	0	0	0	0	99990	119	0.2	5	5	999	999	9	999999999	0	0	0	88	999	176	99	FRA_Chambery
2014	1	20	20	4.5	4.5	100	98236	0	1413	280	0	0	0	0	0	0	99990	194	0.4	5	5	999	999	9	999999999	0	0	0	88	999	176.6	99	FRA_Chambery
2014	1	20	21	4.3	4.3	100	98276	0	1413	270	0	0	0	0	0	0	99990	130	0.1	5	5	999	999	9	999999999	0	0	0	88	999	177	99	FRA_Chambery
2014	1	20	22	4.2	4.2	100	98314	0	1413	270	0	0	0	0	0	0	99990	150	0.2	5	5	999	999	9	999999999	0	0	0	88	999	177.3	99	FRA_Chambery
2014	1	20	23	4.1	4.1	100	98325	0	1413	270	0	0	0	0	0	0	99990	312	0.6	5	5	999	999	9	999999999	0	0	0	88	999	177.5	99	FRA_Chambery
2014	1	20	24	3.9	3.9	100	98340	0	1413	270	0	0	0	0	0	0	99990	224	0.4	5	5	999	999	9	999999999	0	0	0	88	999	177.6	99	FRA_Chambery
2014	1	21	1	3.8	3.8	100	98341	0	1413	270	0	0	0	0	0	0	99990	188	0.6	5	5	999	999	9	999999999	0	0	0	88	999	177.7	99	FRA_Chambery
2014	1	21	2	3.7	3.7	100	98379	0	1413	270	0	0	0	0	0	0	99990	168	1	5	5	999	999	9	999999999	0	0	0	88	999	177.7	99	FRA_Chambery
2014	1	21	3	3.7	3.7	100	98407	0	1413	270	0	0	0	0	0	0	99990	165	0.9	5	5	999	999	9	999999999	0	0	0	88	999	177.7	99	FRA_Chambery
2014	1	21	4	3.9	3.9	100	98420	0	1413	270	0	0	0	0	0	0	99990	156	0.6	5	5	999	999	9	999999999	0	0	0	88	999	177.7	99	FRA_Chambery
2014	1	21	5	3.8	3.8	100	98426	0	1413	270	0	0	0	0	0	0	99990	228	0.3	5	5	999	999	9	999999999	0	0	0	88	999	177.7	99	FRA_Chambery
2014	1	21	6	4.1	4.1	100	98457	0	1413	270	0	0	0	0	0	0	99990	303	1.1	5	5	999	999	9	999999999	0	0	0	88	999	177.8	99	FRA_Chambery
2014	1	21	7	4.3	4.2	99	98487	0	1413	270	0	0	0	0	0	0	99990	287	0.4	5	5	999	999	9	999999999	0	0	0	88	999	177.8	99	FRA_Chambery
2014	1	21	8	4.1	4.1	100	98535	0	1413	270	0	0	0	0	0	0	99990	272	1	5	5	999	999	9	999999999	0	0	0	88	999	177.8	99	FRA_Chambery
2014	1	21	9	4.7	4.3	97	98578	53	1413	270	12	0	12	1350	0	1350	99990	231	1.2	5	5	999	999	9	999999999	0	0	0	88	999	177.8	99	FRA_Chambery
2014	1	21	10	4.8	4.4	97	98611	245	1413	270	37	0	37	4306	2	4305	99990	187	0.5	5	5	999	999	9	999999999	0	0	0	88	999	177.8	99	FRA_Chambery
2014	1	21	11	4.9	4	94	98604	408	1413	270	84	0	83	9594	12	9591	99990	277	0.6	5	5	999	999	9	999999999	0	0	0	88	999	177.8	99	FRA_Chambery
2014	1	21	12	5.8	4.1	89	98554	520	1413	270	99	1	99	11552	37	11539	99990	333	0.6	5	5	999	999	9	999999999	0	0	0	88	999	177.8	99	FRA_Chambery
2014	1	21	13	5.9	4.4	90	98488	572	1413	260	141	1	140	16078	36	16063	99990	341	2.8	5	5	999	999	9	999999999	0	0	0	88	999	177.8	99	FRA_Chambery
2014	1	21	14	6.7	4.7	87	98439	562	1413	250	195	1	194	21652	79	21621	99990	324	3.4	5	5	999	999	9	999999999	0	0	0	88	999	177.8	99	FRA_Chambery
2014	1	21	15	6.6	4.3	85	98449	490	1413	260	147	1	147	16413	50	16396	99990	79	2.1	5	5	999	999	9	999999999	0	0	0	88	999	177.8	99	FRA_Chambery
2014	1	21	16	6.6	4.4	86	98479	361	1413	270	54	0	54	6280	2	6280	99990	30	2	5	5	999	999	9	999999999	0	0	0	88	999	177.8	99	FRA_Chambery
2014	1	21	17	6.5	4.7	88	98494	183	1413	270	6	0	6	822	0	822	99990	33	2.1	5	5	999	999	9	999999999	0	0	0	88	999	177.8	99	FRA_Chambery
2014	1	21	18	6.3	4.5	88	98504	15	1413	270	0	0	0	0	0	0	99990	54	1.4	5	5	999	999	9	999999999	0	0	0	88	999	177.8	99	FRA_Chambery
2014	1	21	19	6.2	4.7	90	98512	0	1413	270	0	0	0	0	0	0	99990	306	1	5	5	999	999	9	999999999	0	0	0	88	999	177.8	99	FRA_Chambery
2014	1	21	20	5.7	4.7	93	98506	0	1413	260	0	0	0	0	0	0	99990	323	1.5	5	5	999	999	9	999999999	0	0	0	88	999	177.8	99	FRA_Chambery
2014	1	21	21	5.3	4.4	94	98494	0	1413	240	0	0	0	0	0	0	99990	336	2.1	5	5	999	999	9	999999999	0	0	0	88	999	177.8	99	FRA_Chambery
2014	1	21	22	4.7	4.3	97	98489	0	1413	250	0	0	0	0	0	0	99990	317	0.9	5	5	999	999	9	999999999	0	0	0	88	999	177.8	99	FRA_Chambery
2014	1	21	23	4.5	4.2	98	98481	0	1413	260	0	0	0	0	0	0	99990	342	1.9	5	5	999	999	9	999999999	0	0	0	88	999	177.8	99	FRA_Chambery
2014	1	21	24	4.4	4	97	98464	0	1413	250	0	0	0	0	0	0	99990	211	3.1	5	5	999	999	9	999999999	0	0	0	88	999	177.8	99	FRA_Chambery
2014	1	22	1	4.1	3.8	98	98436	0	1412	260	0	0	0	0	0	0	99990	254	1.5	5	5	999	999	9	999999999	0	0	0	88	999	177.8	99	FRA_Chambery
2014	1	22	2	4	3.9	99	98437	0	1412	250	0	0	0	0	0	0	99990	68	3.2	5	5	999	999	9	999999999	0	0	0	88	999	177.8	99	FRA_Chambery
2014	1	22	3	3.5	3.4	99	98415	0	1412	260	0	0	0	0	0	0	99990	53	3.4	5	5	999	999	9	999999999	0	0	0	88	999	177.8	99	FRA_Chambery
2014	1	22	4	3.2	3.2	100	98426	0	1412	270	0	0	0	0	0	0	99990	82	0.7	5	5	999	999	9	999999999	0	0	0	88	999	177.8	99	FRA_Chambery
2014	1	22	5	3.3	3.3	100	98426	0	1412	270	0	0	0	0	0	0	99990	60	1.5	5	5	999	999	9	999999999	0	0	0	88	999	177.8	99	FRA_Chambery
2014	1	22	6	3.2	3.2	100	98408	0	1412	270	0	0	0	0	0	0	99990	88	0.4	5	5	999	999	9	999999999	0	0	0	88	999	177.8	99	FRA_Chambery
2014	1	22	7	3.2	3.2	100	98427	0	1412	270	0	0	0	0	0	0	99990	126	0.5	5	5	999	999	9	999999999	0	0	0	88	999	177.8	99	FRA_Chambery
2014	1	22	8	3.2	3.2	100	98458	0	1412	270	0	0	0	0	0	0	99990	179	0.2	5	5	999	999	9	999999999	0	0	0	88	999	177.8	99	FRA_Chambery
2014	1	22	9	3.6	3.3	98	98469	55	1412	240	28	0	28	3015	0	3015	99990	106	0.9	5	5	999	999	9	999999999	0	0	0	88	999	177.8	99	FRA_Chambery
2014	1	22	10	3.7	3.6	99	98477	249	1412	230	170	23	166	17404	1565	17113	99990	56	1.6	5	5	999	999	9	999999999	0	0	0	88	999	177.8	99	FRA_Chambery
2014	1	22	11	4.5	3.5	93	98461	412	1412	230	337	618	151	34458	51264	19050	99990	76	1	5	5	999	999	9	999999999	0	0	0	88	999	177.8	99	FRA_Chambery
2014	1	22	12	7.5	4.3	80	98405	524	1412	230	368	521	171	39263	46406	21694	99990	86	1.8	5	5	999	999	9	999999999	0	0	0	88	999	177.8	99	FRA_Chambery
2014	1	22	13	7.6	3.8	77	98343	577	1412	220	460	773	140	48839	71290	19291	99990	85	1.2	5	5	999	999	9	999999999	0	0	0	88	999	177.8	99	FRA_Chambery
2014	1	22	14	8.5	3.1	69	98293	567	1412	220	403	780	87	42928	73530	13094	99990	127	2.3	5	5	999	999	9	999999999	0	0	0	88	999	177.8	99	FRA_Chambery
2014	1	22	15	10.2	3.3	62	98321	495	1412	220	308	674	70	32665	61751	10865	99990	189	1.7	5	5	999	999	9	999999999	0	0	0	88	999	177.8	99	FRA_Chambery
2014	1	22	16	10.5	2.8	59	98375	366	1412	220	202	560	57	20982	46734	8836	99990	300	1.1	5	5	999	999	9	999999999	0	0	0	88	999	177.8	99	FRA_Chambery
2014	1	22	17	6	3.3	83	98440	188	1412	220	16	0	16	1926	0	1926	99990	290	2.2	5	5	999	999	9	999999999	0	0	0	88	999	177.8	99	FRA_Chambery
2014	1	22	18	3.7	2.7	93	98504	17	1412	220	0	0	0	0	0	0	99990	216	0.5	5	5	999	999	9	999999999	0	0	0	88	999	177.8	99	FRA_Chambery
2014	1	22	19	2.9	2.5	97	98556	0	1412	230	0	0	0	0	0	0	99990	209	0.4	5	5	999	999	9	999999999	0	0	0	88	999	177.8	99	FRA_Chambery
2014	1	22	20	2	1.6	97	98612	0	1412	230	0	0	0	0	0	0	99990	223	0.7	5	5	999	999	9	999999999	0	0	0	88	999	177.8	99	FRA_Chambery
2014	1	22	21	1.7	1.5	99	98663	0	1412	240	0	0	0	0	0	0	99990	205	0.4	5	5	999	999	9	999999999	0	0	0	88	999	177.8	99	FRA_Chambery
2014	1	22	22	2.1	2.1	100	98699	0	1412	260	0	0	0	0	0	0	99990	197	0.7	5	5	999	999	9	999999999	0	0	0	88	999	177.8	99	FRA_Chambery
2014	1	22	23	2.5	2.5	100	98725	0	1412	260	0	0	0	0	0	0	99990	192	1.2	5	5	999	999	9	999999999	0	0	0	88	999	177.8	99	FRA_Chambery
2014	1	22	24	2.6	2.6	100	98764	0	1412	260	0	0	0	0	0	0	99990	169	0.3	5	5	999	999	9	999999999	0	0	0	88	999	177.8	99	FRA_Chambery
2014	1	23	1	2.7	2.7	100	98796	0	1412	260	0	0	0	0	0	0	99990	153	0.3	5	5	999	999	9	999999999	0	0	0	88	999	177.8	99	FRA_Chambery
2014	1	23	2	2.7	2.7	100	98812	0	1412	260	0	0	0	0	0	0	99990	164	1.3	5	5	999	999	9	999999999	0	0	0	88	999	177.8	99	FRA_Chambery
2014	1	23	3	3	3	100	98842	0	1412	260	0	0	0	0	0	0	99990	205	0.8	5	5	999	999	9	999999999	0	0	0	88	999	177.8	99	FRA_Chambery
2014	1	23	4	3.2	3.2	100	98881	0	1412	260	0	0	0	0	0	0	99990	185	0.2	5	5	999	999	9	999999999	0	0	0	88	999	177.8	99	FRA_Chambery
2014	1	23	5	3	3	100	98925	0	1412	260	0	0	0	0	0	0	99990	169	0.6	5	5	999	999	9	999999999	0	0	0	88	999	177.8	99	FRA_Chambery
2014	1	23	6	3.2	3.2	100	98962	0	1412	270	0	0	0	0	0	0	99990	192	0.6	5	5	999	999	9	999999999	0	0	0	88	999	177.8	99	FRA_Chambery
2014	1	23	7	3.4	3.4	100	98991	0	1412	270	0	0	0	0	0	0	99990	139	0.9	5	5	999	999	9	999999999	0	0	0	88	999	177.8	99	FRA_Chambery
2014	1	23	8	3.6	3.6	100	99061	0	1412	270	0	0	0	0	0	0	99990	199	0.8	5	5	999	999	9	999999999	0	0	0	88	999	177.9	99	FRA_Chambery
2014	1	23	9	4.1	4.1	100	99128	57	1412	270	16	0	16	1793	0	1793	99990	157	0.9	5	5	999	999	9	999999999	0	0	0	88	999	178.3	99	FRA_Chambery
2014	1	23	10	4.4	4.4	100	99209	253	1412	270	24	0	24	2944	0	2944	99990	171	1	5	5	999	999	9	999999999	0	0	0	88	999	178.3	99	FRA_Chambery
2014	1	23	11	5	4.9	99	99221	416	1412	270	135	1	135	14975	33	14965	99990	123	0.7	5	5	999	999	9	999999999	0	0	0	88	999	178.3	99	FRA_Chambery
2014	1	23	12	5.9	5.3	96	99204	529	1412	270	165	1	165	18461	58	18439	99990	130	1	5	5	999	999	9	999999999	0	0	0	88	999	178.4	99	FRA_Chambery
2014	1	23	13	6.9	5.1	88	99141	582	1412	260	236	45	218	26330	4157	24592	99990	156	0.4	5	5	999	999	9	999999999	0	0	0	88	999	178.4	99	FRA_Chambery
2014	1	23	14	6.3	5.3	93	99114	572	1412	270	98	0	98	11509	0	11509	99990	249	1.3	5	5	999	999	9	999999999	0	0	0	88	999	178.4	99	FRA_Chambery
2014	1	23	15	7.1	5.3	88	99136	500	1412	280	108	0	108	12407	22	12399	99990	186	1.2	5	5	999	999	9	999999999	0	0	0	88	999	178.4	99	FRA_Chambery
2014	1	23	16	6.6	5.4	92	99165	371	1412	270	49	0	49	5801	0	5801	99990	239	0.9	5	5	999	999	9	999999999	0	0	0	88	999	178.4	99	FRA_Chambery
2014	1	23	17	6.6	5.1	90	99163	194	1412	260	15	0	15	1870	0	1870	99990	212	0.8	5	5	999	999	9	999999999	0	0	0	88	999	178.4	99	FRA_Chambery
2014	1	23	18	5.7	5	95	99189	19	1412	270	0	0	0	0	0	0	99990	250	0.2	5	5	999	999	9	999999999	0	0	0	88	999	178.4	99	FRA_Chambery
2014	1	23	19	5.7	5.1	96	99219	0	1412	270	0	0	0	0	0	0	99990	140	0.9	5	5	999	999	9	999999999	0	0	0	88	999	178.5	99	FRA_Chambery
2014	1	23	20	5.1	4.8	98	99184	0	1412	270	0	0	0	0	0	0	99990	224	1.7	5	5	999	999	9	999999999	0	0	0	88	999	178.5	99	FRA_Chambery
2014	1	23	21	5	4.9	99	99115	0	1412	270	0	0	0	0	0	0	99990	196	0.7	5	5	999	999	9	999999999	0	0	0	88	999	178.5	99	FRA_Chambery
2014	1	23	22	4.7	4.7	100	99060	0	1412	270	0	0	0	0	0	0	99990	174	0.8	5	5	999	999	9	999999999	0	0	0	88	999	178.5	99	FRA_Chambery
2014	1	23	23	4.8	4.8	100	99027	0	1412	280	0	0	0	0	0	0	99990	212	0.9	5	5	999	999	9	999999999	0	0	0	88	999	178.5	99	FRA_Chambery
2014	1	23	24	5	4.6	97	99031	0	1412	280	0	0	0	0	0	0	99990	180	0.9	5	5	999	999	9	999999999	0	0	0	88	999	178.6	99	FRA_Chambery
2014	1	24	1	4.7	4.4	98	99033	0	1412	280	0	0	0	0	0	0	99990	126	0.8	5	5	999	999	9	999999999	0	0	0	88	999	180.4	99	FRA_Chambery
2014	1	24	2	3.8	3.4	97	99019	0	1412	270	0	0	0	0	0	0	99990	146	2	5	5	999	999	9	999999999	0	0	0	88	999	182.1	99	FRA_Chambery
2014	1	24	3	3.5	3.5	100	99025	0	1412	270	0	0	0	0	0	0	99990	118	1.4	5	5	999	999	9	999999999	0	0	0	88	999	184.2	99	FRA_Chambery
2014	1	24	4	3.4	3.4	100	99018	0	1412	260	0	0	0	0	0	0	99990	282	1.2	5	5	999	999	9	999999999	0	0	0	88	999	185.4	99	FRA_Chambery
2014	1	24	5	3	3	100	99005	0	1412	250	0	0	0	0	0	0	99990	210	1.1	5	5	999	999	9	999999999	0	0	0	88	999	185.4	99	FRA_Chambery
2014	1	24	6	2.8	2.8	100	98984	0	1412	250	0	0	0	0	0	0	99990	204	1.1	5	5	999	999	9	999999999	0	0	0	88	999	185.4	99	FRA_Chambery
2014	1	24	7	2.9	2.9	100	98979	0	1412	250	0	0	0	0	0	0	99990	148	1	5	5	999	999	9	999999999	0	0	0	88	999	185.4	99	FRA_Chambery
2014	1	24	8	2.9	2.9	100	98984	0	1412	250	0	0	0	0	0	0	99990	280	0.3	5	5	999	999	9	999999999	0	0	0	88	999	185.4	99	FRA_Chambery
2014	1	24	9	3.3	3	98	98989	60	1412	250	31	0	31	3342	0	3342	99990	126	0.9	5	5	999	999	9	999999999	0	0	0	88	999	185.4	99	FRA_Chambery
2014	1	24	10	3.5	3.1	97	98989	256	1412	260	45	0	45	5185	3	5184	99990	99	0.4	5	5	999	999	9	999999999	0	0	0	88	999	185.4	99	FRA_Chambery
2014	1	24	11	3.9	3.3	96	98964	421	1412	260	58	0	58	6919	8	6917	99990	59	1.3	5	5	999	999	9	999999999	0	0	0	88	999	185.4	99	FRA_Chambery
2014	1	24	12	4	3.1	94	98907	533	1412	250	121	0	121	13862	24	13853	99990	107	1.4	5	5	999	999	9	999999999	0	0	0	88	999	185.4	99	FRA_Chambery
2014	1	24	13	4.4	3.5	94	98848	587	1412	250	116	0	116	13557	6	13555	99990	35	2.8	5	5	999	999	9	999999999	0	0	0	88	999	185.4	99	FRA_Chambery
2014	1	24	14	4.7	3.2	90	98775	578	1412	240	152	0	152	17318	20	17310	99990	75	1.9	5	5	999	999	9	999999999	0	0	0	88	999	185.4	99	FRA_Chambery
2014	1	24	15	5	3.2	88	98733	506	1412	210	136	4	134	15261	272	15163	99990	92	2	5	5	999	999	9	999999999	0	0	0	88	999	185.4	99	FRA_Chambery
2014	1	24	16	4.2	2.7	90	98715	377	1412	230	41	0	41	4866	2	4865	99990	151	1.2	5	5	999	999	9	999999999	0	0	0	88	999	185.4	99	FRA_Chambery
2014	1	24	17	4.3	2.6	89	98718	199	1412	230	16	0	16	1968	0	1968	99990	245	1.4	5	5	999	999	9	999999999	0	0	0	88	999	185.4	99	FRA_Chambery
2014	1	24	18	3.1	1.8	91	98735	22	1412	200	0	0	0	0	0	0	99990	185	0.7	5	5	999	999	9	999999999	0	0	0	88	999	185.4	99	FRA_Chambery
2014	1	24	19	2.6	1.9	95	98766	0	1412	200	0	0	0	0	0	0	99990	204	0.9	5	5	999	999	9	999999999	0	0	0	88	999	185.4	99	FRA_Chambery
2014	1	24	20	0.9	0.5	97	98777	0	1412	200	0	0	0	0	0	0	99990	289	0.9	5	5	999	999	9	999999999	0	0	0	88	999	185.4	99	FRA_Chambery
2014	1	24	21	0.3	-0.9	91	98796	0	1412	200	0	0	0	0	0	0	99990	188	1.8	5	5	999	999	9	999999999	0	0	0	88	999	185.4	99	FRA_Chambery
2014	1	24	22	2.4	-1.1	77	98843	0	1412	200	0	0	0	0	0	0	99990	246	1.9	5	5	999	999	9	999999999	0	0	0	88	999	185.4	99	FRA_Chambery
2014	1	24	23	1.7	-1.4	79	98885	0	1412	200	0	0	0	0	0	0	99990	162	1.1	5	5	999	999	9	999999999	0	0	0	88	999	185.4	99	FRA_Chambery
2014	1	24	24	0.9	-1.5	83	98943	0	1412	200	0	0	0	0	0	0	99990	199	0.9	5	5	999	999	9	999999999	0	0	0	88	999	185.4	99	FRA_Chambery
2014	1	25	1	1.5	-1.4	80	98969	0	1411	200	0	0	0	0	0	0	99990	249	1.2	5	5	999	999	9	999999999	0	0	0	88	999	185.4	99	FRA_Chambery
2014	1	25	2	0.1	-1.5	88	98992	0	1411	190	0	0	0	0	0	0	99990	269	1.3	5	5	999	999	9	999999999	0	0	0	88	999	185.4	99	FRA_Chambery
2014	1	25	3	0.5	-1.5	85	99030	0	1411	190	0	0	0	0	0	0	99990	215	1.9	5	5	999	999	9	999999999	0	0	0	88	999	185.4	99	FRA_Chambery
2014	1	25	4	0.8	-1.7	82	99064	0	1411	190	0	0	0	0	0	0	99990	133	2.7	5	5	999	999	9	999999999	0	0	0	88	999	185.4	99	FRA_Chambery
2014	1	25	5	-1.9	-2.5	95	99097	0	1411	190	0	0	0	0	0	0	99990	163	0.9	5	5	999	999	9	999999999	0	0	0	88	999	185.4	99	FRA_Chambery
2014	1	25	6	-3.1	-3.2	99	99097	0	1411	190	0	0	0	0	0	0	99990	189	1.2	5	5	999	999	9	999999999	0	0	0	88	999	185.4	99	FRA_Chambery
2014	1	25	7	-2.7	-2.8	99	99123	0	1411	190	0	0	0	0	0	0	99990	159	0.8	5	5	999	999	9	999999999	0	0	0	88	999	185.4	99	FRA_Chambery
2014	1	25	8	-3.5	-3.6	99	99161	0	1411	190	2	0	2	0	0	0	99990	188	0.7	5	5	999	999	9	999999999	0	0	0	88	999	185.4	99	FRA_Chambery
2014	1	25	9	-2.5	-2.6	99	99166	62	1411	200	102	491	77	8984	12787	8351	99990	142	0.8	5	5	999	999	9	999999999	0	0	0	88	999	185.4	99	FRA_Chambery
2014	1	25	10	0.7	-1.2	86	99187	260	1411	200	242	525	140	23558	36132	16537	99990	70	0.8	5	5	999	999	9	999999999	0	0	0	88	999	185.4	99	FRA_Chambery
2014	1	25	11	2.5	-1.3	75	99168	425	1411	200	347	812	95	35511	70614	13611	99990	170	1.7	5	5	999	999	9	999999999	0	0	0	88	999	185.4	99	FRA_Chambery
2014	1	25	12	4.6	-1.2	65	99098	538	1411	200	414	826	93	43714	77048	13741	99990	91	3	5	5	999	999	9	999999999	0	0	0	88	999	185.4	99	FRA_Chambery
2014	1	25	13	5.3	-1	63	99040	592	1411	210	453	844	94	48115	80656	13787	99990	267	1.3	5	5	999	999	9	999999999	0	0	0	88	999	185.4	99	FRA_Chambery
2014	1	25	14	6.9	-0.7	58	99003	583	1411	210	429	720	128	45904	67197	17855	99990	250	2.1	5	5	999	999	9	999999999	0	0	0	88	999	185.4	99	FRA_Chambery
2014	1	25	15	7.1	-0.7	57	99062	511	1411	250	190	93	156	20751	8539	17634	99990	316	1.8	5	5	999	999	9	999999999	0	0	0	88	999	185.4	99	FRA_Chambery
2014	1	25	16	6	-0.4	63	99118	383	1411	260	89	0	89	10049	17	10044	99990	272	0.7	5	5	999	999	9	999999999	0	0	0	88	999	185.4	99	FRA_Chambery
2014	1	25	17	5.4	-0.4	66	99197	205	1411	260	26	0	26	3037	0	3037	99990	197	1.3	5	5	999	999	9	999999999	0	0	0	88	999	185.4	99	FRA_Chambery
2014	1	25	18	4.7	0.4	74	99239	24	1411	240	0	0	0	0	0	0	99990	180	0.8	5	5	999	999	9	999999999	0	0	0	88	999	185.4	99	FRA_Chambery
2014	1	25	19	3.5	0.7	82	99299	0	1411	250	0	0	0	0	0	0	99990	252	0.8	5	5	999	999	9	999999999	0	0	0	88	999	185.4	99	FRA_Chambery
2014	1	25	20	2.8	1	88	99244	0	1411	240	0	0	0	0	0	0	99990	173	1.6	5	5	999	999	9	999999999	0	0	0	88	999	185.4	99	FRA_Chambery
2014	1	25	21	1.9	0.3	89	99371	0	1411	240	0	0	0	0	0	0	99990	192	0.9	5	5	999	999	9	999999999	0	0	0	88	999	185.4	99	FRA_Chambery
2014	1	25	22	2.3	0.5	88	99349	0	1411	260	0	0	0	0	0	0	99990	172	2.2	5	5	999	999	9	999999999	0	0	0	88	999	185.4	99	FRA_Chambery
2014	1	25	23	1.6	0.4	92	99331	0	1411	260	0	0	0	0	0	0	99990	168	0.4	5	5	999	999	9	999999999	0	0	0	88	999	185.4	99	FRA_Chambery
2014	1	25	24	2.2	0.6	89	99370	0	1411	250	0	0	0	0	0	0	99990	179	0.8	5	5	999	999	9	999999999	0	0	0	88	999	185.4	99	FRA_Chambery
2014	1	26	1	2.2	0.6	89	99305	0	1411	260	0	0	0	0	0	0	99990	205	2.8	5	5	999	999	9	999999999	0	0	0	88	999	185.4	99	FRA_Chambery
2014	1	26	2	2.1	0.8	91	99223	0	1411	270	0	0	0	0	0	0	99990	176	1.9	5	5	999	999	9	999999999	0	0	0	88	999	185.4	99	FRA_Chambery
2014	1	26	3	2.7	1.5	92	99269	0	1411	270	0	0	0	0	0	0	99990	200	2.6	5	5	999	999	9	999999999	0	0	0	88	999	185.5	99	FRA_Chambery
2014	1	26	4	2.7	2	95	99183	0	1411	270	0	0	0	0	0	0	99990	192	1.2	5	5	999	999	9	999999999	0	0	0	88	999	185.5	99	FRA_Chambery
2014	1	26	5	2.7	1.7	93	99172	0	1411	270	0	0	0	0	0	0	99990	194	3.6	5	5	999	999	9	999999999	0	0	0	88	999	185.5	99	FRA_Chambery
2014	1	26	6	2.9	2.2	95	99250	0	1411	260	0	0	0	0	0	0	99990	260	1.6	5	5	999	999	9	999999999	0	0	0	88	999	185.5	99	FRA_Chambery
2014	1	26	7	3.7	2.5	92	99230	0	1411	260	0	0	0	0	0	0	99990	201	0.8	5	5	999	999	9	999999999	0	0	0	88	999	185.5	99	FRA_Chambery
2014	1	26	8	2.9	2.5	97	99257	0	1411	260	0	0	0	0	0	0	99990	237	0.8	5	5	999	999	9	999999999	0	0	0	88	999	185.5	99	FRA_Chambery
2014	1	26	9	3.1	2.8	98	99238	65	1411	260	9	0	9	1042	0	1042	99990	205	1.3	5	5	999	999	9	999999999	0	0	0	88	999	185.5	99	FRA_Chambery
2014	1	26	10	3.4	3.1	98	99213	264	1411	260	58	0	58	6622	5	6621	99990	235	1.6	5	5	999	999	9	999999999	0	0	0	88	999	185.5	99	FRA_Chambery
2014	1	26	11	4.6	3.6	93	99200	430	1411	260	88	0	88	10150	5	10148	99990	169	0.6	5	5	999	999	9	999999999	0	0	0	88	999	185.5	99	FRA_Chambery
2014	1	26	12	6.7	4.5	86	99106	543	1411	250	258	43	241	28628	3980	27065	99990	192	0.5	5	5	999	999	9	999999999	0	0	0	88	999	185.5	99	FRA_Chambery
2014	1	26	13	8.3	4.5	77	98932	597	1411	250	250	6	247	27387	527	27161	99990	195	1.7	5	5	999	999	9	999999999	0	0	0	88	999	185.5	99	FRA_Chambery
2014	1	26	14	9.3	4.3	71	98768	588	1411	240	339	216	248	36702	19959	28290	99990	190	2.2	5	5	999	999	9	999999999	0	0	0	88	999	185.5	99	FRA_Chambery
2014	1	26	15	8.6	3.5	70	98654	517	1411	270	141	1	140	15871	42	15856	99990	162	1.9	5	5	999	999	9	999999999	0	0	0	88	999	185.5	99	FRA_Chambery
2014	1	26	16	7.9	1.9	66	98519	388	1411	270	31	0	31	3833	0	3833	99990	161	2.4	5	5	999	999	9	999999999	0	0	0	88	999	185.5	99	FRA_Chambery
2014	1	26	17	7.7	2.2	68	98391	211	1411	270	9	0	9	1111	0	1111	99990	218	1.5	5	5	999	999	9	999999999	0	0	0	88	999	185.5	99	FRA_Chambery
2014	1	26	18	6.9	2.6	74	98346	27	1411	270	0	0	0	0	0	0	99990	237	2.3	5	5	999	999	9	999999999	0	0	0	88	999	185.5	99	FRA_Chambery
2014	1	26	19	6.6	2.3	74	98255	0	1411	280	0	0	0	0	0	0	99990	224	1.2	5	5	999	999	9	999999999	0	0	0	88	999	185.5	99	FRA_Chambery
2014	1	26	20	7	2.1	71	98156	0	1411	280	0	0	0	0	0	0	99990	210	3.6	5	5	999	999	9	999999999	0	0	0	88	999	185.5	99	FRA_Chambery
2014	1	26	21	7.4	2.1	69	98047	0	1411	280	0	0	0	0	0	0	99990	224	6.1	5	5	999	999	9	999999999	0	0	0	88	999	185.7	99	FRA_Chambery
2014	1	26	22	5.5	3.5	87	97976	0	1411	280	0	0	0	0	0	0	99990	225	6.6	5	5	999	999	9	999999999	0	0	0	88	999	187.8	99	FRA_Chambery
2014	1	26	23	4.9	3.7	92	97864	0	1411	280	0	0	0	0	0	0	99990	220	6.8	5	5	999	999	9	999999999	0	0	0	88	999	189.8	99	FRA_Chambery
2014	1	26	24	4.7	4	95	97726	0	1411	280	0	0	0	0	0	0	99990	219	7.5	5	5	999	999	9	999999999	0	0	0	88	999	191.1	99	FRA_Chambery
2014	1	27	1	4.5	4.1	97	97591	0	1411	280	0	0	0	0	0	0	99990	209	6.3	5	5	999	999	9	999999999	0	0	0	88	999	192.3	99	FRA_Chambery
2014	1	27	2	4.4	4	97	97650	0	1411	280	0	0	0	0	0	0	99990	199	8.8	5	5	999	999	9	999999999	0	0	0	88	999	198.7	99	FRA_Chambery
2014	1	27	3	5.7	4.5	92	97700	0	1411	270	0	0	0	0	0	0	99990	184	3.8	5	5	999	999	9	999999999	0	0	0	88	999	204.3	99	FRA_Chambery
2014	1	27	4	6.4	4.9	90	97753	0	1411	270	0	0	0	0	0	0	99990	153	2.4	5	5	999	999	9	999999999	0	0	0	88	999	204.3	99	FRA_Chambery
2014	1	27	5	8.2	3.3	71	97795	0	1411	270	0	1	0	0	0	0	99990	132	0.9	5	5	999	999	9	999999999	0	0	0	88	999	204.4	99	FRA_Chambery
2014	1	27	6	8.1	1.9	65	97889	0	1411	250	0	0	0	0	0	0	99990	62	2.7	5	5	999	999	9	999999999	0	0	0	88	999	204.7	99	FRA_Chambery
2014	1	27	7	6.3	2.8	78	97947	0	1411	230	0	0	0	0	0	0	99990	168	5	5	5	999	999	9	999999999	0	0	0	88	999	204.7	99	FRA_Chambery
2014	1	27	8	5.1	2.8	85	97944	0	1411	250	0	0	0	0	0	0	99990	240	0.4	5	5	999	999	9	999999999	0	0	0	88	999	204.7	99	FRA_Chambery
2014	1	27	9	4.4	2.9	90	97908	68	1411	250	45	0	45	4739	0	4739	99990	206	0.1	5	5	999	999	9	999999999	0	0	0	88	999	204.7	99	FRA_Chambery
2014	1	27	10	5.9	3.6	85	97835	269	1411	250	227	205	186	23527	14143	20690	99990	181	0.4	5	5	999	999	9	999999999	0	0	0	88	999	204.7	99	FRA_Chambery
2014	1	27	11	7.7	3	72	97726	434	1411	220	409	700	187	41468	59008	22761	99990	155	0.8	5	5	999	999	9	999999999	0	0	0	88	999	204.7	99	FRA_Chambery
2014	1	27	12	8.5	1.6	62	97622	548	1411	230	174	140	119	19418	13134	14211	99990	117	0.9	5	5	999	999	9	999999999	0	0	0	88	999	204.7	99	FRA_Chambery
2014	1	27	13	11.3	2.9	56	97547	603	1411	230	500	840	136	52982	78633	18898	99990	94	1.1	5	5	999	999	9	999999999	0	0	0	88	999	204.7	99	FRA_Chambery
2014	1	27	14	9.1	0.8	56	97494	594	1411	250	104	0	104	12259	0	12259	99990	244	1.3	5	5	999	999	9	999999999	0	0	0	88	999	204.7	99	FRA_Chambery
2014	1	27	15	9.4	-2.5	42	97458	523	1411	230	119	0	119	13709	12	13704	99990	151	1.1	5	5	999	999	9	999999999	0	0	0	88	999	204.7	99	FRA_Chambery
2014	1	27	16	9.4	-1.4	46	97498	394	1411	260	86	7	84	9712	311	9625	99990	150	0.3	5	5	999	999	9	999999999	0	0	0	88	999	205.2	99	FRA_Chambery
2014	1	27	17	3.7	2.1	89	97596	216	1411	260	26	0	26	3115	0	3115	99990	194	4.2	5	5	999	999	9	999999999	0	0	0	88	999	206.6	99	FRA_Chambery
2014	1	27	18	3.2	2.2	93	97620	29	1411	240	0	0	0	0	0	0	99990	235	2.2	5	5	999	999	9	999999999	0	0	0	88	999	207.4	99	FRA_Chambery
2014	1	27	19	2	1.6	97	97611	0	1411	200	0	0	0	0	0	0	99990	173	1.9	5	5	999	999	9	999999999	0	0	0	88	999	207.5	99	FRA_Chambery
2014	1	27	20	1.1	0.9	99	97601	0	1411	200	0	0	0	0	0	0	99990	157	1.2	5	5	999	999	9	999999999	0	0	0	88	999	207.5	99	FRA_Chambery
2014	1	27	21	0.2	0.2	100	97604	0	1411	200	0	0	0	0	0	0	99990	231	0.2	5	5	999	999	9	999999999	0	0	0	88	999	207.5	99	FRA_Chambery
2014	1	27	22	-0.4	-0.4	100	97596	0	1411	200	0	0	0	0	0	0	99990	211	0.5	5	5	999	999	9	999999999	0	0	0	88	999	207.5	99	FRA_Chambery
2014	1	27	23	-0.3	-0.3	100	97598	0	1411	230	0	0	0	0	0	0	99990	172	0.2	5	5	999	999	9	999999999	0	0	0	88	999	207.5	99	FRA_Chambery
2014	1	27	24	-0.2	-0.2	100	97590	0	1411	250	0	0	0	0	0	0	99990	166	0.5	5	5	999	999	9	999999999	0	0	0	88	999	207.5	99	FRA_Chambery
2014	1	28	1	0.3	0.3	100	97591	0	1410	260	0	0	0	0	0	0	99990	159	0.6	5	5	999	999	9	999999999	0	0	0	88	999	207.5	99	FRA_Chambery
2014	1	28	2	0.4	0.4	100	97584	0	1410	260	0	0	0	0	0	0	99990	163	1.2	5	5	999	999	9	999999999	0	0	0	88	999	207.5	99	FRA_Chambery
2014	1	28	3	0.5	0.5	100	97604	0	1410	260	0	0	0	0	0	0	99990	175	0.5	5	5	999	999	9	999999999	0	0	0	88	999	207.5	99	FRA_Chambery
2014	1	28	4	0.6	0.6	100	97601	0	1410	260	0	0	0	0	0	0	99990	190	0.8	5	5	999	999	9	999999999	0	0	0	88	999	207.5	99	FRA_Chambery
2014	1	28	5	0.6	0.6	100	97623	0	1410	260	0	0	0	0	0	0	99990	70	0.4	5	5	999	999	9	999999999	0	0	0	88	999	207.5	99	FRA_Chambery
2014	1	28	6	0.6	0.6	100	97612	0	1410	250	0	0	0	0	0	0	99990	148	0.1	5	5	999	999	9	999999999	0	0	0	88	999	207.5	99	FRA_Chambery
2014	1	28	7	0.7	0.7	100	97641	0	1410	260	0	0	0	0	0	0	99990	173	1.3	5	5	999	999	9	999999999	0	0	0	88	999	207.5	99	FRA_Chambery
2014	1	28	8	0.9	0.9	100	97662	0	1410	250	0	0	0	0	0	0	99990	167	1	5	5	999	999	9	999999999	0	0	0	88	999	207.5	99	FRA_Chambery
2014	1	28	9	1.1	1.1	100	97641	72	1410	240	75	0	75	7505	8	7505	99990	200	1.1	5	5	999	999	9	999999999	0	0	0	88	999	207.5	99	FRA_Chambery
2014	1	28	10	1.8	1.1	95	97595	273	1410	200	250	675	112	23781	47690	14056	99990	195	1.3	5	5	999	999	9	999999999	0	0	0	88	999	207.5	99	FRA_Chambery
2014	1	28	11	3.3	0.7	83	97568	439	1410	210	381	804	123	39040	69262	16834	99990	180	2	5	5	999	999	9	999999999	0	0	0	88	999	207.5	99	FRA_Chambery
2014	1	28	12	5.8	0.5	69	97476	553	1410	210	326	360	182	34926	33492	21520	99990	186	2	5	5	999	999	9	999999999	0	0	0	88	999	207.5	99	FRA_Chambery
2014	1	28	13	7.1	-0.1	60	97368	608	1410	220	477	866	98	50743	83129	14374	99990	195	2.5	5	5	999	999	9	999999999	0	0	0	88	999	207.5	99	FRA_Chambery
2014	1	28	14	6.1	-1.1	59	97257	600	1410	250	214	1	213	23851	115	23801	99990	182	2.1	5	5	999	999	9	999999999	0	0	0	88	999	207.5	99	FRA_Chambery
2014	1	28	15	7.9	-1.4	51	97179	529	1410	220	304	174	238	32824	15950	26802	99990	183	2.5	5	5	999	999	9	999999999	0	0	0	88	999	207.5	99	FRA_Chambery
2014	1	28	16	7.2	-0.7	57	97104	400	1410	210	98	63	81	11234	5422	9692	99990	216	2.2	5	5	999	999	9	999999999	0	0	0	88	999	207.5	99	FRA_Chambery
2014	1	28	17	5.7	-0.7	63	97032	222	1410	220	32	0	32	3751	0	3751	99990	229	3.1	5	5	999	999	9	999999999	0	0	0	88	999	207.5	99	FRA_Chambery
2014	1	28	18	4.7	-1	66	97026	32	1410	230	0	0	0	0	0	0	99990	193	3.2	5	5	999	999	9	999999999	0	0	0	88	999	207.5	99	FRA_Chambery
2014	1	28	19	3.6	-0.4	75	97035	0	1410	240	0	0	0	0	0	0	99990	201	2	5	5	999	999	9	999999999	0	0	0	88	999	207.5	99	FRA_Chambery
2014	1	28	20	3.5	-0.6	74	97048	0	1410	220	0	0	0	0	0	0	99990	187	2.2	5	5	999	999	9	999999999	0	0	0	88	999	207.5	99	FRA_Chambery
2014	1	28	21	2.3	-1	78	97041	0	1410	210	0	0	0	0	0	0	99990	184	2.3	5	5	999	999	9	999999999	0	0	0	88	999	207.5	99	FRA_Chambery
2014	1	28	22	1.1	-0.9	86	97024	0	1410	220	0	0	0	0	0	0	99990	274	1.2	5	5	999	999	9	999999999	0	0	0	88	999	207.5	99	FRA_Chambery
2014	1	28	23	1.7	-0.8	83	96993	0	1410	210	0	0	0	0	0	0	99990	292	1.2	5	5	999	999	9	999999999	0	0	0	88	999	207.5	99	FRA_Chambery
2014	1	28	24	0.3	-1	90	96982	0	1410	200	0	0	0	0	0	0	99990	185	0.2	5	5	999	999	9	999999999	0	0	0	88	999	207.5	99	FRA_Chambery
2014	1	29	1	-1	-1.7	94	96958	0	1410	210	0	0	0	0	0	0	99990	191	1	5	5	999	999	9	999999999	0	0	0	88	999	207.5	99	FRA_Chambery
2014	1	29	2	-1.6	-1.8	98	96981	0	1410	210	0	0	0	0	0	0	99990	168	0.3	5	5	999	999	9	999999999	0	0	0	88	999	207.5	99	FRA_Chambery
2014	1	29	3	-1.9	-2	99	96965	0	1410	200	0	0	0	0	0	0	99990	182	1.1	5	5	999	999	9	999999999	0	0	0	88	999	207.5	99	FRA_Chambery
2014	1	29	4	-2.1	-2.3	98	96936	0	1410	200	0	0	0	0	0	0	99990	158	0.4	5	5	999	999	9	999999999	0	0	0	88	999	207.5	99	FRA_Chambery
2014	1	29	5	-2.4	-2.5	99	96939	0	1410	240	0	0	0	0	0	0	99990	232	1.1	5	5	999	999	9	999999999	0	0	0	88	999	207.5	99	FRA_Chambery
2014	1	29	6	-1.3	-1.7	97	96956	0	1410	250	0	0	0	0	0	0	99990	164	1.9	5	5	999	999	9	999999999	0	0	0	88	999	207.5	99	FRA_Chambery
2014	1	29	7	-0.6	-1.3	94	96985	0	1410	250	0	0	0	0	0	0	99990	167	0.2	5	5	999	999	9	999999999	0	0	0	88	999	207.5	99	FRA_Chambery
2014	1	29	8	0	-0.7	94	97035	0	1410	260	1	0	1	0	0	0	99990	164	1	5	5	999	999	9	999999999	0	0	0	88	999	207.5	99	FRA_Chambery
2014	1	29	9	0.4	-0.5	93	97052	75	1410	260	21	0	21	2400	0	2400	99990	268	0.2	5	5	999	999	9	999999999	0	0	0	88	999	207.5	99	FRA_Chambery
2014	1	29	10	1.9	0.1	88	97088	278	1410	250	60	0	60	6871	5	6870	99990	327	0.8	5	5	999	999	9	999999999	0	0	0	88	999	207.5	99	FRA_Chambery
2014	1	29	11	2.8	0.3	84	97142	444	1410	260	160	1	160	17621	44	17607	99990	255	3	5	5	999	999	9	999999999	0	0	0	88	999	207.5	99	FRA_Chambery
2014	1	29	12	3.5	0.5	81	97138	558	1410	260	89	0	89	10552	6	10550	99990	310	1.5	5	5	999	999	9	999999999	0	0	0	88	999	207.5	99	FRA_Chambery
2014	1	29	13	3.6	0.3	79	97118	614	1410	260	70	0	70	8531	10	8527	99990	199	1.7	5	5	999	999	9	999999999	0	0	0	88	999	207.5	99	FRA_Chambery
2014	1	29	14	4.2	0.1	75	97110	605	1410	260	106	0	106	12491	22	12481	99990	179	0.9	5	5	999	999	9	999999999	0	0	0	88	999	207.5	99	FRA_Chambery
2014	1	29	15	3.8	0.7	80	97124	534	1410	270	34	0	34	4303	0	4303	99990	206	1.3	5	5	999	999	9	999999999	0	0	0	88	999	207.5	99	FRA_Chambery
2014	1	29	16	3.3	2	91	97172	406	1410	270	18	0	18	2285	0	2285	99990	191	2.3	5	5	999	999	9	999999999	0	0	0	88	999	208.3	99	FRA_Chambery
2014	1	29	17	2.9	2.3	96	97218	228	1410	270	7	0	7	861	0	861	99990	204	3.2	5	5	999	999	9	999999999	0	0	0	88	999	209.4	99	FRA_Chambery
2014	1	29	18	4.1	2.9	92	97285	36	1410	270	0	0	0	0	0	0	99990	194	2.5	5	5	999	999	9	999999999	0	0	0	88	999	210.1	99	FRA_Chambery
2014	1	29	19	3.4	3.1	98	97374	0	1410	270	0	0	0	0	0	0	99990	192	3.2	5	5	999	999	9	999999999	0	0	0	88	999	211	99	FRA_Chambery
2014	1	29	20	3.4	3	97	97448	0	1410	260	0	0	0	0	0	0	99990	193	3.7	5	5	999	999	9	999999999	0	0	0	88	999	211.3	99	FRA_Chambery
2014	1	29	21	2.8	2.4	97	97516	0	1410	260	0	0	0	0	0	0	99990	222	3.4	5	5	999	999	9	999999999	0	0	0	88	999	211.3	99	FRA_Chambery
2014	1	29	22	4.1	2.6	90	97548	0	1410	260	0	0	0	0	0	0	99990	221	5.5	5	5	999	999	9	999999999	0	0	0	88	999	211.3	99	FRA_Chambery
2014	1	29	23	3.8	2.5	91	97579	0	1410	240	0	0	0	0	0	0	99990	192	3.3	5	5	999	999	9	999999999	0	0	0	88	999	211.3	99	FRA_Chambery
2014	1	29	24	2.7	2	95	97583	0	1410	210	0	0	0	0	0	0	99990	217	2.6	5	5	999	999	9	999999999	0	0	0	88	999	211.3	99	FRA_Chambery
2014	1	30	1	1.4	1.2	99	97601	0	1410	200	0	0	0	0	0	0	99990	197	0.8	5	5	999	999	9	999999999	0	0	0	88	999	211.3	99	FRA_Chambery
2014	1	30	2	0.6	0.6	100	97655	0	1410	230	0	0	0	0	0	0	99990	183	0.9	5	5	999	999	9	999999999	0	0	0	88	999	211.3	99	FRA_Chambery
2014	1	30	3	0	0	100	97659	0	1410	230	0	0	0	0	0	0	99990	216	0.7	5	5	999	999	9	999999999	0	0	0	88	999	211.3	99	FRA_Chambery
2014	1	30	4	0.2	0.2	100	97653	0	1410	210	0	0	0	0	0	0	99990	141	0.5	5	5	999	999	9	999999999	0	0	0	88	999	211.3	99	FRA_Chambery
2014	1	30	5	-0.7	-0.7	100	97688	0	1410	210	0	0	0	0	0	0	99990	162	0.2	5	5	999	999	9	999999999	0	0	0	88	999	211.3	99	FRA_Chambery
2014	1	30	6	-1	-1	100	97696	0	1410	220	0	0	0	0	0	0	99990	180	0.4	5	5	999	999	9	999999999	0	0	0	88	999	211.3	99	FRA_Chambery
2014	1	30	7	-0.3	-0.3	100	97689	0	1410	230	0	0	0	0	0	0	99990	150	1.8	5	5	999	999	9	999999999	0	0	0	88	999	211.3	99	FRA_Chambery
2014	1	30	8	-0.4	-0.4	100	97718	0	1410	240	0	0	0	0	0	0	99990	155	1.2	5	5	999	999	9	999999999	0	0	0	88	999	211.3	99	FRA_Chambery
2014	1	30	9	0.2	0.2	100	97731	78	1410	240	39	0	39	4203	0	4203	99990	262	0.8	5	5	999	999	9	999999999	0	0	0	88	999	211.3	99	FRA_Chambery
2014	1	30	10	2	1.1	94	97749	282	1410	250	76	0	76	8514	3	8513	99990	194	1.4	5	5	999	999	9	999999999	0	0	0	88	999	211.3	99	FRA_Chambery
2014	1	30	11	3	1.5	90	97739	449	1410	260	88	0	88	10169	14	10165	99990	198	1.1	5	5	999	999	9	999999999	0	0	0	88	999	211.3	99	FRA_Chambery
2014	1	30	12	3.8	2	88	97663	564	1410	260	67	0	67	8152	14	8147	99990	259	1.7	5	5	999	999	9	999999999	0	0	0	88	999	211.3	99	FRA_Chambery
2014	1	30	13	4.4	2.3	86	97584	619	1410	260	142	1	142	16376	43	16356	99990	304	2.3	5	5	999	999	9	999999999	0	0	0	88	999	211.3	99	FRA_Chambery
2014	1	30	14	4.9	1.9	81	97545	611	1410	260	96	0	96	11429	5	11427	99990	305	3.4	5	5	999	999	9	999999999	0	0	0	88	999	211.3	99	FRA_Chambery
2014	1	30	15	5	2	81	97542	540	1410	260	62	0	62	7506	9	7503	99990	245	2.4	5	5	999	999	9	999999999	0	0	0	88	999	211.3	99	FRA_Chambery
2014	1	30	16	5.2	1.5	77	97555	412	1410	260	37	0	37	4504	0	4504	99990	312	1.9	5	5	999	999	9	999999999	0	0	0	88	999	211.3	99	FRA_Chambery
2014	1	30	17	5	1.8	80	97583	234	1410	270	5	0	5	703	0	703	99990	316	1.1	5	5	999	999	9	999999999	0	0	0	88	999	211.3	99	FRA_Chambery
2014	1	30	18	4.7	1.2	78	97585	39	1410	260	0	0	0	0	0	0	99990	110	1.6	5	5	999	999	9	999999999	0	0	0	88	999	211.3	99	FRA_Chambery
2014	1	30	19	4.3	2	85	97646	0	1410	260	0	0	0	0	0	0	99990	207	1.7	5	5	999	999	9	999999999	0	0	0	88	999	211.3	99	FRA_Chambery
2014	1	30	20	3.5	1.9	89	97712	0	1410	250	0	0	0	0	0	0	99990	199	1.7	5	5	999	999	9	999999999	0	0	0	88	999	211.3	99	FRA_Chambery
2014	1	30	21	3	1.7	91	97753	0	1410	250	0	0	0	0	0	0	99990	210	1.6	5	5	999	999	9	999999999	0	0	0	88	999	211.3	99	FRA_Chambery
2014	1	30	22	2.9	1.6	91	97763	0	1410	240	0	0	0	0	0	0	99990	199	2.3	5	5	999	999	9	999999999	0	0	0	88	999	211.3	99	FRA_Chambery
2014	1	30	23	2.3	1.1	92	97804	0	1410	220	0	0	0	0	0	0	99990	199	2.2	5	5	999	999	9	999999999	0	0	0	88	999	211.3	99	FRA_Chambery
2014	1	30	24	1.8	1.2	96	97824	0	1410	250	0	0	0	0	0	0	99990	160	2	5	5	999	999	9	999999999	0	0	0	88	999	211.3	99	FRA_Chambery
2014	1	31	1	1.2	1	99	97844	0	1409	250	0	0	0	0	0	0	99990	167	1.3	5	5	999	999	9	999999999	0	0	0	88	999	211.3	99	FRA_Chambery
2014	1	31	2	0.7	0.7	100	97875	0	1409	230	0	0	0	0	0	0	99990	203	1.1	5	5	999	999	9	999999999	0	0	0	88	999	211.3	99	FRA_Chambery
2014	1	31	3	0.2	0.2	100	97898	0	1409	210	0	0	0	0	0	0	99990	172	1	5	5	999	999	9	999999999	0	0	0	88	999	211.3	99	FRA_Chambery
2014	1	31	4	-0.7	-0.7	100	97948	0	1409	210	0	0	0	0	0	0	99990	184	0.6	5	5	999	999	9	999999999	0	0	0	88	999	211.3	99	FRA_Chambery
2014	1	31	5	-0.9	-0.9	100	97994	0	1409	240	0	0	0	0	0	0	99990	189	0.9	5	5	999	999	9	999999999	0	0	0	88	999	211.3	99	FRA_Chambery
2014	1	31	6	-0.6	-0.6	100	98035	0	1409	220	0	0	0	0	0	0	99990	158	0.6	5	5	999	999	9	999999999	0	0	0	88	999	211.3	99	FRA_Chambery
2014	1	31	7	-1.2	-1.2	100	98110	0	1409	200	0	0	0	0	0	0	99990	175	0.6	5	5	999	999	9	999999999	0	0	0	88	999	211.3	99	FRA_Chambery
2014	1	31	8	-1.7	-1.7	100	98138	0	1409	200	1	0	1	0	0	0	99990	173	0.2	5	5	999	999	9	999999999	0	0	0	88	999	211.3	99	FRA_Chambery
2014	1	31	9	-0.6	-0.6	100	98214	82	1409	200	82	95	76	8634	3455	8400	99990	112	0.3	5	5	999	999	9	999999999	0	0	0	88	999	211.3	99	FRA_Chambery
2014	1	31	10	0.4	0.4	100	98324	287	1409	200	193	307	128	19662	21952	14955	99990	153	0.8	5	5	999	999	9	999999999	0	0	0	88	999	211.3	99	FRA_Chambery
2014	1	31	11	2.8	1.5	91	98369	454	1409	210	317	562	130	33150	48769	16960	99990	103	1.2	5	5	999	999	9	999999999	0	0	0	88	999	211.3	99	FRA_Chambery
2014	1	31	12	5	1.1	76	98342	569	1409	210	407	631	147	43246	58329	19194	99990	197	0.7	5	5	999	999	9	999999999	0	0	0	88	999	211.3	99	FRA_Chambery
2014	1	31	13	6.9	1.4	68	98312	625	1409	210	444	672	142	48112	63452	19551	99990	91	0.4	5	5	999	999	9	999999999	0	0	0	88	999	211.3	99	FRA_Chambery
2014	1	31	14	8.4	2.8	68	98294	617	1409	210	425	684	122	46069	64747	17405	99990	151	1.7	5	5	999	999	9	999999999	0	0	0	88	999	211.3	99	FRA_Chambery
2014	1	31	15	7.2	1.9	69	98286	546	1409	210	351	643	100	37947	59700	14626	99990	168	2	5	5	999	999	9	999999999	0	0	0	88	999	211.3	99	FRA_Chambery
2014	1	31	16	8.4	1.8	63	98317	418	1409	210	229	540	69	24451	46956	10484	99990	277	1.1	5	5	999	999	9	999999999	0	0	0	88	999	211.3	99	FRA_Chambery
2014	1	31	17	5.1	1.8	79	98337	240	1409	210	20	0	20	2393	0	2393	99990	241	0.6	5	5	999	999	9	999999999	0	0	0	88	999	211.3	99	FRA_Chambery
2014	1	31	18	2.1	1.2	94	98334	42	1409	210	0	0	0	0	0	0	99990	194	0.4	5	5	999	999	9	999999999	0	0	0	88	999	211.3	99	FRA_Chambery
2014	1	31	19	1	0	93	98352	0	1409	210	0	0	0	0	0	0	99990	195	0.8	5	5	999	999	9	999999999	0	0	0	88	999	211.3	99	FRA_Chambery
2014	1	31	20	0	-0.2	98	98407	0	1409	210	0	0	0	0	0	0	99990	191	0.1	5	5	999	999	9	999999999	0	0	0	88	999	211.3	99	FRA_Chambery
2014	1	31	21	-0.6	-0.6	100	98400	0	1409	210	0	0	0	0	0	0	99990	162	1.2	5	5	999	999	9	999999999	0	0	0	88	999	211.3	99	FRA_Chambery
2014	1	31	22	-0.5	-0.6	99	98347	0	1409	210	0	0	0	0	0	0	99990	184	1.5	5	5	999	999	9	999999999	0	0	0	88	999	211.3	99	FRA_Chambery
2014	1	31	23	-0.4	-0.6	98	98336	0	1409	200	0	0	0	0	0	0	99990	157	0.2	5	5	999	999	9	999999999	0	0	0	88	999	211.3	99	FRA_Chambery
2014	1	31	24	-1.3	-1.4	99	98291	0	1409	200	0	0	0	0	0	0	99990	166	0.4	5	5	999	999	9	999999999	0	0	0	88	999	211.3	99	FRA_Chambery
2014	2	1	1	-1.7	-1.8	99	98277	0	1409	200	0	0	0	0	0	0	99990	222	0.9	5	5	999	999	9	999999999	0	0	0	88	999	211.3	99	FRA_Chambery
2014	2	1	2	-1.7	-1.7	100	98189	0	1409	200	0	0	0	0	0	0	99990	154	0.5	5	5	999	999	9	999999999	0	0	0	88	999	211.3	99	FRA_Chambery
2014	2	1	3	-0.8	-0.9	99	98068	0	1409	200	0	0	0	0	0	0	99990	163	1.6	5	5	999	999	9	999999999	0	0	0	88	999	211.3	99	FRA_Chambery
2014	2	1	4	-0.8	-0.8	100	97981	0	1409	200	0	1	0	0	0	0	99990	186	2.5	5	5	999	999	9	999999999	0	0	0	88	999	211.3	99	FRA_Chambery
2014	2	1	5	-0.9	-1.3	97	98035	0	1409	200	0	0	0	0	0	0	99990	222	1.1	5	5	999	999	9	999999999	0	0	0	88	999	211.3	99	FRA_Chambery
2014	2	1	6	-2.1	-2.1	100	98025	0	1409	200	0	0	0	0	0	0	99990	188	0.2	5	5	999	999	9	999999999	0	0	0	88	999	211.3	99	FRA_Chambery
2014	2	1	7	-2.5	-2.5	100	98017	0	1409	220	0	0	0	0	0	0	99990	193	0.6	5	5	999	999	9	999999999	0	0	0	88	999	211.3	99	FRA_Chambery
2014	2	1	8	-1.3	-1.3	100	98043	0	1409	250	9	0	9	0	0	0	99990	179	1.5	5	5	999	999	9	999999999	0	0	0	88	999	211.3	99	FRA_Chambery
2014	2	1	9	0.1	0.1	100	98020	86	1409	230	77	15	76	7710	297	7689	99990	147	1	5	5	999	999	9	999999999	0	0	0	88	999	211.3	99	FRA_Chambery
2014	2	1	10	0.3	0.3	100	98075	292	1409	250	205	194	163	21432	14385	18294	99990	225	1.1	5	5	999	999	9	999999999	0	0	0	88	999	211.3	99	FRA_Chambery
2014	2	1	11	1.9	0.9	93	98094	459	1409	250	83	0	83	9695	0	9695	99990	181	1.5	5	5	999	999	9	999999999	0	0	0	88	999	211.3	99	FRA_Chambery
2014	2	1	12	2.8	1	88	98010	575	1409	250	130	1	129	14951	42	14933	99990	146	0.4	5	5	999	999	9	999999999	0	0	0	88	999	211.3	99	FRA_Chambery
2014	2	1	13	4	1.5	84	97971	631	1409	250	116	0	116	13605	12	13600	99990	170	1.4	5	5	999	999	9	999999999	0	0	0	88	999	211.3	99	FRA_Chambery
2014	2	1	14	4.6	1.4	80	97930	623	1409	260	108	0	108	12782	0	12782	99990	192	1.2	5	5	999	999	9	999999999	0	0	0	88	999	211.3	99	FRA_Chambery
2014	2	1	15	4.8	1.5	79	97928	553	1409	260	62	0	62	7493	5	7491	99990	139	0.8	5	5	999	999	9	999999999	0	0	0	88	999	211.3	99	FRA_Chambery
2014	2	1	16	5.1	2.3	82	97943	424	1409	260	43	0	43	5187	0	5187	99990	197	1.2	5	5	999	999	9	999999999	0	0	0	88	999	211.3	99	FRA_Chambery
2014	2	1	17	5.9	1.8	75	97932	246	1409	260	20	1	20	2408	1	2407	99990	194	1.3	5	5	999	999	9	999999999	0	0	0	88	999	211.3	99	FRA_Chambery
2014	2	1	18	4.6	2.1	84	97931	46	1409	260	0	0	0	0	0	0	99990	178	1.2	5	5	999	999	9	999999999	0	0	0	88	999	211.3	99	FRA_Chambery
2014	2	1	19	4.1	2.3	88	97945	0	1409	260	0	0	0	0	0	0	99990	211	0.7	5	5	999	999	9	999999999	0	0	0	88	999	211.3	99	FRA_Chambery
2014	2	1	20	3.5	2.3	92	97987	0	1409	270	0	0	0	0	0	0	99990	175	0.8	5	5	999	999	9	999999999	0	0	0	88	999	211.3	99	FRA_Chambery
2014	2	1	21	4	2.7	91	98023	0	1409	270	0	0	0	0	0	0	99990	223	0.4	5	5	999	999	9	999999999	0	0	0	88	999	211.3	99	FRA_Chambery
2014	2	1	22	5.8	4.8	93	98046	0	1409	270	0	0	0	0	0	0	99990	190	2.4	5	5	999	999	9	999999999	0	0	0	88	999	211.3	99	FRA_Chambery
2014	2	1	23	5.1	4.2	94	98073	0	1409	280	0	0	0	0	0	0	99990	125	1.3	5	5	999	999	9	999999999	0	0	0	88	999	211.3	99	FRA_Chambery
2014	2	1	24	5	4.7	98	98112	0	1409	280	0	0	0	0	0	0	99990	126	2.2	5	5	999	999	9	999999999	0	0	0	88	999	211.8	99	FRA_Chambery
2014	2	2	1	4.4	4.4	100	98138	0	1408	280	0	0	0	0	0	0	99990	125	0.5	5	5	999	999	9	999999999	0	0	0	88	999	213.1	99	FRA_Chambery
2014	2	2	2	4.4	4.4	100	98188	0	1408	280	0	0	0	0	0	0	99990	44	1.5	5	5	999	999	9	999999999	0	0	0	88	999	215.5	99	FRA_Chambery
2014	2	2	3	4.2	3.9	98	98233	0	1408	270	0	0	0	0	0	0	99990	39	1.4	5	5	999	999	9	999999999	0	0	0	88	999	216.7	99	FRA_Chambery
2014	2	2	4	3.8	3.4	97	98271	0	1408	270	0	0	0	0	0	0	99990	77	1.9	5	5	999	999	9	999999999	0	0	0	88	999	217.7	99	FRA_Chambery
2014	2	2	5	3.5	3.1	97	98328	0	1408	270	0	0	0	0	0	0	99990	260	1	5	5	999	999	9	999999999	0	0	0	88	999	218.2	99	FRA_Chambery
2014	2	2	6	3.4	3.1	98	98391	0	1408	270	0	0	0	0	0	0	99990	223	0.2	5	5	999	999	9	999999999	0	0	0	88	999	218.4	99	FRA_Chambery
2014	2	2	7	3.4	3.1	98	98470	0	1408	270	0	0	0	0	0	0	99990	268	1.1	5	5	999	999	9	999999999	0	0	0	88	999	218.6	99	FRA_Chambery
2014	2	2	8	3.4	3.1	98	98537	0	1408	270	0	0	0	0	0	0	99990	284	1.1	5	5	999	999	9	999999999	0	0	0	88	999	218.7	99	FRA_Chambery
2014	2	2	9	3.6	3.3	98	98612	90	1408	270	18	0	18	2080	0	2080	99990	234	0.4	5	5	999	999	9	999999999	0	0	0	88	999	218.9	99	FRA_Chambery
2014	2	2	10	4	3.4	96	98681	297	1408	270	57	0	56	6491	5	6489	99990	227	0.9	5	5	999	999	9	999999999	0	0	0	88	999	219.1	99	FRA_Chambery
2014	2	2	11	4.6	3.9	95	98734	465	1408	270	102	0	102	11688	16	11682	99990	80	0.7	5	5	999	999	9	999999999	0	0	0	88	999	219.2	99	FRA_Chambery
2014	2	2	12	4.8	3.9	94	98744	581	1408	270	171	0	171	19279	34	19265	99990	38	0.8	5	5	999	999	9	999999999	0	0	0	88	999	219.2	99	FRA_Chambery
2014	2	2	13	5.4	4.2	92	98708	637	1408	270	131	1	131	15234	36	15217	99990	45	0.8	5	5	999	999	9	999999999	0	0	0	88	999	219.2	99	FRA_Chambery
2014	2	2	14	5.8	4.3	90	98703	629	1408	270	146	0	146	16833	31	16819	99990	44	2.9	5	5	999	999	9	999999999	0	0	0	88	999	219.2	99	FRA_Chambery
2014	2	2	15	6.2	4.9	91	98722	559	1408	280	109	0	109	12670	6	12667	99990	242	1.5	5	5	999	999	9	999999999	0	0	0	88	999	219.2	99	FRA_Chambery
2014	2	2	16	6.5	5.3	92	98734	430	1408	280	67	0	67	7810	0	7810	99990	271	0.8	5	5	999	999	9	999999999	0	0	0	88	999	219.2	99	FRA_Chambery
2014	2	2	17	6.3	5.1	92	98755	252	1408	270	18	0	18	2215	0	2215	99990	265	0.8	5	5	999	999	9	999999999	0	0	0	88	999	219.2	99	FRA_Chambery
2014	2	2	18	5.8	5.1	95	98757	50	1408	270	0	0	0	0	0	0	99990	200	1	5	5	999	999	9	999999999	0	0	0	88	999	219.2	99	FRA_Chambery
2014	2	2	19	5	5	100	98770	0	1408	270	0	0	0	0	0	0	99990	211	0.5	5	5	999	999	9	999999999	0	0	0	88	999	219.2	99	FRA_Chambery
2014	2	2	20	4.9	4.6	98	98758	0	1408	270	0	0	0	0	0	0	99990	23	0.8	5	5	999	999	9	999999999	0	0	0	88	999	219.2	99	FRA_Chambery
2014	2	2	21	6	4	87	98763	0	1408	270	0	0	0	0	0	0	99990	24	2.2	5	5	999	999	9	999999999	0	0	0	88	999	219.2	99	FRA_Chambery
2014	2	2	22	5.8	3.8	87	98752	0	1408	270	0	0	0	0	0	0	99990	63	1.6	5	5	999	999	9	999999999	0	0	0	88	999	219.2	99	FRA_Chambery
2014	2	2	23	6.1	3.3	82	98719	0	1408	270	0	0	0	0	0	0	99990	18	1.9	5	5	999	999	9	999999999	0	0	0	88	999	219.2	99	FRA_Chambery
2014	2	2	24	5.6	3.3	85	98688	0	1408	270	0	0	0	0	0	0	99990	12	1.6	5	5	999	999	9	999999999	0	0	0	88	999	219.2	99	FRA_Chambery
2014	2	3	1	5.6	3.3	85	98644	0	1408	270	0	0	0	0	0	0	99990	35	2.2	5	5	999	999	9	999999999	0	0	0	88	999	219.2	99	FRA_Chambery
2014	2	3	2	5.6	2.9	83	98598	0	1408	270	0	0	0	0	0	0	99990	308	1.5	5	5	999	999	9	999999999	0	0	0	88	999	219.2	99	FRA_Chambery
2014	2	3	3	5.4	2.4	81	98542	0	1408	260	0	0	0	0	0	0	99990	212	1.9	5	5	999	999	9	999999999	0	0	0	88	999	219.2	99	FRA_Chambery
2014	2	3	4	5	2.2	82	98471	0	1408	240	0	0	0	0	0	0	99990	50	1.7	5	5	999	999	9	999999999	0	0	0	88	999	219.2	99	FRA_Chambery
2014	2	3	5	4.1	2.1	87	98405	0	1408	240	0	0	0	0	0	0	99990	143	1.2	5	5	999	999	9	999999999	0	0	0	88	999	219.2	99	FRA_Chambery
2014	2	3	6	1.9	1.5	97	98353	0	1408	250	0	0	0	0	0	0	99990	155	2.8	5	5	999	999	9	999999999	0	0	0	88	999	219.2	99	FRA_Chambery
2014	2	3	7	1.9	1.6	98	98333	0	1408	250	0	0	0	0	0	0	99990	157	1	5	5	999	999	9	999999999	0	0	0	88	999	219.2	99	FRA_Chambery
2014	2	3	8	1.9	1.8	99	98328	0	1408	220	2	0	2	0	0	0	99990	133	1.6	5	5	999	999	9	999999999	0	0	0	88	999	219.2	99	FRA_Chambery
2014	2	3	9	1.6	1.4	99	98323	95	1408	220	70	80	63	7457	3249	7202	99990	168	0.9	5	5	999	999	9	999999999	0	0	0	88	999	219.2	99	FRA_Chambery
2014	2	3	10	3.1	2.4	95	98313	302	1408	220	236	567	108	23366	41996	13883	99990	174	0.6	5	5	999	999	9	999999999	0	0	0	88	999	219.2	99	FRA_Chambery
2014	2	3	11	4.3	2.8	90	98258	470	1408	220	341	499	170	36153	43388	21223	99990	138	1.1	5	5	999	999	9	999999999	0	0	0	88	999	219.2	99	FRA_Chambery
2014	2	3	12	7.1	2.4	72	98162	586	1408	220	390	627	123	42417	58822	17410	99990	187	0.2	5	5	999	999	9	999999999	0	0	0	88	999	219.2	99	FRA_Chambery
2014	2	3	13	8.3	3	69	98073	643	1408	230	526	825	144	56098	78132	19894	99990	156	0.7	5	5	999	999	9	999999999	0	0	0	88	999	219.2	99	FRA_Chambery
2014	2	3	14	8.7	1.8	62	97994	635	1408	250	239	6	236	26511	526	26271	99990	234	0.8	5	5	999	999	9	999999999	0	0	0	88	999	219.2	99	FRA_Chambery
2014	2	3	15	8.2	2.2	66	97967	565	1408	230	178	1	177	19921	49	19901	99990	117	1.2	5	5	999	999	9	999999999	0	0	0	88	999	219.2	99	FRA_Chambery
2014	2	3	16	8.6	2.2	64	97968	436	1408	230	170	270	86	19089	23031	11931	99990	255	1	5	5	999	999	9	999999999	0	0	0	88	999	219.2	99	FRA_Chambery
2014	2	3	17	7.4	2.5	71	97990	258	1408	240	45	0	45	5212	0	5212	99990	221	0.7	5	5	999	999	9	999999999	0	0	0	88	999	219.2	99	FRA_Chambery
2014	2	3	18	5.6	3.5	86	98044	54	1408	250	0	0	0	0	0	0	99990	229	0.4	5	5	999	999	9	999999999	0	0	0	88	999	219.2	99	FRA_Chambery
2014	2	3	19	4.6	3.3	91	98075	0	1408	250	0	0	0	0	0	0	99990	196	0.1	5	5	999	999	9	999999999	0	0	0	88	999	219.2	99	FRA_Chambery
2014	2	3	20	4.2	3.2	93	98112	0	1408	250	0	0	0	0	0	0	99990	180	0.5	5	5	999	999	9	999999999	0	0	0	88	999	219.2	99	FRA_Chambery
2014	2	3	21	3.5	2.9	96	98181	0	1408	260	0	0	0	0	0	0	99990	171	0.4	5	5	999	999	9	999999999	0	0	0	88	999	219.2	99	FRA_Chambery
2014	2	3	22	3.6	3	96	98241	0	1408	270	0	0	0	0	0	0	99990	181	0.5	5	5	999	999	9	999999999	0	0	0	88	999	219.2	99	FRA_Chambery
2014	2	3	23	4	3.1	94	98277	0	1408	270	0	0	0	0	0	0	99990	266	0.5	5	5	999	999	9	999999999	0	0	0	88	999	219.2	99	FRA_Chambery
2014	2	3	24	5.4	3.4	87	98294	0	1408	270	0	0	0	0	0	0	99990	174	0.1	5	5	999	999	9	999999999	0	0	0	88	999	219.2	99	FRA_Chambery
2014	2	4	1	4.7	3.5	92	98293	0	1408	270	0	0	0	0	0	0	99990	201	0.2	5	5	999	999	9	999999999	0	0	0	88	999	219.2	99	FRA_Chambery
2014	2	4	2	4.3	3.7	96	98264	0	1408	260	0	0	0	0	0	0	99990	187	0.8	5	5	999	999	9	999999999	0	0	0	88	999	219.2	99	FRA_Chambery
2014	2	4	3	4.2	3.8	97	98281	0	1408	230	0	0	0	0	0	0	99990	215	1.3	5	5	999	999	9	999999999	0	0	0	88	999	219.2	99	FRA_Chambery
2014	2	4	4	2.4	2.4	100	98271	0	1408	250	0	0	0	0	0	0	99990	218	1.4	5	5	999	999	9	999999999	0	0	0	88	999	219.2	99	FRA_Chambery
2014	2	4	5	2.4	2.4	100	98314	0	1408	260	0	0	0	0	0	0	99990	175	1.5	5	5	999	999	9	999999999	0	0	0	88	999	219.2	99	FRA_Chambery
2014	2	4	6	2.7	2.7	100	98363	0	1408	260	0	0	0	0	0	0	99990	143	0.8	5	5	999	999	9	999999999	0	0	0	88	999	219.2	99	FRA_Chambery
2014	2	4	7	2.8	2.8	100	98409	0	1408	250	0	0	0	0	0	0	99990	202	0.3	5	5	999	999	9	999999999	0	0	0	88	999	219.2	99	FRA_Chambery
2014	2	4	8	3.1	3.1	100	98461	0	1408	250	1	0	1	0	0	0	99990	201	1.9	5	5	999	999	9	999999999	0	0	0	88	999	219.2	99	FRA_Chambery
2014	2	4	9	3.4	3.4	100	98490	100	1408	250	66	214	48	6933	8496	6236	99990	137	0.9	5	5	999	999	9	999999999	0	0	0	88	999	219.2	99	FRA_Chambery
2014	2	4	10	5.1	4.4	95	98537	308	1408	250	121	3	121	13112	134	13081	99990	106	0.7	5	5	999	999	9	999999999	0	0	0	88	999	219.2	99	FRA_Chambery
2014	2	4	11	6.1	4.8	91	98573	476	1408	250	182	1	182	19969	42	19955	99990	114	0.6	5	5	999	999	9	999999999	0	0	0	88	999	219.2	99	FRA_Chambery
2014	2	4	12	7.6	4.4	80	98543	592	1408	240	254	1	253	27832	123	27779	99990	280	1.3	5	5	999	999	9	999999999	0	0	0	88	999	219.2	99	FRA_Chambery
2014	2	4	13	8.3	5.1	80	98516	649	1408	250	305	19	296	33243	1786	32407	99990	205	1.6	5	5	999	999	9	999999999	0	0	0	88	999	219.2	99	FRA_Chambery
2014	2	4	14	8.6	4.8	77	98440	642	1408	230	514	678	201	54484	63185	25366	99990	59	1.9	5	5	999	999	9	999999999	0	0	0	88	999	219.2	99	FRA_Chambery
2014	2	4	15	9.2	4.8	74	98392	571	1408	230	405	544	182	43330	49393	23138	99990	85	3.3	5	5	999	999	9	999999999	0	0	0	88	999	219.2	99	FRA_Chambery
2014	2	4	16	9.6	5	73	98324	443	1408	220	260	598	72	27627	52743	10994	99990	283	2.2	5	5	999	999	9	999999999	0	0	0	88	999	219.2	99	FRA_Chambery
2014	2	4	17	7	4.3	83	98291	264	1408	220	24	0	24	2854	0	2854	99990	262	1.3	5	5	999	999	9	999999999	0	0	0	88	999	219.2	99	FRA_Chambery
2014	2	4	18	4.7	3.7	93	98258	58	1408	220	0	0	0	0	0	0	99990	206	0.6	5	5	999	999	9	999999999	0	0	0	88	999	219.2	99	FRA_Chambery
2014	2	4	19	3	2.6	97	98237	0	1408	210	0	0	0	0	0	0	99990	184	0.3	5	5	999	999	9	999999999	0	0	0	88	999	219.2	99	FRA_Chambery
2014	2	4	20	1.5	1.5	100	98198	0	1408	210	0	0	0	0	0	0	99990	211	0.6	5	5	999	999	9	999999999	0	0	0	88	999	219.2	99	FRA_Chambery
2014	2	4	21	1	1	100	98174	0	1408	210	0	0	0	0	0	0	99990	233	1.3	5	5	999	999	9	999999999	0	0	0	88	999	219.2	99	FRA_Chambery
2014	2	4	22	0.5	0.5	100	98137	0	1408	210	0	0	0	0	0	0	99990	231	1	5	5	999	999	9	999999999	0	0	0	88	999	219.2	99	FRA_Chambery
2014	2	4	23	0.3	0.3	100	98069	0	1408	210	0	0	0	0	0	0	99990	168	0.2	5	5	999	999	9	999999999	0	0	0	88	999	219.2	99	FRA_Chambery
2014	2	4	24	0.2	0.2	100	97965	0	1408	210	0	0	0	0	0	0	99990	172	0.2	5	5	999	999	9	999999999	0	0	0	88	999	219.2	99	FRA_Chambery
2014	2	5	1	0.7	0.7	100	97853	0	1407	230	0	0	0	0	0	0	99990	145	1.2	5	5	999	999	9	999999999	0	0	0	88	999	219.2	99	FRA_Chambery
2014	2	5	2	1.1	1.1	100	97788	0	1407	240	0	0	0	0	0	0	99990	138	0.8	5	5	999	999	9	999999999	0	0	0	88	999	219.2	99	FRA_Chambery
2014	2	5	3	2.5	1.8	95	97803	0	1407	250	0	0	0	0	0	0	99990	199	1.6	5	5	999	999	9	999999999	0	0	0	88	999	219.2	99	FRA_Chambery
2014	2	5	4	1.8	1.5	98	97725	0	1407	250	0	0	0	0	0	0	99990	234	1	5	5	999	999	9	999999999	0	0	0	88	999	219.2	99	FRA_Chambery
2014	2	5	5	2.3	2.2	99	97626	0	1407	270	0	0	0	0	0	0	99990	203	0.8	5	5	999	999	9	999999999	0	0	0	88	999	219.2	99	FRA_Chambery
2014	2	5	6	7.5	0.4	61	97584	0	1407	270	0	0	0	0	0	0	99990	141	3.6	5	5	999	999	9	999999999	0	0	0	88	999	219.2	99	FRA_Chambery
2014	2	5	7	5	2.2	82	97511	0	1407	270	0	0	0	0	0	0	99990	214	0.6	5	5	999	999	9	999999999	0	0	0	88	999	219.2	99	FRA_Chambery
2014	2	5	8	6.7	1.8	71	97472	0	1407	280	0	0	0	0	0	0	99990	188	1.6	5	5	999	999	9	999999999	0	0	0	88	999	219.2	99	FRA_Chambery
2014	2	5	9	9.2	-0.1	52	97404	104	1407	280	16	0	16	1894	0	1894	99990	218	3.7	5	5	999	999	9	999999999	0	0	0	88	999	219.2	99	FRA_Chambery
2014	2	5	10	9.7	0	51	97417	313	1407	280	21	0	21	2624	0	2624	99990	226	5.9	5	5	999	999	9	999999999	0	0	0	88	999	219.2	99	FRA_Chambery
2014	2	5	11	9.6	1	55	97483	482	1407	280	34	0	34	4283	0	4283	99990	212	5.2	5	5	999	999	9	999999999	0	0	0	88	999	219.2	99	FRA_Chambery
2014	2	5	12	9.7	1.6	57	97481	598	1407	290	39	0	39	4952	0	4952	99990	192	3.5	5	5	999	999	9	999999999	0	0	0	88	999	219.2	99	FRA_Chambery
2014	2	5	13	7.8	5.1	83	97571	655	1407	290	10	0	10	1399	0	1399	99990	190	3	5	5	999	999	9	999999999	0	0	0	88	999	223	99	FRA_Chambery
2014	2	5	14	7.1	5.1	87	97657	648	1407	280	12	0	12	1695	0	1695	99990	185	3.1	5	5	999	999	9	999999999	0	0	0	88	999	227.8	99	FRA_Chambery
2014	2	5	15	5.9	5	94	97808	578	1407	280	14	0	14	1930	0	1930	99990	206	3	5	5	999	999	9	999999999	0	0	0	88	999	233.9	99	FRA_Chambery
2014	2	5	16	5.3	4.6	95	97904	449	1407	280	18	0	18	2318	0	2318	99990	227	2.1	5	5	999	999	9	999999999	0	0	0	88	999	236.6	99	FRA_Chambery
2014	2	5	17	5	4.4	96	98005	270	1407	260	13	0	13	1628	0	1628	99990	213	1.4	5	5	999	999	9	999999999	0	0	0	88	999	236.9	99	FRA_Chambery
2014	2	5	18	5	4	93	98098	62	1407	250	0	0	0	0	0	0	99990	193	3.4	5	5	999	999	9	999999999	0	0	0	88	999	237	99	FRA_Chambery
2014	2	5	19	4.6	3.6	93	98186	0	1407	220	0	0	0	0	0	0	99990	198	2.8	5	5	999	999	9	999999999	0	0	0	88	999	237	99	FRA_Chambery
2014	2	5	20	4.2	3.3	94	98243	0	1407	250	0	0	0	0	0	0	99990	205	3.3	5	5	999	999	9	999999999	0	0	0	88	999	237	99	FRA_Chambery
2014	2	5	21	3.8	3.1	95	98317	0	1407	240	0	0	0	0	0	0	99990	210	2.8	5	5	999	999	9	999999999	0	0	0	88	999	237	99	FRA_Chambery
2014	2	5	22	3.7	3	95	98372	0	1407	260	0	0	0	0	0	0	99990	214	2.6	5	5	999	999	9	999999999	0	0	0	88	999	237	99	FRA_Chambery
2014	2	5	23	3.7	2.8	94	98437	0	1407	260	0	0	0	0	0	0	99990	212	3.5	5	5	999	999	9	999999999	0	0	0	88	999	237	99	FRA_Chambery
2014	2	5	24	4.1	2.9	92	98480	0	1407	250	0	0	0	0	0	0	99990	221	2	5	5	999	999	9	999999999	0	0	0	88	999	237	99	FRA_Chambery
2014	2	6	1	3.7	2.5	92	98530	0	1407	240	0	0	0	0	0	0	99990	210	2.4	5	5	999	999	9	999999999	0	0	0	88	999	237	99	FRA_Chambery
2014	2	6	2	3.6	2.7	94	98577	0	1407	260	0	0	0	0	0	0	99990	208	2.3	5	5	999	999	9	999999999	0	0	0	88	999	237	99	FRA_Chambery
2014	2	6	3	3.6	2.7	94	98617	0	1407	240	0	0	0	0	0	0	99990	221	2.5	5	5	999	999	9	999999999	0	0	0	88	999	237	99	FRA_Chambery
2014	2	6	4	3.7	2.7	93	98641	0	1407	230	0	0	0	0	0	0	99990	222	3.4	5	5	999	999	9	999999999	0	0	0	88	999	237	99	FRA_Chambery
2014	2	6	5	4.1	2.8	91	98638	0	1407	230	0	0	0	0	0	0	99990	204	3.6	5	5	999	999	9	999999999	0	0	0	88	999	237	99	FRA_Chambery
2014	2	6	6	2	1.3	95	98650	0	1407	210	0	0	0	0	0	0	99990	209	2.1	5	5	999	999	9	999999999	0	0	0	88	999	237	99	FRA_Chambery
2014	2	6	7	2.7	2	95	98665	0	1407	210	0	0	0	0	0	0	99990	212	2.5	5	5	999	999	9	999999999	0	0	0	88	999	237	99	FRA_Chambery
2014	2	6	8	1.7	1.4	98	98672	0	1407	210	7	0	7	0	0	0	99990	200	3	5	5	999	999	9	999999999	0	0	0	88	999	237	99	FRA_Chambery
2014	2	6	9	3.2	2.2	93	98584	109	1407	210	95	581	43	8601	28171	6072	99990	179	3	5	5	999	999	9	999999999	0	0	0	88	999	237	99	FRA_Chambery
2014	2	6	10	5.3	3.2	86	98529	319	1407	220	269	707	101	26898	54551	13913	99990	176	2.8	5	5	999	999	9	999999999	0	0	0	88	999	237	99	FRA_Chambery
2014	2	6	11	7.3	2.8	73	98476	488	1407	220	422	806	135	43863	71366	18384	99990	192	4.6	5	5	999	999	9	999999999	0	0	0	88	999	237	99	FRA_Chambery
2014	2	6	12	8.2	2.7	68	98367	604	1407	240	301	139	240	33179	13072	27446	99990	210	4.9	5	5	999	999	9	999999999	0	0	0	88	999	237	99	FRA_Chambery
2014	2	6	13	9	2.1	62	98308	661	1407	250	248	15	240	27481	1282	26869	99990	202	4.8	5	5	999	999	9	999999999	0	0	0	88	999	237	99	FRA_Chambery
2014	2	6	14	9.3	1.9	60	98217	654	1407	260	186	1	185	21131	100	21084	99990	216	3.9	5	5	999	999	9	999999999	0	0	0	88	999	237	99	FRA_Chambery
2014	2	6	15	10	0.8	53	98133	584	1407	270	102	1	102	12008	39	11991	99990	198	4.9	5	5	999	999	9	999999999	0	0	0	88	999	237	99	FRA_Chambery
2014	2	6	16	9.9	2.3	59	98068	455	1407	280	87	0	87	10072	0	10072	99990	196	3.5	5	5	999	999	9	999999999	0	0	0	88	999	237	99	FRA_Chambery
2014	2	6	17	10.6	0	48	98013	276	1407	280	51	1	51	5853	12	5851	99990	216	4.6	5	5	999	999	9	999999999	0	0	0	88	999	237	99	FRA_Chambery
2014	2	6	18	9.5	1.4	57	97944	67	1407	270	0	0	0	0	0	0	99990	221	3.7	5	5	999	999	9	999999999	0	0	0	88	999	237	99	FRA_Chambery
2014	2	6	19	10.6	-0.2	47	97859	0	1407	240	0	0	0	0	0	0	99990	199	3.7	5	5	999	999	9	999999999	0	0	0	88	999	237	99	FRA_Chambery
2014	2	6	20	8	1.4	63	97792	0	1407	230	0	0	0	0	0	0	99990	206	3.1	5	5	999	999	9	999999999	0	0	0	88	999	237	99	FRA_Chambery
2014	2	6	21	7.7	1.1	63	97753	0	1407	230	0	0	0	0	0	0	99990	204	3.2	5	5	999	999	9	999999999	0	0	0	88	999	237	99	FRA_Chambery
2014	2	6	22	7.4	1.2	65	97704	0	1407	230	0	0	0	0	0	0	99990	218	4.5	5	5	999	999	9	999999999	0	0	0	88	999	237	99	FRA_Chambery
2014	2	6	23	10.2	-0.3	48	97631	0	1407	240	0	0	0	0	0	0	99990	192	2.1	5	5	999	999	9	999999999	0	0	0	88	999	237	99	FRA_Chambery
2014	2	6	24	6.8	1.7	70	97549	0	1407	250	0	0	0	0	0	0	99990	220	1.1	5	5	999	999	9	999999999	0	0	0	88	999	237	99	FRA_Chambery
2014	2	7	1	11.2	2	53	97516	0	1406	250	0	1	0	0	0	0	99990	226	6.6	5	5	999	999	9	999999999	0	0	0	88	999	237	99	FRA_Chambery
2014	2	7	2	7.2	3.1	75	97479	0	1406	270	0	0	0	0	0	0	99990	193	0.8	5	5	999	999	9	999999999	0	0	0	88	999	237	99	FRA_Chambery
2014	2	7	3	9.7	3	63	97418	0	1406	290	0	0	0	0	0	0	99990	181	3.2	5	5	999	999	9	999999999	0	0	0	88	999	237	99	FRA_Chambery
2014	2	7	4	11.1	3.6	60	97330	0	1406	300	0	0	0	0	0	0	99990	186	1.8	5	5	999	999	9	999999999	0	0	0	88	999	237	99	FRA_Chambery
2014	2	7	5	13.2	4.4	55	97272	0	1406	290	0	0	0	0	0	0	99990	159	1.4	5	5	999	999	9	999999999	0	0	0	88	999	237	99	FRA_Chambery
2014	2	7	6	13	5	58	97418	0	1406	300	0	0	0	0	0	0	99990	239	2.9	5	5	999	999	9	999999999	0	0	0	88	999	237.1	99	FRA_Chambery
2014	2	7	7	9.6	5	73	97784	0	1406	290	0	0	0	0	0	0	99990	185	7.8	5	5	999	999	9	999999999	0	0	0	88	999	243.4	99	FRA_Chambery
2014	2	7	8	7.1	5.9	92	97944	0	1406	290	0	0	0	0	0	0	99990	135	3	5	5	999	999	9	999999999	0	0	0	88	999	254.5	99	FRA_Chambery
2014	2	7	9	6.8	5.3	90	98083	115	1406	280	1	0	1	173	0	173	99990	144	4.9	5	5	999	999	9	999999999	0	0	0	88	999	265	99	FRA_Chambery
2014	2	7	10	5.8	5.1	95	98222	324	1406	280	4	0	4	595	0	595	99990	181	40	5	5	999	999	9	999999999	0	0	0	88	999	275.6	99	FRA_Chambery
2014	2	7	11	5.3	4.9	97	98299	494	1406	280	9	0	9	1280	0	1280	99990	230	3.5	5	5	999	999	9	999999999	0	0	0	88	999	284.4	99	FRA_Chambery
2014	2	7	12	5.6	4.7	94	98318	611	1406	280	37	0	37	4731	0	4731	99990	222	5	5	5	999	999	9	999999999	0	0	0	88	999	288	99	FRA_Chambery
2014	2	7	13	5.5	4.9	96	98316	668	1406	280	39	0	39	5006	0	5006	99990	224	3.1	5	5	999	999	9	999999999	0	0	0	88	999	290.2	99	FRA_Chambery
2014	2	7	14	6.2	5.2	93	98334	661	1406	280	74	0	74	9046	15	9039	99990	240	4.3	5	5	999	999	9	999999999	0	0	0	88	999	290.8	99	FRA_Chambery
2014	2	7	15	5.9	5	94	98350	591	1406	280	43	0	43	5368	4	5367	99990	206	3.3	5	5	999	999	9	999999999	0	0	0	88	999	291.8	99	FRA_Chambery
2014	2	7	16	6.6	5.6	93	98327	462	1406	270	147	0	147	16357	6	16355	99990	210	3.8	5	5	999	999	9	999999999	0	0	0	88	999	291.8	99	FRA_Chambery
2014	2	7	17	6.9	5.4	90	98374	283	1406	270	24	0	24	2960	0	2960	99990	185	2.8	5	5	999	999	9	999999999	0	0	0	88	999	291.8	99	FRA_Chambery
2014	2	7	18	6.3	4.8	90	98515	72	1406	280	0	0	0	0	0	0	99990	172	1	5	5	999	999	9	999999999	0	0	0	88	999	294.9	99	FRA_Chambery
2014	2	7	19	5.4	4.8	96	98557	0	1406	270	0	0	0	0	0	0	99990	202	0.2	5	5	999	999	9	999999999	0	0	0	88	999	299.9	99	FRA_Chambery
2014	2	7	20	5	4.4	96	98542	0	1406	220	0	0	0	0	0	0	99990	222	3.7	5	5	999	999	9	999999999	0	0	0	88	999	300.9	99	FRA_Chambery
2014	2	7	21	4.5	3.2	91	98542	0	1406	220	0	0	0	0	0	0	99990	215	2.5	5	5	999	999	9	999999999	0	0	0	88	999	300.9	99	FRA_Chambery
2014	2	7	22	4.6	3.4	92	98534	0	1406	230	0	0	0	0	0	0	99990	205	3	5	5	999	999	9	999999999	0	0	0	88	999	300.9	99	FRA_Chambery
2014	2	7	23	3.5	3.1	97	98478	0	1406	210	0	0	0	0	0	0	99990	198	2.7	5	5	999	999	9	999999999	0	0	0	88	999	300.9	99	FRA_Chambery
2014	2	7	24	3.3	3	98	98428	0	1406	210	0	0	0	0	0	0	99990	214	3.7	5	5	999	999	9	999999999	0	0	0	88	999	300.9	99	FRA_Chambery
2014	2	8	1	3.6	2.7	94	98314	0	1406	210	0	0	0	0	0	0	99990	199	3.9	5	5	999	999	9	999999999	0	0	0	88	999	300.9	99	FRA_Chambery
2014	2	8	2	2.5	2.4	99	98244	0	1406	210	0	0	0	0	0	0	99990	205	2.5	5	5	999	999	9	999999999	0	0	0	88	999	300.9	99	FRA_Chambery
2014	2	8	3	2.2	2.2	100	98146	0	1406	210	0	0	0	0	0	0	99990	207	2.9	5	5	999	999	9	999999999	0	0	0	88	999	300.9	99	FRA_Chambery
2014	2	8	4	2.4	2.1	98	98094	0	1406	210	0	0	0	0	0	0	99990	200	2.7	5	5	999	999	9	999999999	0	0	0	88	999	300.9	99	FRA_Chambery
2014	2	8	5	3	2.3	95	98040	0	1406	210	0	0	0	0	0	0	99990	204	4.8	5	5	999	999	9	999999999	0	0	0	88	999	300.9	99	FRA_Chambery
2014	2	8	6	2.5	1.8	95	97942	0	1406	230	0	0	0	0	0	0	99990	203	4.2	5	5	999	999	9	999999999	0	0	0	88	999	300.9	99	FRA_Chambery
2014	2	8	7	3	2.1	94	97862	0	1406	250	0	0	0	0	0	0	99990	191	3.9	5	5	999	999	9	999999999	0	0	0	88	999	300.9	99	FRA_Chambery
2014	2	8	8	3.3	1.8	90	97790	0	1406	250	5	0	5	0	0	0	99990	199	3.3	5	5	999	999	9	999999999	0	0	0	88	999	300.9	99	FRA_Chambery
2014	2	8	9	3.5	1.5	87	97755	120	1406	260	84	0	84	8707	5	8706	99990	210	3.4	5	5	999	999	9	999999999	0	0	0	88	999	300.9	99	FRA_Chambery
2014	2	8	10	4.1	1.6	84	97674	330	1406	260	61	0	61	7041	3	7040	99990	207	3.3	5	5	999	999	9	999999999	0	0	0	88	999	300.9	99	FRA_Chambery
2014	2	8	11	5.1	2.5	83	97589	500	1406	260	167	0	167	18566	19	18559	99990	201	3.7	5	5	999	999	9	999999999	0	0	0	88	999	300.9	99	FRA_Chambery
2014	2	8	12	5.9	2.4	78	97482	617	1406	270	188	0	188	21293	35	21277	99990	194	3.9	5	5	999	999	9	999999999	0	0	0	88	999	300.9	99	FRA_Chambery
2014	2	8	13	7.2	2.3	71	97348	674	1406	280	63	0	63	7762	10	7757	99990	216	4.4	5	5	999	999	9	999999999	0	0	0	88	999	300.9	99	FRA_Chambery
2014	2	8	14	6.8	2.5	74	97296	667	1406	280	45	0	45	5667	0	5667	99990	218	3.9	5	5	999	999	9	999999999	0	0	0	88	999	300.9	99	FRA_Chambery
2014	2	8	15	7.7	3.2	73	97304	597	1406	280	14	0	14	1888	0	1888	99990	227	3.8	5	5	999	999	9	999999999	0	0	0	88	999	301.1	99	FRA_Chambery
2014	2	8	16	8.3	4.3	76	97285	468	1406	280	28	0	27	3468	14	3463	99990	229	6.7	5	5	999	999	9	999999999	0	0	0	88	999	301.2	99	FRA_Chambery
2014	2	8	17	8.4	4.8	78	97261	289	1406	280	31	0	31	3744	0	3744	99990	225	7.2	5	5	999	999	9	999999999	0	0	0	88	999	301.2	99	FRA_Chambery
2014	2	8	18	8.5	4.7	77	97328	77	1406	280	0	0	0	0	0	0	99990	217	6.1	5	5	999	999	9	999999999	0	0	0	88	999	301.8	99	FRA_Chambery
2014	2	8	19	7.2	5.9	91	97508	0	1406	290	0	0	0	0	0	0	99990	160	4.3	5	5	999	999	9	999999999	0	0	0	88	999	313.9	99	FRA_Chambery
2014	2	8	20	6.9	5.4	90	97595	0	1406	280	0	0	0	0	0	0	99990	166	6.5	5	5	999	999	9	999999999	0	0	0	88	999	323.7	99	FRA_Chambery
2014	2	8	21	6	4.3	89	97660	0	1406	280	0	0	0	0	0	0	99990	215	2.6	5	5	999	999	9	999999999	0	0	0	88	999	323.9	99	FRA_Chambery
2014	2	8	22	6.5	4.8	89	97665	0	1406	280	0	0	0	0	0	0	99990	221	3.5	5	5	999	999	9	999999999	0	0	0	88	999	323.9	99	FRA_Chambery
2014	2	8	23	6.6	4.8	88	97731	0	1406	280	0	0	0	0	0	0	99990	210	2.6	5	5	999	999	9	999999999	0	0	0	88	999	324.1	99	FRA_Chambery
2014	2	8	24	5.9	4.9	93	97716	0	1406	260	0	0	0	0	0	0	99990	224	2.1	5	5	999	999	9	999999999	0	0	0	88	999	324.7	99	FRA_Chambery
2014	2	9	1	5.9	4.1	88	97707	0	1405	250	0	0	0	0	0	0	99990	208	3.5	5	5	999	999	9	999999999	0	0	0	88	999	324.7	99	FRA_Chambery
2014	2	9	2	5.2	4	92	97688	0	1405	240	0	0	0	0	0	0	99990	193	2.4	5	5	999	999	9	999999999	0	0	0	88	999	324.7	99	FRA_Chambery
2014	2	9	3	4.8	3.9	94	97673	0	1405	250	0	0	0	0	0	0	99990	195	2.5	5	5	999	999	9	999999999	0	0	0	88	999	324.7	99	FRA_Chambery
2014	2	9	4	4.6	3.7	94	97681	0	1405	250	0	0	0	0	0	0	99990	202	2.4	5	5	999	999	9	999999999	0	0	0	88	999	324.7	99	FRA_Chambery
2014	2	9	5	4.9	3.7	92	97739	0	1405	250	0	0	0	0	0	0	99990	199	3.2	5	5	999	999	9	999999999	0	0	0	88	999	324.7	99	FRA_Chambery
2014	2	9	6	5.3	3.3	87	97757	0	1405	260	0	0	0	0	0	0	99990	205	3.1	5	5	999	999	9	999999999	0	0	0	88	999	324.7	99	FRA_Chambery
2014	2	9	7	7.1	0.7	64	97794	0	1405	260	0	0	0	0	0	0	99990	221	3.2	5	5	999	999	9	999999999	0	0	0	88	999	324.7	99	FRA_Chambery
2014	2	9	8	7.1	0.7	64	97891	0	1405	260	3	0	3	0	0	0	99990	207	2.1	5	5	999	999	9	999999999	0	0	0	88	999	324.7	99	FRA_Chambery
2014	2	9	9	7.7	0	58	97977	126	1405	270	41	0	41	4512	0	4512	99990	173	5.1	5	5	999	999	9	999999999	0	0	0	88	999	324.7	99	FRA_Chambery
2014	2	9	10	7.6	0.5	61	98085	336	1405	260	131	1	130	14221	81	14201	99990	205	5	5	5	999	999	9	999999999	0	0	0	88	999	324.7	99	FRA_Chambery
2014	2	9	11	7.7	0.6	61	98131	506	1405	240	361	426	203	37871	38605	23563	99990	204	4.2	5	5	999	999	9	999999999	0	0	0	88	999	324.7	99	FRA_Chambery
2014	2	9	12	8.8	-0.9	50	98101	623	1405	240	579	782	225	60514	73736	27137	99990	186	4.2	5	5	999	999	9	999999999	0	0	0	88	999	324.7	99	FRA_Chambery
2014	2	9	13	10	-1.8	43	98025	681	1405	230	652	877	221	68341	84294	26907	99990	185	1.9	5	5	999	999	9	999999999	0	0	0	88	999	324.7	99	FRA_Chambery
2014	2	9	14	11	-1.2	42	97935	674	1405	230	529	892	97	56327	87251	14041	99990	154	2.1	5	5	999	999	9	999999999	0	0	0	88	999	324.7	99	FRA_Chambery
2014	2	9	15	10.1	-0.9	46	97920	604	1405	220	304	329	162	33047	31503	19424	99990	191	2.2	5	5	999	999	9	999999999	0	0	0	88	999	324.7	99	FRA_Chambery
2014	2	9	16	11.1	-0.9	43	97885	474	1405	220	299	688	67	31686	63465	10205	99990	202	1.8	5	5	999	999	9	999999999	0	0	0	88	999	324.7	99	FRA_Chambery
2014	2	9	17	9	-1.8	46	97856	295	1405	220	42	0	42	4946	0	4946	99990	215	1.7	5	5	999	999	9	999999999	0	0	0	88	999	324.7	99	FRA_Chambery
2014	2	9	18	6.4	-0.9	59	97808	82	1405	220	0	0	0	0	0	0	99990	211	1.7	5	5	999	999	9	999999999	0	0	0	88	999	324.7	99	FRA_Chambery
2014	2	9	19	6.5	-1.4	56	97699	0	1405	230	0	0	0	0	0	0	99990	221	2.1	5	5	999	999	9	999999999	0	0	0	88	999	324.7	99	FRA_Chambery
2014	2	9	20	7.8	-2	49	97571	0	1405	230	0	0	0	0	0	0	99990	212	3.9	5	5	999	999	9	999999999	0	0	0	88	999	324.7	99	FRA_Chambery
2014	2	9	21	6.6	-1.6	55	97448	0	1405	220	0	0	0	0	0	0	99990	174	2.2	5	5	999	999	9	999999999	0	0	0	88	999	324.7	99	FRA_Chambery
2014	2	9	22	3.1	-0.6	76	97361	0	1405	220	0	0	0	0	0	0	99990	183	2.9	5	5	999	999	9	999999999	0	0	0	88	999	324.7	99	FRA_Chambery
2014	2	9	23	3	-0.6	77	97293	0	1405	260	0	0	0	0	0	0	99990	183	2.5	5	5	999	999	9	999999999	0	0	0	88	999	324.7	99	FRA_Chambery
2014	2	9	24	4.7	-0.6	68	97195	0	1405	260	0	0	0	0	0	0	99990	198	2.4	5	5	999	999	9	999999999	0	0	0	88	999	324.7	99	FRA_Chambery
2014	2	10	1	5.1	-1	64	97020	0	1405	260	0	0	0	0	0	0	99990	163	2.9	5	5	999	999	9	999999999	0	0	0	88	999	324.7	99	FRA_Chambery
2014	2	10	2	5	-0.9	65	96915	0	1405	260	0	0	0	0	0	0	99990	215	1.1	5	5	999	999	9	999999999	0	0	0	88	999	324.7	99	FRA_Chambery
2014	2	10	3	4.5	-0.4	70	96789	0	1405	270	0	0	0	0	0	0	99990	327	2.9	5	5	999	999	9	999999999	0	0	0	88	999	324.7	99	FRA_Chambery
2014	2	10	4	4.8	-0.7	67	96645	0	1405	270	0	0	0	0	0	0	99990	278	1.3	5	5	999	999	9	999999999	0	0	0	88	999	324.7	99	FRA_Chambery
2014	2	10	5	5.1	-1.6	61	96531	0	1405	270	0	0	0	0	0	0	99990	169	0.4	5	5	999	999	9	999999999	0	0	0	88	999	324.7	99	FRA_Chambery
2014	2	10	6	3.6	1	83	96414	0	1405	260	0	0	0	0	0	0	99990	225	0.4	5	5	999	999	9	999999999	0	0	0	88	999	324.7	99	FRA_Chambery
2014	2	10	7	4.8	-0.5	68	96328	0	1405	250	0	0	0	0	0	0	99990	324	3.2	5	5	999	999	9	999999999	0	0	0	88	999	324.7	99	FRA_Chambery
2014	2	10	8	4.8	-0.3	69	96291	1	1405	240	5	0	5	0	0	0	99990	326	1.6	5	5	999	999	9	999999999	0	0	0	88	999	324.7	99	FRA_Chambery
2014	2	10	9	4.9	-0.3	69	96312	132	1405	240	63	0	63	6756	1	6756	99990	256	2.4	5	5	999	999	9	999999999	0	0	0	88	999	324.7	99	FRA_Chambery
2014	2	10	10	5.5	1.2	74	96271	342	1405	260	130	1	130	14189	64	14172	99990	169	1	5	5	999	999	9	999999999	0	0	0	88	999	324.7	99	FRA_Chambery
2014	2	10	11	5.7	1	72	96499	512	1405	280	37	0	37	4681	0	4681	99990	166	2.1	5	5	999	999	9	999999999	0	0	0	88	999	324.7	99	FRA_Chambery
2014	2	10	12	5.5	1.8	77	96767	630	1405	280	18	0	18	2465	0	2465	99990	197	0.2	5	5	999	999	9	999999999	0	0	0	88	999	326.1	99	FRA_Chambery
2014	2	10	13	5.2	4.2	93	96799	687	1405	280	76	0	76	9281	16	9273	99990	152	0.4	5	5	999	999	9	999999999	0	0	0	88	999	328.7	99	FRA_Chambery
2014	2	10	14	5.6	5	96	96810	680	1405	280	52	0	52	6497	0	6497	99990	172	2.4	5	5	999	999	9	999999999	0	0	0	88	999	330.1	99	FRA_Chambery
2014	2	10	15	5.7	5.6	99	96852	610	1405	280	14	0	14	1950	0	1950	99990	159	0.5	5	5	999	999	9	999999999	0	0	0	88	999	332.9	99	FRA_Chambery
2014	2	10	16	5.5	5.5	100	96899	481	1405	280	24	0	24	3065	0	3065	99990	175	0.4	5	5	999	999	9	999999999	0	0	0	88	999	337.9	99	FRA_Chambery
2014	2	10	17	5.5	5.5	100	96993	302	1405	280	13	0	13	1655	0	1655	99990	205	0.7	5	5	999	999	9	999999999	0	0	0	88	999	339.8	99	FRA_Chambery
2014	2	10	18	5.4	5.4	100	97097	87	1405	280	0	0	0	0	0	0	99990	188	1.8	5	5	999	999	9	999999999	0	0	0	88	999	341.3	99	FRA_Chambery
2014	2	10	19	5.2	5.2	100	97211	0	1405	280	0	0	0	0	0	0	99990	241	0.4	5	5	999	999	9	999999999	0	0	0	88	999	342.7	99	FRA_Chambery
2014	2	10	20	5.4	5.4	100	97302	0	1405	280	0	0	0	0	0	0	99990	207	0.6	5	5	999	999	9	999999999	0	0	0	88	999	345	99	FRA_Chambery
2014	2	10	21	5.7	5.4	98	97468	0	1405	280	0	0	0	0	0	0	99990	181	3	5	5	999	999	9	999999999	0	0	0	88	999	346.9	99	FRA_Chambery
2014	2	10	22	5.8	4.5	91	97739	0	1405	280	0	0	0	0	0	0	99990	149	2.3	5	5	999	999	9	999999999	0	0	0	88	999	349	99	FRA_Chambery
2014	2	10	23	4.8	3.9	94	97965	0	1405	270	0	0	0	0	0	0	99990	128	1.6	5	5	999	999	9	999999999	0	0	0	88	999	351.5	99	FRA_Chambery
2014	2	10	24	3.7	3	95	98132	0	1405	270	0	0	0	0	0	0	99990	205	2.1	5	5	999	999	9	999999999	0	0	0	88	999	354.6	99	FRA_Chambery
2014	2	11	1	3.1	2.5	96	98208	0	1404	270	0	0	0	0	0	0	99990	241	0.7	5	5	999	999	9	999999999	0	0	0	88	999	356.6	99	FRA_Chambery
2014	2	11	2	2.9	2.9	100	98275	0	1404	270	0	0	0	0	0	0	99990	196	0.7	5	5	999	999	9	999999999	0	0	0	88	999	357.1	99	FRA_Chambery
2014	2	11	3	3	3	100	98320	0	1404	270	0	0	0	0	0	0	99990	127	0.5	5	5	999	999	9	999999999	0	0	0	88	999	357.5	99	FRA_Chambery
2014	2	11	4	2.9	2.9	100	98351	0	1404	270	0	0	0	0	0	0	99990	151	0.3	5	5	999	999	9	999999999	0	0	0	88	999	357.9	99	FRA_Chambery
2014	2	11	5	3.1	3.1	100	98408	0	1404	270	0	0	0	0	0	0	99990	228	0.9	5	5	999	999	9	999999999	0	0	0	88	999	358	99	FRA_Chambery
2014	2	11	6	3.2	3.2	100	98435	0	1404	270	0	0	0	0	0	0	99990	148	0.8	5	5	999	999	9	999999999	0	0	0	88	999	358.1	99	FRA_Chambery
2014	2	11	7	3.2	3.2	100	98455	0	1404	250	0	0	0	0	0	0	99990	160	0.9	5	5	999	999	9	999999999	0	0	0	88	999	358.1	99	FRA_Chambery
2014	2	11	8	3	3	100	98459	1	1404	250	8	0	8	0	0	0	99990	189	1	5	5	999	999	9	999999999	0	0	0	88	999	358.1	99	FRA_Chambery
2014	2	11	9	3.4	3.4	100	98430	137	1404	270	53	0	53	5725	1	5725	99990	167	0.4	5	5	999	999	9	999999999	0	0	0	88	999	358.1	99	FRA_Chambery
2014	2	11	10	3.7	3.6	99	98360	348	1404	270	72	0	72	8244	10	8241	99990	150	2	5	5	999	999	9	999999999	0	0	0	88	999	358.1	99	FRA_Chambery
2014	2	11	11	3.6	3.2	97	98283	518	1404	270	104	0	104	12016	4	12015	99990	59	1.9	5	5	999	999	9	999999999	0	0	0	88	999	358.1	99	FRA_Chambery
2014	2	11	12	3.7	3	95	98232	636	1404	270	183	1	183	20809	42	20790	99990	173	1.6	5	5	999	999	9	999999999	0	0	0	88	999	358.1	99	FRA_Chambery
2014	2	11	13	4.7	3.2	90	98121	694	1404	230	278	1	278	30911	85	30868	99990	185	2.3	5	5	999	999	9	999999999	0	0	0	88	999	358.1	99	FRA_Chambery
2014	2	11	14	7.9	3.9	76	98016	687	1404	210	516	834	103	55431	81840	14964	99990	158	0.9	5	5	999	999	9	999999999	0	0	0	88	999	358.1	99	FRA_Chambery
2014	2	11	15	9.4	4.2	70	97909	617	1404	220	459	785	112	49229	74493	16295	99990	237	1.3	5	5	999	999	9	999999999	0	0	0	88	999	358.1	99	FRA_Chambery
2014	2	11	16	9.1	2.7	64	97836	488	1404	220	273	522	91	29792	47060	13420	99990	231	3.1	5	5	999	999	9	999999999	0	0	0	88	999	358.1	99	FRA_Chambery
2014	2	11	17	7.5	2.6	71	97821	308	1404	220	49	0	49	5699	0	5699	99990	214	3.6	5	5	999	999	9	999999999	0	0	0	88	999	358.1	99	FRA_Chambery
2014	2	11	18	6.4	2.9	78	97894	92	1404	230	0	0	0	0	0	0	99990	207	2.1	5	5	999	999	9	999999999	0	0	0	88	999	358.1	99	FRA_Chambery
2014	2	11	19	5.2	2.7	84	97942	0	1404	240	0	0	0	0	0	0	99990	182	1	5	5	999	999	9	999999999	0	0	0	88	999	358.1	99	FRA_Chambery
2014	2	11	20	3.7	2.7	93	97958	0	1404	230	0	0	0	0	0	0	99990	187	2	5	5	999	999	9	999999999	0	0	0	88	999	358.1	99	FRA_Chambery
2014	2	11	21	3	2.4	96	98010	0	1404	230	0	0	0	0	0	0	99990	196	0.4	5	5	999	999	9	999999999	0	0	0	88	999	358.1	99	FRA_Chambery
2014	2	11	22	2.4	2.1	98	98075	0	1404	240	0	0	0	0	0	0	99990	208	0.6	5	5	999	999	9	999999999	0	0	0	88	999	358.1	99	FRA_Chambery
2014	2	11	23	2.4	2.3	99	98136	0	1404	260	0	0	0	0	0	0	99990	183	0.3	5	5	999	999	9	999999999	0	0	0	88	999	358.1	99	FRA_Chambery
2014	2	11	24	2.7	2.4	98	98236	0	1404	270	0	0	0	0	0	0	99990	269	0.7	5	5	999	999	9	999999999	0	0	0	88	999	358.1	99	FRA_Chambery
2014	2	12	1	3.8	3.4	97	98297	0	1404	270	0	0	0	0	0	0	99990	180	0.5	5	5	999	999	9	999999999	0	0	0	88	999	358.1	99	FRA_Chambery
2014	2	12	2	3.5	3.4	99	98364	0	1404	260	0	0	0	0	0	0	99990	186	0.9	5	5	999	999	9	999999999	0	0	0	88	999	358.1	99	FRA_Chambery
2014	2	12	3	3.4	3.3	99	98421	0	1404	260	0	0	0	0	0	0	99990	221	0.9	5	5	999	999	9	999999999	0	0	0	88	999	358.1	99	FRA_Chambery
2014	2	12	4	3.6	3.5	99	98494	0	1404	270	0	0	0	0	0	0	99990	212	0.7	5	5	999	999	9	999999999	0	0	0	88	999	358.1	99	FRA_Chambery
2014	2	12	5	3.4	3.4	100	98574	0	1404	270	0	0	0	0	0	0	99990	186	0.7	5	5	999	999	9	999999999	0	0	0	88	999	358.1	99	FRA_Chambery
2014	2	12	6	3.5	3.5	100	98655	0	1404	270	0	0	0	0	0	0	99990	230	1.3	5	5	999	999	9	999999999	0	0	0	88	999	358.1	99	FRA_Chambery
2014	2	12	7	3.5	3.5	100	98702	0	1404	260	0	0	0	0	0	0	99990	168	1	5	5	999	999	9	999999999	0	0	0	88	999	358.1	99	FRA_Chambery
2014	2	12	8	3.6	3.6	100	98767	2	1404	240	10	0	10	0	0	0	99990	241	0.5	5	5	999	999	9	999999999	0	0	0	88	999	358.1	99	FRA_Chambery
2014	2	12	9	4.3	4	98	98796	143	1404	220	165	523	105	15284	25288	12375	99990	64	0.5	5	5	999	999	9	999999999	0	0	0	88	999	358.1	99	FRA_Chambery
2014	2	12	10	5.2	4.2	93	98785	354	1404	220	280	742	84	28266	60833	12163	99990	157	1.2	5	5	999	999	9	999999999	0	0	0	88	999	358.1	99	FRA_Chambery
2014	2	12	11	6.6	3.9	83	98761	525	1404	220	419	841	95	44000	77755	14076	99990	105	0.9	5	5	999	999	9	999999999	0	0	0	88	999	358.1	99	FRA_Chambery
2014	2	12	12	9.6	4.8	72	98676	643	1404	220	518	893	101	55338	86891	14738	99990	230	1.7	5	5	999	999	9	999999999	0	0	0	88	999	358.1	99	FRA_Chambery
2014	2	12	13	8.6	3.5	70	98537	700	1404	220	552	872	111	59231	85553	15913	99990	43	2	5	5	999	999	9	999999999	0	0	0	88	999	358.1	99	FRA_Chambery
2014	2	12	14	9	4	71	98458	694	1404	220	531	881	91	56823	87068	13339	99990	96	2.1	5	5	999	999	9	999999999	0	0	0	88	999	358.1	99	FRA_Chambery
2014	2	12	15	9.7	4.5	70	98369	623	1404	220	457	857	74	48692	83889	11194	99990	201	1.5	5	5	999	999	9	999999999	0	0	0	88	999	358.1	99	FRA_Chambery
2014	2	12	16	9.5	3.5	66	98332	494	1404	220	301	655	70	32058	59977	10907	99990	174	2.3	5	5	999	999	9	999999999	0	0	0	88	999	358.1	99	FRA_Chambery
2014	2	12	17	8.1	4.3	77	98291	314	1404	230	71	0	71	8010	0	8010	99990	202	0.2	5	5	999	999	9	999999999	0	0	0	88	999	358.1	99	FRA_Chambery
2014	2	12	18	8.7	3.5	70	98270	98	1404	240	0	0	0	0	0	0	99990	194	3.4	5	5	999	999	9	999999999	0	0	0	88	999	358.1	99	FRA_Chambery
2014	2	12	19	7.7	3	72	98280	0	1404	250	0	0	0	0	0	0	99990	201	3.1	5	5	999	999	9	999999999	0	0	0	88	999	358.1	99	FRA_Chambery
2014	2	12	20	8.2	2.9	69	98290	0	1404	230	0	0	0	0	0	0	99990	200	2.2	5	5	999	999	9	999999999	0	0	0	88	999	358.1	99	FRA_Chambery
2014	2	12	21	8.3	2.1	65	98288	0	1404	260	0	0	0	0	0	0	99990	205	4.6	5	5	999	999	9	999999999	0	0	0	88	999	358.1	99	FRA_Chambery
2014	2	12	22	8.3	1.7	63	98354	0	1404	260	0	0	0	0	0	0	99990	190	4.9	5	5	999	999	9	999999999	0	0	0	88	999	358.1	99	FRA_Chambery
2014	2	12	23	8	0.7	60	98346	0	1404	260	0	0	0	0	0	0	99990	205	4.7	5	5	999	999	9	999999999	0	0	0	88	999	358.1	99	FRA_Chambery
2014	2	12	24	8.3	-0.2	55	98407	0	1404	280	0	0	0	0	0	0	99990	151	4	5	5	999	999	9	999999999	0	0	0	88	999	358.1	99	FRA_Chambery
2014	2	13	1	7.3	2.2	70	98456	0	1403	280	0	0	0	0	0	0	99990	190	1.6	5	5	999	999	9	999999999	0	0	0	88	999	358.6	99	FRA_Chambery
2014	2	13	2	6.2	3.7	84	98504	0	1403	280	0	0	0	0	0	0	99990	221	4.8	5	5	999	999	9	999999999	0	0	0	88	999	359.3	99	FRA_Chambery
2014	2	13	3	6.4	4.1	85	98447	0	1403	280	0	0	0	0	0	0	99990	228	4.4	5	5	999	999	9	999999999	0	0	0	88	999	360.9	99	FRA_Chambery
2014	2	13	4	6.4	4.1	85	98338	0	1403	260	0	0	0	0	0	0	99990	220	3.9	5	5	999	999	9	999999999	0	0	0	88	999	361.5	99	FRA_Chambery
2014	2	13	5	6.7	4	83	98174	0	1403	240	0	0	0	0	0	0	99990	209	4.6	5	5	999	999	9	999999999	0	0	0	88	999	361.5	99	FRA_Chambery
2014	2	13	6	5.4	3.7	89	98017	0	1403	230	0	0	0	0	0	0	99990	197	4.8	5	5	999	999	9	999999999	0	0	0	88	999	361.5	99	FRA_Chambery
2014	2	13	7	4.9	3.4	90	97918	0	1403	260	0	0	0	0	0	0	99990	197	4	5	5	999	999	9	999999999	0	0	0	88	999	361.5	99	FRA_Chambery
2014	2	13	8	5.6	3.6	87	97853	2	1403	280	0	0	0	0	0	0	99990	199	3.6	5	5	999	999	9	999999999	0	0	0	88	999	361.5	99	FRA_Chambery
2014	2	13	9	5.9	4.1	88	97915	150	1403	280	3	0	3	437	0	437	99990	208	3.3	5	5	999	999	9	999999999	0	0	0	88	999	363.1	99	FRA_Chambery
2014	2	13	10	5.5	4.6	94	97861	361	1403	280	28	0	28	3504	2	3504	99990	210	4.3	5	5	999	999	9	999999999	0	0	0	88	999	365.1	99	FRA_Chambery
2014	2	13	11	7.7	5	83	97759	531	1403	280	58	0	58	7027	22	7018	99990	217	4.8	5	5	999	999	9	999999999	0	0	0	88	999	365.1	99	FRA_Chambery
2014	2	13	12	8.6	5	78	97648	649	1403	290	48	0	48	6002	9	5998	99990	226	5	5	5	999	999	9	999999999	0	0	0	88	999	365.1	99	FRA_Chambery
2014	2	13	13	11.2	5.3	67	97727	707	1403	300	116	2	115	13759	99	13708	99990	189	5.5	5	5	999	999	9	999999999	0	0	0	88	999	366.1	99	FRA_Chambery
2014	2	13	14	9	5.6	79	97901	701	1403	290	17	0	17	2292	0	2292	99990	169	2	5	5	999	999	9	999999999	0	0	0	88	999	379.4	99	FRA_Chambery
2014	2	13	15	10.1	5.9	75	97817	630	1403	270	125	0	124	14537	23	14526	99990	175	4.9	5	5	999	999	9	999999999	0	0	0	88	999	381.8	99	FRA_Chambery
2014	2	13	16	11.2	5.1	66	97831	501	1403	290	29	0	29	3628	3	3627	99990	159	5.4	5	5	999	999	9	999999999	0	0	0	88	999	382.1	99	FRA_Chambery
2014	2	13	17	12	4.5	60	97858	321	1403	290	16	0	16	2000	0	2000	99990	165	6.6	5	5	999	999	9	999999999	0	0	0	88	999	382.4	99	FRA_Chambery
2014	2	13	18	12.2	3.4	55	97928	104	1403	290	0	0	0	0	0	0	99990	181	5.4	5	5	999	999	9	999999999	0	0	0	88	999	382.8	99	FRA_Chambery
2014	2	13	19	8.7	4.3	74	98336	0	1403	280	0	0	0	0	0	0	99990	107	5.6	5	5	999	999	9	999999999	0	0	0	88	999	389	99	FRA_Chambery
2014	2	13	20	6.6	4.1	84	98479	0	1403	270	0	0	0	0	0	0	99990	165	1.8	5	5	999	999	9	999999999	0	0	0	88	999	390.4	99	FRA_Chambery
2014	2	13	21	6.9	3.7	80	98488	0	1403	270	0	0	0	0	0	0	99990	185	3.7	5	5	999	999	9	999999999	0	0	0	88	999	390.4	99	FRA_Chambery
2014	2	13	22	7.5	3.2	74	98506	0	1403	260	0	0	0	0	0	0	99990	161	0.6	5	5	999	999	9	999999999	0	0	0	88	999	390.4	99	FRA_Chambery
2014	2	13	23	7.8	1.6	65	98560	0	1403	250	0	0	0	0	0	0	99990	196	3.3	5	5	999	999	9	999999999	0	0	0	88	999	390.4	99	FRA_Chambery
2014	2	13	24	5.4	3.4	87	98590	0	1403	260	0	0	0	0	0	0	99990	178	1.6	5	5	999	999	9	999999999	0	0	0	88	999	390.4	99	FRA_Chambery
2014	2	14	1	5	3.2	88	98630	0	1403	250	0	0	0	0	0	0	99990	219	1.6	5	5	999	999	9	999999999	0	0	0	88	999	390.4	99	FRA_Chambery
2014	2	14	2	4.9	3.1	88	98619	0	1403	230	0	0	0	0	0	0	99990	200	0.6	5	5	999	999	9	999999999	0	0	0	88	999	390.4	99	FRA_Chambery
2014	2	14	3	4.1	2.5	89	98576	0	1403	230	0	0	0	0	0	0	99990	197	0.6	5	5	999	999	9	999999999	0	0	0	88	999	390.4	99	FRA_Chambery
2014	2	14	4	4	2.7	91	98590	0	1403	230	0	0	0	0	0	0	99990	198	2.9	5	5	999	999	9	999999999	0	0	0	88	999	390.4	99	FRA_Chambery
2014	2	14	5	3.8	2.6	92	98555	0	1403	250	0	0	0	0	0	0	99990	219	3	5	5	999	999	9	999999999	0	0	0	88	999	390.4	99	FRA_Chambery
2014	2	14	6	4.1	2.8	91	98532	0	1403	260	0	0	0	0	0	0	99990	199	3.7	5	5	999	999	9	999999999	0	0	0	88	999	390.4	99	FRA_Chambery
2014	2	14	7	4.3	3	91	98541	0	1403	270	0	0	0	0	0	0	99990	190	2.8	5	5	999	999	9	999999999	0	0	0	88	999	390.4	99	FRA_Chambery
2014	2	14	8	4.8	3	88	98569	3	1403	260	5	0	5	0	0	0	99990	196	5.1	5	5	999	999	9	999999999	0	0	0	88	999	390.4	99	FRA_Chambery
2014	2	14	9	5.5	3	84	98519	156	1403	270	55	0	55	6007	0	6007	99990	199	3.3	5	5	999	999	9	999999999	0	0	0	88	999	390.4	99	FRA_Chambery
2014	2	14	10	7.1	2.2	71	98490	367	1403	280	74	0	74	8532	7	8530	99990	185	2.9	5	5	999	999	9	999999999	0	0	0	88	999	390.4	99	FRA_Chambery
2014	2	14	11	7.1	1.4	67	98470	538	1403	280	99	0	99	11625	10	11621	99990	194	6.9	5	5	999	999	9	999999999	0	0	0	88	999	390.4	99	FRA_Chambery
2014	2	14	12	7.8	2.5	69	98482	656	1403	280	182	0	182	20795	20	20786	99990	193	4	5	5	999	999	9	999999999	0	0	0	88	999	390.4	99	FRA_Chambery
2014	2	14	13	8	3.3	72	98404	714	1403	290	137	0	136	16104	13	16097	99990	196	4.6	5	5	999	999	9	999999999	0	0	0	88	999	390.4	99	FRA_Chambery
2014	2	14	14	8.8	4.2	73	98332	707	1403	290	220	0	220	24931	30	24916	99990	194	4	5	5	999	999	9	999999999	0	0	0	88	999	390.4	99	FRA_Chambery
2014	2	14	15	8.1	4.1	76	98289	637	1403	290	88	0	88	10591	0	10591	99990	181	4.4	5	5	999	999	9	999999999	0	0	0	88	999	390.4	99	FRA_Chambery
2014	2	14	16	8.8	4.4	74	98198	507	1403	270	108	0	108	12440	16	12435	99990	183	5.1	5	5	999	999	9	999999999	0	0	0	88	999	390.4	99	FRA_Chambery
2014	2	14	17	8.6	4.6	76	98131	327	1403	260	32	0	32	3880	0	3880	99990	189	3.6	5	5	999	999	9	999999999	0	0	0	88	999	390.4	99	FRA_Chambery
2014	2	14	18	7.9	4.5	79	98037	109	1403	250	0	0	0	32	0	32	99990	190	2.9	5	5	999	999	9	999999999	0	0	0	88	999	390.4	99	FRA_Chambery
2014	2	14	19	7.8	4.4	79	98004	0	1403	250	0	0	0	0	0	0	99990	175	3.9	5	5	999	999	9	999999999	0	0	0	88	999	390.4	99	FRA_Chambery
2014	2	14	20	7.7	4.5	80	97962	0	1403	240	0	0	0	0	0	0	99990	188	4.7	5	5	999	999	9	999999999	0	0	0	88	999	390.4	99	FRA_Chambery
2014	2	14	21	7.3	4.4	82	97915	0	1403	260	0	0	0	0	0	0	99990	189	3.5	5	5	999	999	9	999999999	0	0	0	88	999	390.4	99	FRA_Chambery
2014	2	14	22	6.6	4.6	87	97903	0	1403	260	0	0	0	0	0	0	99990	300	1.3	5	5	999	999	9	999999999	0	0	0	88	999	390.4	99	FRA_Chambery
2014	2	14	23	5.7	4.7	93	97909	0	1403	260	0	0	0	0	0	0	99990	216	1.3	5	5	999	999	9	999999999	0	0	0	88	999	390.4	99	FRA_Chambery
2014	2	14	24	5.3	4.4	94	97910	0	1403	260	0	0	0	0	0	0	99990	201	1.3	5	5	999	999	9	999999999	0	0	0	88	999	390.4	99	FRA_Chambery
2014	2	15	1	4.4	4.1	98	97911	0	1402	260	0	0	0	0	0	0	99990	185	0.7	5	5	999	999	9	999999999	0	0	0	88	999	390.4	99	FRA_Chambery
2014	2	15	2	4.1	3.8	98	97898	0	1402	250	0	0	0	0	0	0	99990	249	0.7	5	5	999	999	9	999999999	0	0	0	88	999	390.4	99	FRA_Chambery
2014	2	15	3	4.1	4	99	97895	0	1402	250	0	0	0	0	0	0	99990	189	0.6	5	5	999	999	9	999999999	0	0	0	88	999	390.4	99	FRA_Chambery
2014	2	15	4	3.6	3.6	100	97830	0	1402	260	0	0	0	0	0	0	99990	175	1.7	5	5	999	999	9	999999999	0	0	0	88	999	390.4	99	FRA_Chambery
2014	2	15	5	3.9	3.9	100	97821	0	1402	250	0	0	0	0	0	0	99990	188	0.7	5	5	999	999	9	999999999	0	0	0	88	999	390.4	99	FRA_Chambery
2014	2	15	6	3.5	3.5	100	97798	0	1402	250	0	0	0	0	0	0	99990	163	2.2	5	5	999	999	9	999999999	0	0	0	88	999	390.4	99	FRA_Chambery
2014	2	15	7	3.5	3.5	100	97801	0	1402	260	0	0	0	0	0	0	99990	189	0.9	5	5	999	999	9	999999999	0	0	0	88	999	390.4	99	FRA_Chambery
2014	2	15	8	4.1	4.1	100	97815	4	1402	250	8	0	8	0	0	0	99990	201	0.3	5	5	999	999	9	999999999	0	0	0	88	999	390.4	99	FRA_Chambery
2014	2	15	9	4.7	4.6	99	97847	162	1402	250	68	0	68	7314	6	7313	99990	248	0.7	5	5	999	999	9	999999999	0	0	0	88	999	390.4	99	FRA_Chambery
2014	2	15	10	6.2	5.3	94	97857	374	1402	250	133	1	132	14567	43	14555	99990	188	0.7	5	5	999	999	9	999999999	0	0	0	88	999	390.4	99	FRA_Chambery
2014	2	15	11	8.4	6.4	87	97863	544	1402	260	214	6	211	23487	482	23294	99990	149	0.4	5	5	999	999	9	999999999	0	0	0	88	999	390.4	99	FRA_Chambery
2014	2	15	12	9.4	6.5	82	97845	663	1402	260	259	2	258	28804	210	28703	99990	183	0.6	5	5	999	999	9	999999999	0	0	0	88	999	390.4	99	FRA_Chambery
2014	2	15	13	11	7	76	97808	721	1402	260	292	10	287	32357	845	31917	99990	132	0.6	5	5	999	999	9	999999999	0	0	0	88	999	390.4	99	FRA_Chambery
2014	2	15	14	14.6	9	69	97733	714	1402	270	386	133	318	42359	12674	35839	99990	221	1	5	5	999	999	9	999999999	0	0	0	88	999	390.4	99	FRA_Chambery
2014	2	15	15	17.9	7.7	51	97766	644	1402	280	301	60	273	33446	5672	30827	99990	248	4.4	5	5	999	999	9	999999999	0	0	0	88	999	390.4	99	FRA_Chambery
2014	2	15	16	16.9	8.6	58	97834	514	1402	280	154	2	153	17210	158	17152	99990	242	5.1	5	5	999	999	9	999999999	0	0	0	88	999	390.4	99	FRA_Chambery
2014	2	15	17	15.7	8.7	63	98034	334	1402	300	33	0	33	3918	0	3918	99990	202	4.8	5	5	999	999	9	999999999	0	0	0	88	999	390.4	99	FRA_Chambery
2014	2	15	18	10.7	5.9	72	98253	115	1402	290	0	0	0	0	0	0	99990	105	5.1	5	5	999	999	9	999999999	0	0	0	88	999	390.6	99	FRA_Chambery
2014	2	15	19	9.5	6.2	80	98482	0	1402	290	0	0	0	0	0	0	99990	89	2.3	5	5	999	999	9	999999999	0	0	0	88	999	390.8	99	FRA_Chambery
2014	2	15	20	6.7	4.5	86	98679	0	1402	280	0	0	0	0	0	0	99990	42	3	5	5	999	999	9	999999999	0	0	0	88	999	395.1	99	FRA_Chambery
2014	2	15	21	5.6	4.9	95	98772	0	1402	280	0	0	0	0	0	0	99990	250	1.1	5	5	999	999	9	999999999	0	0	0	88	999	400.9	99	FRA_Chambery
2014	2	15	22	5.3	5.2	99	98844	0	1402	280	0	0	0	0	0	0	99990	261	1.2	5	5	999	999	9	999999999	0	0	0	88	999	405.3	99	FRA_Chambery
2014	2	15	23	5	4.9	99	98882	0	1402	280	0	0	0	0	0	0	99990	164	0.5	5	5	999	999	9	999999999	0	0	0	88	999	409.9	99	FRA_Chambery
2014	2	15	24	4.7	4.6	99	98883	0	1402	280	0	0	0	0	0	0	99990	175	1.2	5	5	999	999	9	999999999	0	0	0	88	999	412.3	99	FRA_Chambery
2014	2	16	1	4.7	4.6	99	98930	0	1401	280	0	0	0	0	0	0	99990	186	2	5	5	999	999	9	999999999	0	0	0	88	999	412.6	99	FRA_Chambery
2014	2	16	2	4.7	4.7	100	98961	0	1401	280	0	0	0	0	0	0	99990	231	1	5	5	999	999	9	999999999	0	0	0	88	999	413.7	99	FRA_Chambery
2014	2	16	3	4.8	4.8	100	98914	0	1401	280	0	0	0	0	0	0	99990	154	1.2	5	5	999	999	9	999999999	0	0	0	88	999	415.2	99	FRA_Chambery
2014	2	16	4	4.9	4.9	100	98908	0	1401	280	0	0	0	0	0	0	99990	181	1.8	5	5	999	999	9	999999999	0	0	0	88	999	415.8	99	FRA_Chambery
2014	2	16	5	5	5	100	98936	0	1401	280	0	0	0	0	0	0	99990	204	0.9	5	5	999	999	9	999999999	0	0	0	88	999	416.4	99	FRA_Chambery
2014	2	16	6	4.9	4.9	100	98971	0	1401	280	0	0	0	0	0	0	99990	193	2.9	5	5	999	999	9	999999999	0	0	0	88	999	416.9	99	FRA_Chambery
2014	2	16	7	5.2	4.9	98	98982	0	1401	280	0	0	0	0	0	0	99990	205	2.9	5	5	999	999	9	999999999	0	0	0	88	999	417.5	99	FRA_Chambery
2014	2	16	8	5	4.9	99	98988	6	1401	270	5	0	5	0	0	0	99990	188	3.4	5	5	999	999	9	999999999	0	0	0	88	999	417.9	99	FRA_Chambery
2014	2	16	9	5.2	4.8	97	98976	168	1401	270	20	0	20	2333	0	2333	99990	201	5.2	5	5	999	999	9	999999999	0	0	0	88	999	418	99	FRA_Chambery
2014	2	16	10	5.7	4.8	94	98987	380	1401	270	94	0	94	10596	5	10595	99990	183	4.7	5	5	999	999	9	999999999	0	0	0	88	999	418	99	FRA_Chambery
2014	2	16	11	6.1	3.8	85	99029	551	1401	270	172	0	172	19326	26	19315	99990	182	5.6	5	5	999	999	9	999999999	0	0	0	88	999	418	99	FRA_Chambery
2014	2	16	12	6.1	4.4	89	99022	670	1401	270	98	0	98	11743	5	11740	99990	179	2.9	5	5	999	999	9	999999999	0	0	0	88	999	418	99	FRA_Chambery
2014	2	16	13	6.4	4.4	87	98977	728	1401	270	140	0	140	16555	25	16541	99990	180	2.5	5	5	999	999	9	999999999	0	0	0	88	999	418	99	FRA_Chambery
2014	2	16	14	6.4	4.2	86	98932	721	1401	270	172	0	172	19955	14	19947	99990	176	4.9	5	5	999	999	9	999999999	0	0	0	88	999	418	99	FRA_Chambery
2014	2	16	15	6.8	4.3	84	98902	650	1401	270	79	0	79	9593	11	9588	99990	185	2.5	5	5	999	999	9	999999999	0	0	0	88	999	418	99	FRA_Chambery
2014	2	16	16	6.9	4.1	82	98846	520	1401	270	55	0	55	6699	4	6698	99990	196	4	5	5	999	999	9	999999999	0	0	0	88	999	418	99	FRA_Chambery
2014	2	16	17	6.2	3.7	84	98816	340	1401	270	22	0	22	2733	0	2733	99990	185	4.3	5	5	999	999	9	999999999	0	0	0	88	999	418	99	FRA_Chambery
2014	2	16	18	5.8	4	88	98804	122	1401	270	0	0	0	0	0	0	99990	185	3.5	5	5	999	999	9	999999999	0	0	0	88	999	418	99	FRA_Chambery
2014	2	16	19	5.6	3.6	87	98787	0	1401	270	0	0	0	0	0	0	99990	181	4.3	5	5	999	999	9	999999999	0	0	0	88	999	418	99	FRA_Chambery
2014	2	16	20	5.5	3.7	88	98772	0	1401	270	0	0	0	0	0	0	99990	218	3.7	5	5	999	999	9	999999999	0	0	0	88	999	418	99	FRA_Chambery
2014	2	16	21	5.1	3.8	91	98761	0	1401	260	0	0	0	0	0	0	99990	207	2.5	5	5	999	999	9	999999999	0	0	0	88	999	418	99	FRA_Chambery
2014	2	16	22	4.9	3.7	92	98774	0	1401	270	0	0	0	0	0	0	99990	211	1.9	5	5	999	999	9	999999999	0	0	0	88	999	418	99	FRA_Chambery
2014	2	16	23	4.8	3.8	93	98777	0	1401	270	0	0	0	0	0	0	99990	216	2.6	5	5	999	999	9	999999999	0	0	0	88	999	418	99	FRA_Chambery
2014	2	16	24	4.7	3.5	92	98778	0	1401	260	0	0	0	0	0	0	99990	211	2.6	5	5	999	999	9	999999999	0	0	0	88	999	418	99	FRA_Chambery
2014	2	17	1	4.3	3.3	93	98778	0	1401	250	0	0	0	0	0	0	99990	215	1.6	5	5	999	999	9	999999999	0	0	0	88	999	418	99	FRA_Chambery
2014	2	17	2	3.8	3.2	96	98784	0	1401	240	0	0	0	0	0	0	99990	210	2.2	5	5	999	999	9	999999999	0	0	0	88	999	418	99	FRA_Chambery
2014	2	17	3	3.5	2.9	96	98787	0	1401	240	0	0	0	0	0	0	99990	179	1.9	5	5	999	999	9	999999999	0	0	0	88	999	418	99	FRA_Chambery
2014	2	17	4	2.7	2.6	99	98756	0	1401	270	0	0	0	0	0	0	99990	172	0.6	5	5	999	999	9	999999999	0	0	0	88	999	418	99	FRA_Chambery
2014	2	17	5	3	2.9	99	98737	0	1401	270	0	0	0	0	0	0	99990	270	0.4	5	5	999	999	9	999999999	0	0	0	88	999	418	99	FRA_Chambery
2014	2	17	6	3.3	2.7	96	98757	0	1401	270	0	0	0	0	0	0	99990	216	0.3	5	5	999	999	9	999999999	0	0	0	88	999	418	99	FRA_Chambery
2014	2	17	7	3.4	3	97	98776	0	1401	270	0	0	0	0	0	0	99990	177	1.1	5	5	999	999	9	999999999	0	0	0	88	999	418	99	FRA_Chambery
2014	2	17	8	3.7	3.3	97	98839	7	1401	270	9	0	9	0	0	0	99990	185	1.4	5	5	999	999	9	999999999	0	0	0	88	999	418	99	FRA_Chambery
2014	2	17	9	4.4	3.7	95	98900	175	1401	270	57	0	57	6293	1	6293	99990	189	1.1	5	5	999	999	9	999999999	0	0	0	88	999	418	99	FRA_Chambery
2014	2	17	10	4.8	3.6	92	98918	387	1401	270	108	0	108	12073	5	12072	99990	204	1.8	5	5	999	999	9	999999999	0	0	0	88	999	418	99	FRA_Chambery
2014	2	17	11	5.4	3.3	86	98931	558	1401	270	155	1	155	17593	38	17577	99990	90	0.9	5	5	999	999	9	999999999	0	0	0	88	999	418	99	FRA_Chambery
2014	2	17	12	6	3.2	82	98937	677	1401	270	208	1	207	23552	66	23520	99990	100	1	5	5	999	999	9	999999999	0	0	0	88	999	418	99	FRA_Chambery
2014	2	17	13	7.3	3.2	75	98924	734	1401	280	204	0	204	23437	14	23429	99990	95	1	5	5	999	999	9	999999999	0	0	0	88	999	418	99	FRA_Chambery
2014	2	17	14	7	2.9	75	98896	728	1401	260	204	0	204	23373	37	23353	99990	123	1.2	5	5	999	999	9	999999999	0	0	0	88	999	418	99	FRA_Chambery
2014	2	17	15	7.6	3.3	74	98876	657	1401	220	572	566	305	59922	53723	34580	99990	166	1.7	5	5	999	999	9	999999999	0	0	0	88	999	418	99	FRA_Chambery
2014	2	17	16	10.7	3.7	62	98834	527	1401	220	352	744	72	37468	70299	10995	99990	185	0.8	5	5	999	999	9	999999999	0	0	0	88	999	418	99	FRA_Chambery
2014	2	17	17	7.4	3.3	75	98832	347	1401	220	37	0	37	4417	0	4417	99990	313	1.2	5	5	999	999	9	999999999	0	0	0	88	999	418	99	FRA_Chambery
2014	2	17	18	4.7	3.2	90	98866	128	1401	220	5	0	5	622	0	622	99990	248	0.2	5	5	999	999	9	999999999	0	0	0	88	999	418	99	FRA_Chambery
2014	2	17	19	3.3	2.6	95	98908	0	1401	210	0	0	0	0	0	0	99990	198	0.4	5	5	999	999	9	999999999	0	0	0	88	999	418	99	FRA_Chambery
2014	2	17	20	2.1	1.5	96	98929	0	1401	210	0	0	0	0	0	0	99990	217	0.8	5	5	999	999	9	999999999	0	0	0	88	999	418	99	FRA_Chambery
2014	2	17	21	1.5	1.3	99	98973	0	1401	210	0	0	0	0	0	0	99990	159	0.7	5	5	999	999	9	999999999	0	0	0	88	999	418	99	FRA_Chambery
2014	2	17	22	1	1	100	99005	0	1401	210	0	0	0	0	0	0	99990	207	0.9	5	5	999	999	9	999999999	0	0	0	88	999	418	99	FRA_Chambery
2014	2	17	23	0.5	0.5	100	99024	0	1401	220	0	0	0	0	0	0	99990	182	1.4	5	5	999	999	9	999999999	0	0	0	88	999	418	99	FRA_Chambery
2014	2	17	24	0.3	0.3	100	99034	0	1401	210	0	0	0	0	0	0	99990	179	0.3	5	5	999	999	9	999999999	0	0	0	88	999	418	99	FRA_Chambery
2014	2	18	1	-0.1	-0.1	100	99045	0	1400	210	0	0	0	0	0	0	99990	170	0.3	5	5	999	999	9	999999999	0	0	0	88	999	418	99	FRA_Chambery
2014	2	18	2	-0.5	-0.5	100	99014	0	1400	220	0	0	0	0	0	0	99990	152	0.6	5	5	999	999	9	999999999	0	0	0	88	999	418	99	FRA_Chambery
2014	2	18	3	-0.3	-0.3	100	99001	0	1400	240	0	0	0	0	0	0	99990	180	0.6	5	5	999	999	9	999999999	0	0	0	88	999	418	99	FRA_Chambery
2014	2	18	4	0.2	0.2	100	98975	0	1400	240	0	0	0	0	0	0	99990	173	0.9	5	5	999	999	9	999999999	0	0	0	88	999	418	99	FRA_Chambery
2014	2	18	5	0.3	0.3	100	98979	0	1400	240	0	0	0	0	0	0	99990	187	1	5	5	999	999	9	999999999	0	0	0	88	999	418	99	FRA_Chambery
2014	2	18	6	0.4	0.4	100	98971	0	1400	230	0	0	0	0	0	0	99990	177	1	5	5	999	999	9	999999999	0	0	0	88	999	418	99	FRA_Chambery
2014	2	18	7	-0.1	-0.1	100	98979	0	1400	220	0	0	0	0	0	0	99990	167	0.9	5	5	999	999	9	999999999	0	0	0	88	999	418	99	FRA_Chambery
2014	2	18	8	0.5	0.5	100	99004	9	1400	220	28	0	28	0	0	0	99990	147	1.8	5	5	999	999	9	999999999	0	0	0	88	999	418	99	FRA_Chambery
2014	2	18	9	2.1	2.1	100	99021	182	1400	220	101	5	101	10624	179	10598	99990	153	0.2	5	5	999	999	9	999999999	0	0	0	88	999	418	99	FRA_Chambery
2014	2	18	10	3.2	2.8	97	99002	394	1400	220	277	267	198	29019	22264	22474	99990	119	0.5	5	5	999	999	9	999999999	0	0	0	88	999	418	99	FRA_Chambery
2014	2	18	11	5.8	3.5	85	98956	565	1400	240	331	234	234	35786	21658	26799	99990	124	1.2	5	5	999	999	9	999999999	0	0	0	88	999	418	99	FRA_Chambery
2014	2	18	12	7.3	3	74	98889	683	1400	250	291	106	238	32015	10191	26941	99990	175	0.4	5	5	999	999	9	999999999	0	0	0	88	999	418	99	FRA_Chambery
2014	2	18	13	9.1	3.3	67	98785	741	1400	240	412	198	306	45030	19210	34715	99990	123	0.2	5	5	999	999	9	999999999	0	0	0	88	999	418	99	FRA_Chambery
2014	2	18	14	10.4	4.1	65	98702	735	1400	240	523	550	231	56590	52594	28726	99990	188	1.4	5	5	999	999	9	999999999	0	0	0	88	999	418	99	FRA_Chambery
2014	2	18	15	11	2.1	54	98647	664	1400	250	237	52	213	26460	4978	24087	99990	105	0.7	5	5	999	999	9	999999999	0	0	0	88	999	418	99	FRA_Chambery
2014	2	18	16	10	2.4	59	98634	534	1400	250	163	9	160	18195	622	17958	99990	135	0.5	5	5	999	999	9	999999999	0	0	0	88	999	418	99	FRA_Chambery
2014	2	18	17	10	3.7	65	98643	353	1400	250	72	0	72	8170	0	8170	99990	176	0.9	5	5	999	999	9	999999999	0	0	0	88	999	418	99	FRA_Chambery
2014	2	18	18	8.1	3.4	72	98700	134	1400	260	2	0	2	315	0	315	99990	239	0.9	5	5	999	999	9	999999999	0	0	0	88	999	418	99	FRA_Chambery
2014	2	18	19	7	5	87	98722	0	1400	260	0	0	0	0	0	0	99990	198	0.6	5	5	999	999	9	999999999	0	0	0	88	999	418	99	FRA_Chambery
2014	2	18	20	6.1	4.9	92	98778	0	1400	260	0	0	0	0	0	0	99990	199	1.3	5	5	999	999	9	999999999	0	0	0	88	999	418	99	FRA_Chambery
2014	2	18	21	5.6	4.4	92	98837	0	1400	260	0	0	0	0	0	0	99990	200	0.6	5	5	999	999	9	999999999	0	0	0	88	999	418	99	FRA_Chambery
2014	2	18	22	5.8	4.5	91	98901	0	1400	250	0	0	0	0	0	0	99990	223	0.6	5	5	999	999	9	999999999	0	0	0	88	999	418	99	FRA_Chambery
2014	2	18	23	4.7	4.1	96	98890	0	1400	260	0	0	0	0	0	0	99990	209	0.7	5	5	999	999	9	999999999	0	0	0	88	999	418	99	FRA_Chambery
2014	2	18	24	4.6	4.2	97	98864	0	1400	260	0	0	0	0	0	0	99990	172	1.1	5	5	999	999	9	999999999	0	0	0	88	999	418	99	FRA_Chambery
2014	2	19	1	4.7	4.3	97	98850	0	1400	260	0	0	0	0	0	0	99990	196	0.5	5	5	999	999	9	999999999	0	0	0	88	999	418	99	FRA_Chambery
2014	2	19	2	4.6	4	96	98854	0	1400	270	0	0	0	0	0	0	99990	213	1.7	5	5	999	999	9	999999999	0	0	0	88	999	418	99	FRA_Chambery
2014	2	19	3	4.8	4.1	95	98848	0	1400	260	0	0	0	0	0	0	99990	202	1	5	5	999	999	9	999999999	0	0	0	88	999	418	99	FRA_Chambery
2014	2	19	4	4.7	4.1	96	98825	0	1400	260	0	0	0	0	0	0	99990	186	0.6	5	5	999	999	9	999999999	0	0	0	88	999	418	99	FRA_Chambery
2014	2	19	5	4	3.9	99	98824	0	1400	260	0	0	0	0	0	0	99990	218	0.8	5	5	999	999	9	999999999	0	0	0	88	999	418	99	FRA_Chambery
2014	2	19	6	3.9	3.9	100	98817	0	1400	260	0	0	0	0	0	0	99990	160	0.1	5	5	999	999	9	999999999	0	0	0	88	999	418	99	FRA_Chambery
2014	2	19	7	3.8	3.8	100	98847	0	1400	250	0	0	0	0	0	0	99990	208	0.4	5	5	999	999	9	999999999	0	0	0	88	999	418	99	FRA_Chambery
2014	2	19	8	4.2	4.2	100	98906	11	1400	260	10	0	10	0	0	0	99990	228	1.2	5	5	999	999	9	999999999	0	0	0	88	999	418	99	FRA_Chambery
2014	2	19	9	4.7	4.6	99	98949	188	1400	260	40	0	40	4535	0	4535	99990	94	1	5	5	999	999	9	999999999	0	0	0	88	999	418	99	FRA_Chambery
2014	2	19	10	5.8	5.2	96	98980	400	1400	270	100	1	100	11297	33	11287	99990	93	0.3	5	5	999	999	9	999999999	0	0	0	88	999	418	99	FRA_Chambery
2014	2	19	11	6.9	5.2	89	98986	572	1400	270	129	0	129	14858	12	14853	99990	139	0.7	5	5	999	999	9	999999999	0	0	0	88	999	418	99	FRA_Chambery
2014	2	19	12	9	5.6	79	98973	690	1400	270	246	2	245	27537	165	27454	99990	169	0.8	5	5	999	999	9	999999999	0	0	0	88	999	418	99	FRA_Chambery
2014	2	19	13	9.4	6	79	98931	748	1400	260	333	41	311	36640	3760	34602	99990	185	0.8	5	5	999	999	9	999999999	0	0	0	88	999	418	99	FRA_Chambery
2014	2	19	14	10.6	5.2	69	98884	742	1400	270	334	46	309	37180	4484	34781	99990	36	3	5	5	999	999	9	999999999	0	0	0	88	999	418	99	FRA_Chambery
2014	2	19	15	10.1	5.1	71	98857	671	1400	240	136	1	136	15915	43	15894	99990	207	1.5	5	5	999	999	9	999999999	0	0	0	88	999	418	99	FRA_Chambery
2014	2	19	16	10.2	4.8	69	98880	540	1400	260	71	0	71	8444	0	8444	99990	178	0.9	5	5	999	999	9	999999999	0	0	0	88	999	418	99	FRA_Chambery
2014	2	19	17	9.9	4.9	71	98939	359	1400	270	75	0	75	8539	3	8538	99990	196	0.6	5	5	999	999	9	999999999	0	0	0	88	999	418	99	FRA_Chambery
2014	2	19	18	9.9	5.1	72	98986	140	1400	240	3	0	3	441	0	441	99990	216	0.9	5	5	999	999	9	999999999	0	0	0	88	999	418	99	FRA_Chambery
2014	2	19	19	7.3	4.3	81	98978	1	1400	220	0	0	0	0	0	0	99990	214	0.8	5	5	999	999	9	999999999	0	0	0	88	999	418	99	FRA_Chambery
2014	2	19	20	5.6	3.6	87	98975	0	1400	220	0	0	0	0	0	0	99990	187	1.1	5	5	999	999	9	999999999	0	0	0	88	999	418	99	FRA_Chambery
2014	2	19	21	3.9	2.4	90	99034	0	1400	250	0	0	0	0	0	0	99990	243	0.6	5	5	999	999	9	999999999	0	0	0	88	999	418	99	FRA_Chambery
2014	2	19	22	4.2	3	92	99084	0	1400	270	0	0	0	0	0	0	99990	193	0.8	5	5	999	999	9	999999999	0	0	0	88	999	418	99	FRA_Chambery
2014	2	19	23	4.6	3.4	92	99085	0	1400	270	0	0	0	0	0	0	99990	221	0.8	5	5	999	999	9	999999999	0	0	0	88	999	418	99	FRA_Chambery
2014	2	19	24	4.7	3.5	92	99087	0	1400	270	0	0	0	0	0	0	99990	179	1	5	5	999	999	9	999999999	0	0	0	88	999	418	99	FRA_Chambery
2014	2	20	1	4.6	3.7	94	99083	0	1399	260	0	0	0	0	0	0	99990	188	1.1	5	5	999	999	9	999999999	0	0	0	88	999	418	99	FRA_Chambery
2014	2	20	2	5.1	3.8	91	99080	0	1399	260	0	0	0	0	0	0	99990	210	1.1	5	5	999	999	9	999999999	0	0	0	88	999	418	99	FRA_Chambery
2014	2	20	3	4.3	3.7	96	99048	0	1399	250	0	0	0	0	0	0	99990	175	0.4	5	5	999	999	9	999999999	0	0	0	88	999	418	99	FRA_Chambery
2014	2	20	4	3.5	3.4	99	99027	0	1399	220	0	0	0	0	0	0	99990	227	1.1	5	5	999	999	9	999999999	0	0	0	88	999	418	99	FRA_Chambery
2014	2	20	5	2.2	1.9	98	99003	0	1399	220	0	0	0	0	0	0	99990	183	0.5	5	5	999	999	9	999999999	0	0	0	88	999	418	99	FRA_Chambery
2014	2	20	6	1.2	1.2	100	98977	0	1399	210	0	0	0	0	0	0	99990	188	0.5	5	5	999	999	9	999999999	0	0	0	88	999	418	99	FRA_Chambery
2014	2	20	7	0.3	0.3	100	98965	0	1399	210	0	0	0	0	0	0	99990	216	0.9	5	5	999	999	9	999999999	0	0	0	88	999	418	99	FRA_Chambery
2014	2	20	8	0.7	0.7	100	98977	13	1399	210	15	0	15	0	0	0	99990	176	0.7	5	5	999	999	9	999999999	0	0	0	88	999	418	99	FRA_Chambery
2014	2	20	9	2.1	2.1	100	98985	195	1399	210	154	615	60	14667	39774	8576	99990	92	1	5	5	999	999	9	999999999	0	0	0	88	999	418	99	FRA_Chambery
2014	2	20	10	4.3	3	91	98946	407	1399	220	314	781	76	32170	68003	11483	99990	130	0.3	5	5	999	999	9	999999999	0	0	0	88	999	418	99	FRA_Chambery
2014	2	20	11	7	3.8	80	98892	579	1399	220	458	868	89	48660	83468	13156	99990	162	0.5	5	5	999	999	9	999999999	0	0	0	88	999	418	99	FRA_Chambery
2014	2	20	12	10.4	4.1	65	98795	697	1399	230	561	918	95	60007	90915	13793	99990	100	0.5	5	5	999	999	9	999999999	0	0	0	88	999	418	99	FRA_Chambery
2014	2	20	13	10.9	3	58	98703	755	1399	230	607	936	94	64866	93658	13594	99990	196	0.8	5	5	999	999	9	999999999	0	0	0	88	999	418	99	FRA_Chambery
2014	2	20	14	12.4	0.8	45	98635	749	1399	230	583	923	85	61982	91891	12354	99990	170	1.2	5	5	999	999	9	999999999	0	0	0	88	999	418	99	FRA_Chambery
2014	2	20	15	14.1	3.6	49	98594	677	1399	230	474	787	91	51043	77443	13349	99990	262	1.9	5	5	999	999	9	999999999	0	0	0	88	999	418	99	FRA_Chambery
2014	2	20	16	15.3	2.5	42	98569	547	1399	240	336	581	109	36675	53677	15685	99990	171	0.7	5	5	999	999	9	999999999	0	0	0	88	999	418	99	FRA_Chambery
2014	2	20	17	12	3.5	56	98560	366	1399	260	62	0	62	7133	0	7133	99990	285	1.4	5	5	999	999	9	999999999	0	0	0	88	999	418	99	FRA_Chambery
2014	2	20	18	9.9	5.5	74	98561	147	1399	270	4	0	4	481	0	481	99990	248	0.5	5	5	999	999	9	999999999	0	0	0	88	999	418	99	FRA_Chambery
2014	2	20	19	8.6	5.4	80	98556	2	1399	290	0	0	0	0	0	0	99990	212	0.5	5	5	999	999	9	999999999	0	0	0	88	999	418	99	FRA_Chambery
2014	2	20	20	8.5	6.1	85	98605	0	1399	290	0	0	0	0	0	0	99990	179	0.2	5	5	999	999	9	999999999	0	0	0	88	999	418.1	99	FRA_Chambery
2014	2	20	21	7.8	6.4	91	98634	0	1399	290	0	0	0	0	0	0	99990	273	0.6	5	5	999	999	9	999999999	0	0	0	88	999	418.2	99	FRA_Chambery
2014	2	20	22	8.2	6.7	90	98642	0	1399	290	0	0	0	0	0	0	99990	220	0.5	5	5	999	999	9	999999999	0	0	0	88	999	418.2	99	FRA_Chambery
2014	2	20	23	7.7	7	95	98594	0	1399	290	0	0	0	0	0	0	99990	173	1.3	5	5	999	999	9	999999999	0	0	0	88	999	418.2	99	FRA_Chambery
2014	2	20	24	8.1	6.4	89	98559	0	1399	290	0	0	0	0	0	0	99990	200	1.1	5	5	999	999	9	999999999	0	0	0	88	999	418.2	99	FRA_Chambery
2014	2	21	1	8.1	6.4	89	98543	0	1398	290	0	0	0	0	0	0	99990	220	0.6	5	5	999	999	9	999999999	0	0	0	88	999	418.3	99	FRA_Chambery
2014	2	21	2	7.4	6.7	95	98536	0	1398	290	0	0	0	0	0	0	99990	185	0.3	5	5	999	999	9	999999999	0	0	0	88	999	418.5	99	FRA_Chambery
2014	2	21	3	7.6	5.8	88	98463	0	1398	290	0	0	0	0	0	0	99990	200	2.6	5	5	999	999	9	999999999	0	0	0	88	999	418.5	99	FRA_Chambery
2014	2	21	4	7.3	5.6	89	98465	0	1398	290	0	0	0	0	0	0	99990	153	0.3	5	5	999	999	9	999999999	0	0	0	88	999	419	99	FRA_Chambery
2014	2	21	5	7	6	93	98485	0	1398	290	0	0	0	0	0	0	99990	231	1.7	5	5	999	999	9	999999999	0	0	0	88	999	421.2	99	FRA_Chambery
2014	2	21	6	6.8	5.9	94	98500	0	1398	290	0	0	0	0	0	0	99990	220	2.9	5	5	999	999	9	999999999	0	0	0	88	999	422.7	99	FRA_Chambery
2014	2	21	7	7	5.7	91	98555	0	1398	290	0	0	0	0	0	0	99990	230	3.3	5	5	999	999	9	999999999	0	0	0	88	999	424.9	99	FRA_Chambery
2014	2	21	8	6.5	6.1	97	98641	15	1398	280	5	0	5	0	0	0	99990	159	0.7	5	5	999	999	9	999999999	0	0	0	88	999	426.6	99	FRA_Chambery
2014	2	21	9	6.4	6.3	99	98718	202	1398	280	24	0	24	2799	0	2799	99990	106	0.9	5	5	999	999	9	999999999	0	0	0	88	999	428.5	99	FRA_Chambery
2014	2	21	10	6.5	6.5	100	98812	414	1398	280	20	0	20	2518	0	2518	99990	109	0.5	5	5	999	999	9	999999999	0	0	0	88	999	432	99	FRA_Chambery
2014	2	21	11	6.6	5.7	94	98842	586	1398	280	76	0	76	9115	5	9113	99990	216	1	5	5	999	999	9	999999999	0	0	0	88	999	434.1	99	FRA_Chambery
2014	2	21	12	6.8	6.2	96	98803	705	1398	280	116	0	116	13797	17	13789	99990	154	0.8	5	5	999	999	9	999999999	0	0	0	88	999	434.4	99	FRA_Chambery
2014	2	21	13	7.6	6.1	90	98726	762	1398	270	180	1	180	20968	74	20927	99990	178	2	5	5	999	999	9	999999999	0	0	0	88	999	434.5	99	FRA_Chambery
2014	2	21	14	8.5	6.5	87	98707	755	1398	280	203	1	203	23401	63	23366	99990	179	1.7	5	5	999	999	9	999999999	0	0	0	88	999	434.5	99	FRA_Chambery
2014	2	21	15	8.9	6.2	83	98707	684	1398	280	226	1	226	25427	52	25401	99990	204	1.8	5	5	999	999	9	999999999	0	0	0	88	999	434.5	99	FRA_Chambery
2014	2	21	16	7.2	6.2	93	98724	553	1398	280	102	0	102	11907	0	11907	99990	97	1.9	5	5	999	999	9	999999999	0	0	0	88	999	434.8	99	FRA_Chambery
2014	2	21	17	7.1	5.9	92	98730	372	1398	270	38	0	38	4626	0	4626	99990	282	1.3	5	5	999	999	9	999999999	0	0	0	88	999	434.8	99	FRA_Chambery
2014	2	21	18	6.9	6.2	95	98747	153	1398	250	3	0	3	380	0	380	99990	183	0.9	5	5	999	999	9	999999999	0	0	0	88	999	434.8	99	FRA_Chambery
2014	2	21	19	6	6	100	98808	2	1398	250	0	0	0	0	0	0	99990	264	0.6	5	5	999	999	9	999999999	0	0	0	88	999	434.8	99	FRA_Chambery
2014	2	21	20	5.4	5.1	98	98856	0	1398	270	0	0	0	0	0	0	99990	256	0.2	5	5	999	999	9	999999999	0	0	0	88	999	434.8	99	FRA_Chambery
2014	2	21	21	5.5	5.2	98	98944	0	1398	270	0	0	0	0	0	0	99990	178	1.4	5	5	999	999	9	999999999	0	0	0	88	999	436.9	99	FRA_Chambery
2014	2	21	22	5	4.3	95	98988	0	1398	260	0	0	0	0	0	0	99990	188	2.1	5	5	999	999	9	999999999	0	0	0	88	999	437.4	99	FRA_Chambery
2014	2	21	23	4.8	4.4	97	99028	0	1398	250	0	0	0	0	0	0	99990	237	1.9	5	5	999	999	9	999999999	0	0	0	88	999	437.6	99	FRA_Chambery
2014	2	21	24	4	3.9	99	99027	0	1398	250	0	0	0	0	0	0	99990	195	1.5	5	5	999	999	9	999999999	0	0	0	88	999	437.9	99	FRA_Chambery
2014	2	22	1	3.7	3.7	100	99039	0	1398	240	0	0	0	0	0	0	99990	139	0.9	5	5	999	999	9	999999999	0	0	0	88	999	437.9	99	FRA_Chambery
2014	2	22	2	3.7	3.7	100	99036	0	1398	260	0	0	0	0	0	0	99990	211	0.8	5	5	999	999	9	999999999	0	0	0	88	999	437.9	99	FRA_Chambery
2014	2	22	3	3.5	3.5	100	99022	0	1398	250	0	0	0	0	0	0	99990	188	1.1	5	5	999	999	9	999999999	0	0	0	88	999	437.9	99	FRA_Chambery
2014	2	22	4	3.4	3.4	100	99037	0	1398	240	0	0	0	0	0	0	99990	229	0.4	5	5	999	999	9	999999999	0	0	0	88	999	437.9	99	FRA_Chambery
2014	2	22	5	3.3	3.3	100	99075	0	1398	260	0	0	0	0	0	0	99990	175	0.7	5	5	999	999	9	999999999	0	0	0	88	999	437.9	99	FRA_Chambery
2014	2	22	6	3.2	3.2	100	99107	0	1398	240	0	0	0	0	0	0	99990	191	1.4	5	5	999	999	9	999999999	0	0	0	88	999	437.9	99	FRA_Chambery
2014	2	22	7	2.9	2.9	100	99146	0	1398	270	0	0	0	0	0	0	99990	250	1.4	5	5	999	999	9	999999999	0	0	0	88	999	437.9	99	FRA_Chambery
2014	2	22	8	3.7	3.7	100	99210	18	1398	270	8	0	8	0	0	0	99990	234	0.5	5	5	999	999	9	999999999	0	0	0	88	999	437.9	99	FRA_Chambery
2014	2	22	9	4.1	4.1	100	99280	209	1398	270	43	0	43	4938	1	4938	99990	267	1.5	5	5	999	999	9	999999999	0	0	0	88	999	437.9	99	FRA_Chambery
2014	2	22	10	4.1	3.7	97	99311	421	1398	270	130	0	130	14480	17	14475	99990	197	1.6	5	5	999	999	9	999999999	0	0	0	88	999	437.9	99	FRA_Chambery
2014	2	22	11	4.9	4	94	99299	593	1398	230	379	105	334	41537	10074	37145	99990	157	1.6	5	5	999	999	9	999999999	0	0	0	88	999	437.9	99	FRA_Chambery
2014	2	22	12	7.6	4.9	83	99237	712	1398	220	578	893	115	61991	87883	16384	99990	184	2.3	5	5	999	999	9	999999999	0	0	0	88	999	437.9	99	FRA_Chambery
2014	2	22	13	10.2	2.3	58	99171	769	1398	230	665	920	152	71293	90175	20976	99990	200	1.5	5	5	999	999	9	999999999	0	0	0	88	999	437.9	99	FRA_Chambery
2014	2	22	14	10.9	0.9	50	99129	762	1398	230	240	97	186	27209	9677	21882	99990	192	2.3	5	5	999	999	9	999999999	0	0	0	88	999	437.9	99	FRA_Chambery
2014	2	22	15	10.1	3.6	64	99116	691	1398	260	471	570	188	51009	54209	24079	99990	183	2.5	5	5	999	999	9	999999999	0	0	0	88	999	437.9	99	FRA_Chambery
2014	2	22	16	9.7	2.8	62	99121	560	1398	270	179	0	179	20015	35	20001	99990	68	1.6	5	5	999	999	9	999999999	0	0	0	88	999	437.9	99	FRA_Chambery
2014	2	22	17	10	3.3	63	99164	379	1398	270	81	0	81	9215	0	9215	99990	275	1.8	5	5	999	999	9	999999999	0	0	0	88	999	437.9	99	FRA_Chambery
2014	2	22	18	8.6	3	68	99210	159	1398	280	3	0	3	433	0	433	99990	259	0.7	5	5	999	999	9	999999999	0	0	0	88	999	437.9	99	FRA_Chambery
2014	2	22	19	9.6	3.4	65	99273	3	1398	280	0	0	0	0	0	0	99990	209	1.2	5	5	999	999	9	999999999	0	0	0	88	999	437.9	99	FRA_Chambery
2014	2	22	20	9.6	3.1	64	99312	0	1398	280	0	0	0	0	0	0	99990	227	3.9	5	5	999	999	9	999999999	0	0	0	88	999	437.9	99	FRA_Chambery
2014	2	22	21	8.9	2.7	65	99410	0	1398	280	0	0	0	0	0	0	99990	236	3.7	5	5	999	999	9	999999999	0	0	0	88	999	437.9	99	FRA_Chambery
2014	2	22	22	8.2	3.9	74	99464	0	1398	280	0	0	0	0	0	0	99990	192	1.5	5	5	999	999	9	999999999	0	0	0	88	999	438	99	FRA_Chambery
2014	2	22	23	7.7	3.8	76	99477	0	1398	280	0	0	0	0	0	0	99990	203	3.3	5	5	999	999	9	999999999	0	0	0	88	999	438	99	FRA_Chambery
2014	2	22	24	7.5	3.9	78	99497	0	1398	270	0	0	0	0	0	0	99990	209	2.7	5	5	999	999	9	999999999	0	0	0	88	999	438	99	FRA_Chambery
2014	2	23	1	6.8	4	82	99498	0	1397	270	0	0	0	0	0	0	99990	194	2.7	5	5	999	999	9	999999999	0	0	0	88	999	438	99	FRA_Chambery
2014	2	23	2	6.4	3.9	84	99491	0	1397	260	0	0	0	0	0	0	99990	211	2	5	5	999	999	9	999999999	0	0	0	88	999	438	99	FRA_Chambery
2014	2	23	3	6.1	4.1	87	99484	0	1397	270	0	0	0	0	0	0	99990	217	2.8	5	5	999	999	9	999999999	0	0	0	88	999	438	99	FRA_Chambery
2014	2	23	4	5.9	3.9	87	99476	0	1397	220	0	0	0	0	0	0	99990	209	1.4	5	5	999	999	9	999999999	0	0	0	88	999	438	99	FRA_Chambery
2014	2	23	5	4.2	3	92	99496	0	1397	230	0	0	0	0	0	0	99990	213	0.4	5	5	999	999	9	999999999	0	0	0	88	999	438	99	FRA_Chambery
2014	2	23	6	2.9	2.6	98	99520	0	1397	220	0	0	0	0	0	0	99990	205	0.3	5	5	999	999	9	999999999	0	0	0	88	999	438	99	FRA_Chambery
2014	2	23	7	1.9	1.9	100	99542	0	1397	220	0	0	0	0	0	0	99990	181	0.9	5	5	999	999	9	999999999	0	0	0	88	999	438	99	FRA_Chambery
2014	2	23	8	2.1	2.1	100	99579	20	1397	210	23	0	23	0	0	0	99990	166	2.1	5	5	999	999	9	999999999	0	0	0	88	999	438	99	FRA_Chambery
2014	2	23	9	3.5	3.5	100	99571	216	1397	220	172	671	59	16375	45634	8686	99990	96	1.1	5	5	999	999	9	999999999	0	0	0	88	999	438	99	FRA_Chambery
2014	2	23	10	6.3	4.1	86	99524	429	1397	220	334	799	79	34422	70570	11842	99990	168	1.3	5	5	999	999	9	999999999	0	0	0	88	999	438	99	FRA_Chambery
2014	2	23	11	9.2	4.6	73	99464	600	1397	230	482	869	99	51472	83739	14517	99990	139	1.1	5	5	999	999	9	999999999	0	0	0	88	999	438	99	FRA_Chambery
2014	2	23	12	10.4	3.9	64	99401	719	1397	230	571	875	113	61330	86268	16098	99990	170	0.6	5	5	999	999	9	999999999	0	0	0	88	999	438	99	FRA_Chambery
2014	2	23	13	12.6	4.6	58	99297	776	1397	230	587	817	127	63725	80654	18293	99990	157	1.8	5	5	999	999	9	999999999	0	0	0	88	999	438	99	FRA_Chambery
2014	2	23	14	14.1	6.5	60	99209	769	1397	230	593	887	100	63829	88878	14446	99990	229	2.2	5	5	999	999	9	999999999	0	0	0	88	999	438	99	FRA_Chambery
2014	2	23	15	15	6.3	56	99151	698	1397	240	512	839	91	55129	83131	13413	99990	188	1	5	5	999	999	9	999999999	0	0	0	88	999	438	99	FRA_Chambery
2014	2	23	16	14.9	5.7	54	99116	567	1397	240	390	783	72	41564	75355	11004	99990	283	2.4	5	5	999	999	9	999999999	0	0	0	88	999	438	99	FRA_Chambery
2014	2	23	17	12	5.4	64	99108	385	1397	230	36	0	36	4349	0	4349	99990	294	1	5	5	999	999	9	999999999	0	0	0	88	999	438	99	FRA_Chambery
2014	2	23	18	9.6	4.8	72	99133	165	1397	230	8	0	8	1042	0	1042	99990	304	1.2	5	5	999	999	9	999999999	0	0	0	88	999	438	99	FRA_Chambery
2014	2	23	19	7.2	4.7	84	99174	4	1397	230	0	0	0	0	0	0	99990	301	1.2	5	5	999	999	9	999999999	0	0	0	88	999	438	99	FRA_Chambery
2014	2	23	20	7.7	4.3	79	99186	0	1397	230	0	0	0	0	0	0	99990	307	1.6	5	5	999	999	9	999999999	0	0	0	88	999	438	99	FRA_Chambery
2014	2	23	21	7.4	4	79	99204	0	1397	220	0	0	0	0	0	0	99990	204	1.1	5	5	999	999	9	999999999	0	0	0	88	999	438	99	FRA_Chambery
2014	2	23	22	4.6	3.6	93	99220	0	1397	220	0	0	0	0	0	0	99990	172	0.7	5	5	999	999	9	999999999	0	0	0	88	999	438	99	FRA_Chambery
2014	2	23	23	3.2	2.6	96	99196	0	1397	220	0	0	0	0	0	0	99990	168	0.9	5	5	999	999	9	999999999	0	0	0	88	999	438	99	FRA_Chambery
2014	2	23	24	2.2	2.1	99	99173	0	1397	210	0	0	0	0	0	0	99990	162	0.3	5	5	999	999	9	999999999	0	0	0	88	999	438	99	FRA_Chambery
2014	2	24	1	2	2	100	99176	0	1396	210	0	0	0	0	0	0	99990	208	0.7	5	5	999	999	9	999999999	0	0	0	88	999	438	99	FRA_Chambery
2014	2	24	2	1.3	1.3	100	99147	0	1396	210	0	0	0	0	0	0	99990	194	0.3	5	5	999	999	9	999999999	0	0	0	88	999	438	99	FRA_Chambery
2014	2	24	3	0.9	0.9	100	99097	0	1396	210	0	0	0	0	0	0	99990	172	0.7	5	5	999	999	9	999999999	0	0	0	88	999	438	99	FRA_Chambery
2014	2	24	4	0	0	100	99079	0	1396	210	0	0	0	0	0	0	99990	195	0.5	5	5	999	999	9	999999999	0	0	0	88	999	438	99	FRA_Chambery
2014	2	24	5	-0.4	-0.4	100	99089	0	1396	210	0	0	0	0	0	0	99990	177	0.5	5	5	999	999	9	999999999	0	0	0	88	999	438	99	FRA_Chambery
2014	2	24	6	-0.6	-0.6	100	99100	0	1396	200	0	0	0	0	0	0	99990	191	0.7	5	5	999	999	9	999999999	0	0	0	88	999	438	99	FRA_Chambery
2014	2	24	7	-0.8	-0.8	100	99107	0	1396	200	0	0	0	0	0	0	99990	173	0.6	5	5	999	999	9	999999999	0	0	0	88	999	438	99	FRA_Chambery
2014	2	24	8	-0.2	-0.2	100	99150	23	1396	200	19	0	19	2002	0	2002	99990	149	0.8	5	5	999	999	9	999999999	0	0	0	88	999	438	99	FRA_Chambery
2014	2	24	9	2.6	2.6	100	99153	223	1396	210	210	270	163	21121	17411	18096	99990	131	0.7	5	5	999	999	9	999999999	0	0	0	88	999	438	99	FRA_Chambery
2014	2	24	10	3.8	3.7	99	99128	436	1396	210	341	804	80	35202	71364	11987	99990	90	0.6	5	5	999	999	9	999999999	0	0	0	88	999	438	99	FRA_Chambery
2014	2	24	11	6.9	3.2	77	99101	607	1396	220	485	879	93	51665	85065	13665	99990	134	0.7	5	5	999	999	9	999999999	0	0	0	88	999	438	99	FRA_Chambery
2014	2	24	12	9.8	2.9	62	99070	726	1396	220	584	908	103	62481	90029	14793	99990	240	1.3	5	5	999	999	9	999999999	0	0	0	88	999	438	99	FRA_Chambery
2014	2	24	13	11.9	3.7	57	99007	784	1396	230	625	915	105	66985	91555	14925	99990	200	2.1	5	5	999	999	9	999999999	0	0	0	88	999	438	99	FRA_Chambery
2014	2	24	14	13.9	1.9	44	98927	776	1396	230	595	883	99	63797	88367	14239	99990	195	2.2	5	5	999	999	9	999999999	0	0	0	88	999	438	99	FRA_Chambery
2014	2	24	15	13.8	2.1	45	98868	705	1396	240	513	826	95	55104	81583	13755	99990	162	0.9	5	5	999	999	9	999999999	0	0	0	88	999	438	99	FRA_Chambery
2014	2	24	16	15.4	1.9	40	98855	573	1396	240	375	719	80	40218	68891	11947	99990	167	1.9	5	5	999	999	9	999999999	0	0	0	88	999	438	99	FRA_Chambery
2014	2	24	17	11	4	62	98875	391	1396	240	38	0	38	4564	0	4564	99990	186	0.9	5	5	999	999	9	999999999	0	0	0	88	999	438	99	FRA_Chambery
2014	2	24	18	12.9	2.2	48	98924	171	1396	230	5	0	5	632	0	632	99990	181	1.5	5	5	999	999	9	999999999	0	0	0	88	999	438	99	FRA_Chambery
2014	2	24	19	8.5	3.1	69	98968	6	1396	230	0	0	0	0	0	0	99990	176	0.4	5	5	999	999	9	999999999	0	0	0	88	999	438	99	FRA_Chambery
2014	2	24	20	6.6	3	78	98977	0	1396	230	0	0	0	0	0	0	99990	210	1	5	5	999	999	9	999999999	0	0	0	88	999	438	99	FRA_Chambery
2014	2	24	21	4.6	2.9	89	98997	0	1396	220	0	0	0	0	0	0	99990	180	0.3	5	5	999	999	9	999999999	0	0	0	88	999	438	99	FRA_Chambery
2014	2	24	22	3.9	2.7	92	99032	0	1396	220	0	0	0	0	0	0	99990	228	1.4	5	5	999	999	9	999999999	0	0	0	88	999	438	99	FRA_Chambery
2014	2	24	23	3.2	2.3	94	99063	0	1396	220	0	0	0	0	0	0	99990	208	0.7	5	5	999	999	9	999999999	0	0	0	88	999	438	99	FRA_Chambery
2014	2	24	24	2.8	1.9	94	99076	0	1396	220	0	0	0	0	0	0	99990	210	0.3	5	5	999	999	9	999999999	0	0	0	88	999	438	99	FRA_Chambery
2014	2	25	1	2.1	1.4	95	99078	0	1396	220	0	0	0	0	0	0	99990	207	0.6	5	5	999	999	9	999999999	0	0	0	88	999	438	99	FRA_Chambery
2014	2	25	2	2	1.6	97	99069	0	1396	220	0	0	0	0	0	0	99990	187	0.5	5	5	999	999	9	999999999	0	0	0	88	999	438	99	FRA_Chambery
2014	2	25	3	1.5	1.2	98	99041	0	1396	210	0	0	0	0	0	0	99990	195	0.4	5	5	999	999	9	999999999	0	0	0	88	999	438	99	FRA_Chambery
2014	2	25	4	1.1	1.1	100	99012	0	1396	210	0	0	0	0	0	0	99990	162	0.9	5	5	999	999	9	999999999	0	0	0	88	999	438	99	FRA_Chambery
2014	2	25	5	1.9	1.2	95	98976	0	1396	210	0	1	0	0	0	0	99990	188	2.7	5	5	999	999	9	999999999	0	0	0	88	999	438	99	FRA_Chambery
2014	2	25	6	3.5	1.2	85	98952	0	1396	210	0	0	0	0	0	0	99990	187	3.5	5	5	999	999	9	999999999	0	0	0	88	999	438	99	FRA_Chambery
2014	2	25	7	2.9	0.4	84	98964	0	1396	210	0	0	0	0	0	0	99990	204	2.9	5	5	999	999	9	999999999	0	0	0	88	999	438	99	FRA_Chambery
2014	2	25	8	3.3	0	79	99003	26	1396	210	22	0	22	2310	0	2310	99990	154	3.1	5	5	999	999	9	999999999	0	0	0	88	999	438	99	FRA_Chambery
2014	2	25	9	4.1	1.1	81	99010	230	1396	220	198	640	83	19183	43613	11375	99990	168	1.1	5	5	999	999	9	999999999	0	0	0	88	999	438	99	FRA_Chambery
2014	2	25	10	7.9	0.8	61	98950	443	1396	220	345	737	101	35952	65120	14418	99990	197	1.7	5	5	999	999	9	999999999	0	0	0	88	999	438	99	FRA_Chambery
2014	2	25	11	10.9	0.9	50	98885	614	1396	230	507	864	116	54015	82601	16667	99990	196	3.8	5	5	999	999	9	999999999	0	0	0	88	999	438	99	FRA_Chambery
2014	2	25	12	12.7	-0.2	41	98798	733	1396	240	491	394	280	52817	38997	31949	99990	202	4.2	5	5	999	999	9	999999999	0	0	0	88	999	438	99	FRA_Chambery
2014	2	25	13	14	0.2	39	98726	791	1396	260	754	804	293	79447	78401	34449	99990	193	2.4	5	5	999	999	9	999999999	0	0	0	88	999	438	99	FRA_Chambery
2014	2	25	14	14.4	-0.1	37	98709	783	1396	280	219	0	219	25285	31	25268	99990	87	1	5	5	999	999	9	999999999	0	0	0	88	999	438	99	FRA_Chambery
2014	2	25	15	12.6	2.2	49	98672	711	1396	280	178	0	177	20499	34	20482	99990	243	1.6	5	5	999	999	9	999999999	0	0	0	88	999	438	99	FRA_Chambery
2014	2	25	16	13.1	1.1	44	98645	580	1396	290	126	0	126	14557	12	14552	99990	166	0.7	5	5	999	999	9	999999999	0	0	0	88	999	438	99	FRA_Chambery
2014	2	25	17	11.8	2.5	53	98624	398	1396	270	60	0	60	7002	0	7002	99990	209	0.7	5	5	999	999	9	999999999	0	0	0	88	999	438	99	FRA_Chambery
2014	2	25	18	11.2	2	53	98640	177	1396	280	9	0	9	1117	0	1117	99990	226	1.5	5	5	999	999	9	999999999	0	0	0	88	999	438	99	FRA_Chambery
2014	2	25	19	11.5	0.3	46	98694	7	1396	290	0	0	0	0	0	0	99990	218	2.5	5	5	999	999	9	999999999	0	0	0	88	999	438	99	FRA_Chambery
2014	2	25	20	10.6	2.2	56	98683	0	1396	280	0	0	0	0	0	0	99990	198	1.5	5	5	999	999	9	999999999	0	0	0	88	999	438	99	FRA_Chambery
2014	2	25	21	10.4	1.7	55	98658	0	1396	270	0	0	0	0	0	0	99990	235	2.9	5	5	999	999	9	999999999	0	0	0	88	999	438	99	FRA_Chambery
2014	2	25	22	11.2	0.6	48	98704	0	1396	290	0	0	0	0	0	0	99990	211	3	5	5	999	999	9	999999999	0	0	0	88	999	438	99	FRA_Chambery
2014	2	25	23	8.8	4.6	75	98719	0	1396	290	0	0	0	0	0	0	99990	167	1.5	5	5	999	999	9	999999999	0	0	0	88	999	438.1	99	FRA_Chambery
2014	2	25	24	7.7	5.9	88	98680	0	1396	290	0	0	0	0	0	0	99990	239	1.4	5	5	999	999	9	999999999	0	0	0	88	999	440.1	99	FRA_Chambery
2014	2	26	1	6.9	6.5	97	98685	0	1395	280	0	0	0	0	0	0	99990	231	1	5	5	999	999	9	999999999	0	0	0	88	999	441.9	99	FRA_Chambery
2014	2	26	2	6.8	6.5	98	98676	0	1395	280	0	0	0	0	0	0	99990	218	1.4	5	5	999	999	9	999999999	0	0	0	88	999	443.3	99	FRA_Chambery
2014	2	26	3	6.5	6.5	100	98670	0	1395	280	0	0	0	0	0	0	99990	245	0.7	5	5	999	999	9	999999999	0	0	0	88	999	444.1	99	FRA_Chambery
2014	2	26	4	6.5	6.5	100	98686	0	1395	280	0	0	0	0	0	0	99990	218	1.2	5	5	999	999	9	999999999	0	0	0	88	999	445.5	99	FRA_Chambery
2014	2	26	5	6.5	6.5	100	98724	0	1395	280	0	0	0	0	0	0	99990	98	0.9	5	5	999	999	9	999999999	0	0	0	88	999	448.9	99	FRA_Chambery
2014	2	26	6	5.8	5.5	98	98751	0	1395	280	0	0	0	0	0	0	99990	116	0.4	5	5	999	999	9	999999999	0	0	0	88	999	449.6	99	FRA_Chambery
2014	2	26	7	5.5	4.6	94	98790	0	1395	280	0	0	0	0	0	0	99990	186	2	5	5	999	999	9	999999999	0	0	0	88	999	450.2	99	FRA_Chambery
2014	2	26	8	5.3	4.9	97	98850	30	1395	280	12	0	12	1339	0	1339	99990	108	0.2	5	5	999	999	9	999999999	0	0	0	88	999	450.8	99	FRA_Chambery
2014	2	26	9	4.7	4	95	98933	237	1395	280	12	0	12	1470	0	1470	99990	103	1.3	5	5	999	999	9	999999999	0	0	0	88	999	453.5	99	FRA_Chambery
2014	2	26	10	4.5	4.2	98	99003	450	1395	280	42	0	42	5172	0	5172	99990	109	1	5	5	999	999	9	999999999	0	0	0	88	999	455.9	99	FRA_Chambery
2014	2	26	11	4.3	3.7	96	99090	622	1395	270	28	0	28	3606	0	3606	99990	132	2	5	5	999	999	9	999999999	0	0	0	88	999	459.3	99	FRA_Chambery
2014	2	26	12	3.6	2.7	94	99160	740	1395	270	92	0	92	11272	6	11269	99990	179	1.3	5	5	999	999	9	999999999	0	0	0	88	999	462.1	99	FRA_Chambery
2014	2	26	13	3.4	2.5	94	99210	798	1395	270	59	0	59	7547	5	7544	99990	244	1	5	5	999	999	9	999999999	0	0	0	88	999	464.1	99	FRA_Chambery
2014	2	26	14	3	2.4	96	99258	790	1395	270	84	0	84	10365	5	10362	99990	317	1.1	5	5	999	999	9	999999999	0	0	0	88	999	466.2	99	FRA_Chambery
2014	2	26	15	3.1	2.5	96	99293	718	1395	270	99	0	99	11935	0	11935	99990	219	1.3	5	5	999	999	9	999999999	0	0	0	88	999	467.3	99	FRA_Chambery
2014	2	26	16	3.4	2.8	96	99339	586	1395	270	70	0	70	8410	0	8410	99990	170	1.2	5	5	999	999	9	999999999	0	0	0	88	999	468.2	99	FRA_Chambery
2014	2	26	17	3.6	3	96	99377	404	1395	270	46	0	46	5486	0	5486	99990	185	0.6	5	5	999	999	9	999999999	0	0	0	88	999	468.6	99	FRA_Chambery
2014	2	26	18	3.6	3.3	98	99446	184	1395	270	3	0	3	398	0	398	99990	154	0.3	5	5	999	999	9	999999999	0	0	0	88	999	469	99	FRA_Chambery
2014	2	26	19	3.7	3.7	100	99515	8	1395	270	0	0	0	0	0	0	99990	170	0.6	5	5	999	999	9	999999999	0	0	0	88	999	469.4	99	FRA_Chambery
2014	2	26	20	3.7	3.7	100	99546	0	1395	270	0	0	0	0	0	0	99990	135	0.8	5	5	999	999	9	999999999	0	0	0	88	999	469.4	99	FRA_Chambery
2014	2	26	21	3.9	3.9	100	99592	0	1395	270	0	0	0	0	0	0	99990	183	0.7	5	5	999	999	9	999999999	0	0	0	88	999	469.5	99	FRA_Chambery
2014	2	26	22	4	4	100	99641	0	1395	280	0	0	0	0	0	0	99990	232	1	5	5	999	999	9	999999999	0	0	0	88	999	469.9	99	FRA_Chambery
2014	2	26	23	4	4	100	99648	0	1395	270	0	0	0	0	0	0	99990	200	0.4	5	5	999	999	9	999999999	0	0	0	88	999	470.5	99	FRA_Chambery
2014	2	26	24	3.7	3.7	100	99666	0	1395	270	0	0	0	0	0	0	99990	205	0.1	5	5	999	999	9	999999999	0	0	0	88	999	470.7	99	FRA_Chambery
2014	2	27	1	3.7	3.7	100	99682	0	1394	270	0	0	0	0	0	0	99990	227	0.5	5	5	999	999	9	999999999	0	0	0	88	999	470.7	99	FRA_Chambery
2014	2	27	2	3.8	3.8	100	99684	0	1394	270	0	0	0	0	0	0	99990	203	0.2	5	5	999	999	9	999999999	0	0	0	88	999	471	99	FRA_Chambery
2014	2	27	3	3.7	3.7	100	99660	0	1394	260	0	0	0	0	0	0	99990	216	1.4	5	5	999	999	9	999999999	0	0	0	88	999	471.2	99	FRA_Chambery
2014	2	27	4	3.5	3.5	100	99639	0	1394	260	0	0	0	0	0	0	99990	217	0.7	5	5	999	999	9	999999999	0	0	0	88	999	471.2	99	FRA_Chambery
2014	2	27	5	3.3	3.3	100	99616	0	1394	260	0	0	0	0	0	0	99990	214	0.6	5	5	999	999	9	999999999	0	0	0	88	999	471.2	99	FRA_Chambery
2014	2	27	6	3.2	3.2	100	99581	0	1394	260	0	0	0	0	0	0	99990	140	1.2	5	5	999	999	9	999999999	0	0	0	88	999	471.2	99	FRA_Chambery
2014	2	27	7	3.4	3.4	100	99570	0	1394	260	0	0	0	0	0	0	99990	234	0.2	5	5	999	999	9	999999999	0	0	0	88	999	471.2	99	FRA_Chambery
2014	2	27	8	3.5	3.5	100	99576	33	1394	260	28	0	28	2849	0	2849	99990	215	0.8	5	5	999	999	9	999999999	0	0	0	88	999	471.2	99	FRA_Chambery
2014	2	27	9	4.2	3.6	96	99529	245	1394	270	99	0	99	10744	8	10742	99990	210	0.9	5	5	999	999	9	999999999	0	0	0	88	999	471.2	99	FRA_Chambery
2014	2	27	10	4.7	3.5	92	99452	457	1394	260	175	0	175	19258	33	19247	99990	218	1.3	5	5	999	999	9	999999999	0	0	0	88	999	471.2	99	FRA_Chambery
2014	2	27	11	5.7	4	89	99356	629	1394	240	272	8	269	29947	682	29631	99990	194	3.3	5	5	999	999	9	999999999	0	0	0	88	999	471.2	99	FRA_Chambery
2014	2	27	12	6.7	4.4	85	99257	747	1394	250	350	9	345	38633	885	38150	99990	189	2.6	5	5	999	999	9	999999999	0	0	0	88	999	471.2	99	FRA_Chambery
2014	2	27	13	8.2	4.2	76	99146	805	1394	260	686	392	457	72635	37760	50559	99990	163	3	5	5	999	999	9	999999999	0	0	0	88	999	471.2	99	FRA_Chambery
2014	2	27	14	8.5	3.8	72	99127	797	1394	260	214	1	213	24698	51	24668	99990	171	2.6	5	5	999	999	9	999999999	0	0	0	88	999	471.2	99	FRA_Chambery
2014	2	27	15	8.4	2.8	68	99087	725	1394	270	94	0	94	11430	0	11430	99990	145	1.4	5	5	999	999	9	999999999	0	0	0	88	999	471.2	99	FRA_Chambery
2014	2	27	16	8.7	2.5	65	99024	593	1394	270	93	0	93	11004	11	10999	99990	173	2.2	5	5	999	999	9	999999999	0	0	0	88	999	471.2	99	FRA_Chambery
2014	2	27	17	8.1	2.8	69	99012	410	1394	280	19	0	19	2388	0	2388	99990	208	3.1	5	5	999	999	9	999999999	0	0	0	88	999	471.2	99	FRA_Chambery
2014	2	27	18	6.6	3.4	80	99059	190	1394	280	4	0	4	579	0	579	99990	212	2.9	5	5	999	999	9	999999999	0	0	0	88	999	471.4	99	FRA_Chambery
2014	2	27	19	5.4	4.4	93	99130	10	1394	270	0	0	0	0	0	0	99990	174	2.6	5	5	999	999	9	999999999	0	0	0	88	999	472.7	99	FRA_Chambery
2014	2	27	20	5.2	4.2	93	99113	0	1394	270	0	0	0	0	0	0	99990	194	3	5	5	999	999	9	999999999	0	0	0	88	999	472.9	99	FRA_Chambery
2014	2	27	21	5.6	4.3	91	99091	0	1394	270	0	0	0	0	0	0	99990	194	4.1	5	5	999	999	9	999999999	0	0	0	88	999	472.9	99	FRA_Chambery
2014	2	27	22	5.7	4.4	91	99123	0	1394	280	0	0	0	0	0	0	99990	136	3.4	5	5	999	999	9	999999999	0	0	0	88	999	473.4	99	FRA_Chambery
2014	2	27	23	5.2	4.8	97	99111	0	1394	280	0	0	0	0	0	0	99990	153	2.2	5	5	999	999	9	999999999	0	0	0	88	999	474.4	99	FRA_Chambery
2014	2	27	24	5.2	4.6	96	99036	0	1394	270	0	0	0	0	0	0	99990	187	1	5	5	999	999	9	999999999	0	0	0	88	999	474.4	99	FRA_Chambery
2014	2	28	1	5.1	4.5	96	98938	0	1394	270	0	0	0	0	0	0	99990	204	2.4	5	5	999	999	9	999999999	0	0	0	88	999	474.4	99	FRA_Chambery
2014	2	28	2	5.3	4.4	94	98869	0	1394	280	0	0	0	0	0	0	99990	206	4.3	5	5	999	999	9	999999999	0	0	0	88	999	476.1	99	FRA_Chambery
2014	2	28	3	4.9	4.5	97	98786	0	1394	280	0	0	0	0	0	0	99990	208	2.7	5	5	999	999	9	999999999	0	0	0	88	999	478.2	99	FRA_Chambery
2014	2	28	4	4.8	4.5	98	98707	0	1394	280	0	0	0	0	0	0	99990	213	2.8	5	5	999	999	9	999999999	0	0	0	88	999	480.7	99	FRA_Chambery
2014	2	28	5	4.7	4.4	98	98619	0	1394	270	0	0	0	0	0	0	99990	205	2.4	5	5	999	999	9	999999999	0	0	0	88	999	482.4	99	FRA_Chambery
2014	2	28	6	4.6	4	96	98500	0	1394	260	0	0	0	0	0	0	99990	232	3	5	5	999	999	9	999999999	0	0	0	88	999	482.6	99	FRA_Chambery
2014	2	28	7	4.7	3.8	94	98386	0	1394	260	0	0	0	0	0	0	99990	221	4.3	5	5	999	999	9	999999999	0	0	0	88	999	482.7	99	FRA_Chambery
2014	2	28	8	4.8	3.9	94	98243	37	1394	250	20	0	20	2181	0	2181	99990	228	5.9	5	5	999	999	9	999999999	0	0	0	88	999	482.7	99	FRA_Chambery
2014	2	28	9	5.7	4.2	90	98079	252	1394	260	253	201	214	26174	13400	23559	99990	221	6.2	5	5	999	999	9	999999999	0	0	0	88	999	482.7	99	FRA_Chambery
2014	2	28	10	5.7	4	89	97995	465	1394	270	73	0	73	8592	4	8591	99990	209	4.2	5	5	999	999	9	999999999	0	0	0	88	999	482.7	99	FRA_Chambery
2014	2	28	11	5.7	3.9	88	97858	636	1394	270	83	0	83	10069	0	10069	99990	223	6	5	5	999	999	9	999999999	0	0	0	88	999	482.7	99	FRA_Chambery
2014	2	28	12	6.3	4.3	87	97701	755	1394	270	75	0	75	9334	0	9334	99990	222	5.9	5	5	999	999	9	999999999	0	0	0	88	999	482.7	99	FRA_Chambery
2014	2	28	13	6.8	4	82	97653	812	1394	280	46	0	46	5911	0	5911	99990	224	6.4	5	5	999	999	9	999999999	0	0	0	88	999	483	99	FRA_Chambery
2014	2	28	14	6.1	4.6	90	97639	804	1394	280	46	0	46	5960	0	5960	99990	195	4.2	5	5	999	999	9	999999999	0	0	0	88	999	485.7	99	FRA_Chambery
2014	2	28	15	6.1	4.4	89	97634	731	1394	280	49	0	49	6280	0	6280	99990	175	3.9	5	5	999	999	9	999999999	0	0	0	88	999	488.6	99	FRA_Chambery
2014	2	28	16	5.8	4.8	93	97673	599	1394	280	30	0	30	3837	0	3837	99990	168	2.8	5	5	999	999	9	999999999	0	0	0	88	999	492.6	99	FRA_Chambery
2014	2	28	17	5.3	3.6	89	97771	417	1394	270	9	0	9	1203	0	1203	99990	163	1.3	5	5	999	999	9	999999999	0	0	0	88	999	494.5	99	FRA_Chambery
2014	2	28	18	4	3.3	95	97766	196	1394	260	4	0	4	566	0	566	99990	209	3.7	5	5	999	999	9	999999999	0	0	0	88	999	494.9	99	FRA_Chambery
2014	2	28	19	3.5	2.8	95	97767	12	1394	240	0	0	0	0	0	0	99990	178	2.2	5	5	999	999	9	999999999	0	0	0	88	999	494.9	99	FRA_Chambery
2014	2	28	20	3.8	2.5	91	97737	0	1394	240	0	0	0	0	0	0	99990	217	4.4	5	5	999	999	9	999999999	0	0	0	88	999	494.9	99	FRA_Chambery
2014	2	28	21	3.2	2.3	94	97720	0	1394	230	0	0	0	0	0	0	99990	206	2.9	5	5	999	999	9	999999999	0	0	0	88	999	494.9	99	FRA_Chambery
2014	2	28	22	3.3	2.1	92	97723	0	1394	240	0	0	0	0	0	0	99990	185	2.3	5	5	999	999	9	999999999	0	0	0	88	999	494.9	99	FRA_Chambery
2014	2	28	23	2.7	2	95	97695	0	1394	260	0	0	0	0	0	0	99990	194	2.7	5	5	999	999	9	999999999	0	0	0	88	999	494.9	99	FRA_Chambery
2014	2	28	24	3	2.3	95	97667	0	1394	260	0	0	0	0	0	0	99990	215	2.3	5	5	999	999	9	999999999	0	0	0	88	999	494.9	99	FRA_Chambery
2014	3	1	1	3.6	2.7	94	97655	0	1393	260	0	0	0	0	0	0	99990	227	2.6	5	5	999	999	9	999999999	0	0	0	88	999	494.9	99	FRA_Chambery
2014	3	1	2	3.4	2.5	94	97653	0	1393	270	0	0	0	0	0	0	99990	216	2	5	5	999	999	9	999999999	0	0	0	88	999	494.9	99	FRA_Chambery
2014	3	1	3	3.2	2.6	96	97666	0	1393	270	0	0	0	0	0	0	99990	225	2.1	5	5	999	999	9	999999999	0	0	0	88	999	494.9	99	FRA_Chambery
2014	3	1	4	3.3	2.6	95	97665	0	1393	270	0	0	0	0	0	0	99990	232	2.7	5	5	999	999	9	999999999	0	0	0	88	999	495.2	99	FRA_Chambery
2014	3	1	5	3.2	2.6	96	97650	0	1393	270	0	0	0	0	0	0	99990	210	2.5	5	5	999	999	9	999999999	0	0	0	88	999	495.5	99	FRA_Chambery
2014	3	1	6	3	2.9	99	97618	0	1393	260	0	0	0	0	0	0	99990	218	2.7	5	5	999	999	9	999999999	0	0	0	88	999	495.6	99	FRA_Chambery
2014	3	1	7	3.1	2.4	95	97648	0	1393	270	0	0	0	0	0	0	99990	209	2.9	5	5	999	999	9	999999999	0	0	0	88	999	495.9	99	FRA_Chambery
2014	3	1	8	3	2.7	98	97677	42	1393	260	37	0	37	3784	0	3784	99990	205	1.2	5	5	999	999	9	999999999	0	0	0	88	999	496	99	FRA_Chambery
2014	3	1	9	3.5	2.8	95	97696	259	1393	270	98	0	98	10704	8	10703	99990	208	1.9	5	5	999	999	9	999999999	0	0	0	88	999	496	99	FRA_Chambery
2014	3	1	10	4.1	3.2	94	97701	472	1393	270	133	0	133	14978	0	14978	99990	162	0.6	5	5	999	999	9	999999999	0	0	0	88	999	496	99	FRA_Chambery
2014	3	1	11	5.2	3.7	90	97668	644	1393	260	390	12	385	41912	1296	41297	99990	123	0.6	5	5	999	999	9	999999999	0	0	0	88	999	496	99	FRA_Chambery
2014	3	1	12	5.8	3.7	86	97611	762	1393	250	294	14	286	32831	1270	32123	99990	186	2.4	5	5	999	999	9	999999999	0	0	0	88	999	496	99	FRA_Chambery
2014	3	1	13	7.8	4	77	97529	819	1393	260	587	91	533	64500	9141	59059	99990	87	1.6	5	5	999	999	9	999999999	0	0	0	88	999	496	99	FRA_Chambery
2014	3	1	14	7.1	4.6	84	97488	811	1393	270	327	9	321	36546	874	36032	99990	23	1.9	5	5	999	999	9	999999999	0	0	0	88	999	496	99	FRA_Chambery
2014	3	1	15	6.1	3.9	86	97437	738	1393	230	220	0	220	25052	37	25032	99990	141	3	5	5	999	999	9	999999999	0	0	0	88	999	496	99	FRA_Chambery
2014	3	1	16	6.7	3	77	97407	606	1393	260	125	0	125	14517	6	14515	99990	38	2.9	5	5	999	999	9	999999999	0	0	0	88	999	496	99	FRA_Chambery
2014	3	1	17	6.8	2.9	76	97398	423	1393	270	22	0	22	2738	3	2737	99990	51	2	5	5	999	999	9	999999999	0	0	0	88	999	496	99	FRA_Chambery
2014	3	1	18	6.4	2.7	77	97390	202	1393	260	19	0	19	2326	0	2326	99990	172	1.6	5	5	999	999	9	999999999	0	0	0	88	999	496	99	FRA_Chambery
2014	3	1	19	6.1	2.6	78	97394	14	1393	270	0	0	0	0	0	0	99990	125	0.9	5	5	999	999	9	999999999	0	0	0	88	999	496	99	FRA_Chambery
2014	3	1	20	6.7	2.2	73	97384	0	1393	270	0	0	0	0	0	0	99990	63	2.7	5	5	999	999	9	999999999	0	0	0	88	999	496	99	FRA_Chambery
2014	3	1	21	6.9	0.8	65	97390	0	1393	270	0	0	0	0	0	0	99990	31	2.5	5	5	999	999	9	999999999	0	0	0	88	999	496	99	FRA_Chambery
2014	3	1	22	6.3	1.8	73	97375	0	1393	240	0	0	0	0	0	0	99990	36	2.8	5	5	999	999	9	999999999	0	0	0	88	999	496	99	FRA_Chambery
2014	3	1	23	5.9	1.6	74	97351	0	1393	230	0	0	0	0	0	0	99990	50	3.5	5	5	999	999	9	999999999	0	0	0	88	999	496	99	FRA_Chambery
2014	3	1	24	5.7	1	72	97375	0	1393	230	0	0	0	0	0	0	99990	24	3	5	5	999	999	9	999999999	0	0	0	88	999	496	99	FRA_Chambery
2014	3	2	1	5	1.3	77	97392	0	1392	230	0	0	0	0	0	0	99990	33	3.2	5	5	999	999	9	999999999	0	0	0	88	999	496	99	FRA_Chambery
2014	3	2	2	5	0.9	75	97402	0	1392	260	0	0	0	0	0	0	99990	36	3.7	5	5	999	999	9	999999999	0	0	0	88	999	496	99	FRA_Chambery
2014	3	2	3	5.1	1	75	97415	0	1392	270	0	0	0	0	0	0	99990	29	3.6	5	5	999	999	9	999999999	0	0	0	88	999	496	99	FRA_Chambery
2014	3	2	4	5.3	0.8	73	97430	0	1392	270	0	0	0	0	0	0	99990	28	1.7	5	5	999	999	9	999999999	0	0	0	88	999	496	99	FRA_Chambery
2014	3	2	5	4.9	1	76	97463	0	1392	270	0	0	0	0	0	0	99990	33	1.8	5	5	999	999	9	999999999	0	0	0	88	999	496	99	FRA_Chambery
2014	3	2	6	4.5	0.6	76	97527	0	1392	260	0	0	0	0	0	0	99990	25	2.1	5	5	999	999	9	999999999	0	0	0	88	999	496	99	FRA_Chambery
2014	3	2	7	4.7	0.8	76	97580	0	1392	250	0	0	0	0	0	0	99990	26	2.6	5	5	999	999	9	999999999	0	0	0	88	999	496	99	FRA_Chambery
2014	3	2	8	5	0.7	74	97655	46	1392	250	46	0	46	4676	0	4676	99990	85	1.9	5	5	999	999	9	999999999	0	0	0	88	999	496	99	FRA_Chambery
2014	3	2	9	5.8	1.1	72	97690	267	1392	220	333	642	201	31220	43856	22180	99990	279	2.3	5	5	999	999	9	999999999	0	0	0	88	999	496	99	FRA_Chambery
2014	3	2	10	6.1	2.9	80	97718	480	1392	210	407	826	111	42311	74142	15758	99990	245	2.7	5	5	999	999	9	999999999	0	0	0	88	999	496	99	FRA_Chambery
2014	3	2	11	6.7	2.8	76	97733	651	1392	220	537	879	115	57344	84835	16654	99990	21	3.5	5	5	999	999	9	999999999	0	0	0	88	999	496	99	FRA_Chambery
2014	3	2	12	9.4	4.2	70	97733	769	1392	270	804	747	384	83287	71247	43220	99990	75	3.9	5	5	999	999	9	999999999	0	0	0	88	999	496	99	FRA_Chambery
2014	3	2	13	9.1	3.5	68	97671	826	1392	240	471	60	435	52142	5947	48570	99990	206	3.6	5	5	999	999	9	999999999	0	0	0	88	999	496	99	FRA_Chambery
2014	3	2	14	11.1	3.6	60	97550	818	1392	240	709	904	173	75855	88583	23413	99990	152	2.5	5	5	999	999	9	999999999	0	0	0	88	999	496	99	FRA_Chambery
2014	3	2	15	10.4	2.7	59	97532	745	1392	270	287	15	280	32022	1290	31329	99990	132	2	5	5	999	999	9	999999999	0	0	0	88	999	496	99	FRA_Chambery
2014	3	2	16	10.4	1.7	55	97561	612	1392	270	127	0	127	14734	25	14723	99990	143	2.3	5	5	999	999	9	999999999	0	0	0	88	999	496	99	FRA_Chambery
2014	3	2	17	9.6	3.8	67	97522	429	1392	270	73	0	73	8447	4	8446	99990	179	1.9	5	5	999	999	9	999999999	0	0	0	88	999	496	99	FRA_Chambery
2014	3	2	18	8.9	2.5	64	97470	208	1392	230	14	0	14	1687	0	1687	99990	169	0.6	5	5	999	999	9	999999999	0	0	0	88	999	496	99	FRA_Chambery
2014	3	2	19	6.3	3.3	81	97410	16	1392	240	0	0	0	0	0	0	99990	216	1	5	5	999	999	9	999999999	0	0	0	88	999	496	99	FRA_Chambery
2014	3	2	20	6.5	2.6	76	97344	0	1392	230	0	0	0	0	0	0	99990	193	1.5	5	5	999	999	9	999999999	0	0	0	88	999	496	99	FRA_Chambery
2014	3	2	21	5	2.7	85	97313	0	1392	240	0	0	0	0	0	0	99990	216	1.2	5	5	999	999	9	999999999	0	0	0	88	999	496	99	FRA_Chambery
2014	3	2	22	5	2.9	86	97315	0	1392	240	0	0	0	0	0	0	99990	205	1.7	5	5	999	999	9	999999999	0	0	0	88	999	496	99	FRA_Chambery
2014	3	2	23	5.2	2.4	82	97269	0	1392	250	0	0	0	0	0	0	99990	218	1.8	5	5	999	999	9	999999999	0	0	0	88	999	496	99	FRA_Chambery
2014	3	2	24	5.2	2.6	83	97120	0	1392	240	0	0	0	0	0	0	99990	219	3.9	5	5	999	999	9	999999999	0	0	0	88	999	496	99	FRA_Chambery
2014	3	3	1	6.4	1.9	73	97016	0	1392	240	0	0	0	0	0	0	99990	178	3.4	5	5	999	999	9	999999999	0	0	0	88	999	496	99	FRA_Chambery
2014	3	3	2	5	2	81	96929	0	1392	240	0	0	0	0	0	0	99990	193	2.5	5	5	999	999	9	999999999	0	0	0	88	999	496	99	FRA_Chambery
2014	3	3	3	5.3	2	79	96849	0	1392	270	0	0	0	0	0	0	99990	186	2.9	5	5	999	999	9	999999999	0	0	0	88	999	496	99	FRA_Chambery
2014	3	3	4	5.7	2	77	96936	0	1392	280	0	0	0	0	0	0	99990	189	2.3	5	5	999	999	9	999999999	0	0	0	88	999	496.6	99	FRA_Chambery
2014	3	3	5	5.2	4	92	97055	0	1392	280	0	0	0	0	0	0	99990	181	1.4	5	5	999	999	9	999999999	0	0	0	88	999	501.8	99	FRA_Chambery
2014	3	3	6	4.7	4.1	96	97076	0	1392	280	0	0	0	0	0	0	99990	200	3.2	5	5	999	999	9	999999999	0	0	0	88	999	506.9	99	FRA_Chambery
2014	3	3	7	4.6	3.6	93	97131	0	1392	280	0	0	0	0	0	0	99990	220	4.1	5	5	999	999	9	999999999	0	0	0	88	999	513.4	99	FRA_Chambery
2014	3	3	8	3.9	3.3	96	97143	51	1392	270	8	0	8	963	0	963	99990	241	2.5	5	5	999	999	9	999999999	0	0	0	88	999	517.2	99	FRA_Chambery
2014	3	3	9	4.4	3.5	94	97191	274	1392	270	12	0	12	1568	0	1568	99990	202	2.3	5	5	999	999	9	999999999	0	0	0	88	999	519.6	99	FRA_Chambery
2014	3	3	10	4.8	3.9	94	97143	487	1392	260	74	0	74	8740	23	8732	99990	185	2	5	5	999	999	9	999999999	0	0	0	88	999	519.7	99	FRA_Chambery
2014	3	3	11	5.3	3.5	88	97151	658	1392	250	154	1	153	17782	40	17763	99990	197	1.3	5	5	999	999	9	999999999	0	0	0	88	999	519.7	99	FRA_Chambery
2014	3	3	12	6.1	3.6	84	97139	776	1392	250	206	0	206	23797	30	23781	99990	201	1.5	5	5	999	999	9	999999999	0	0	0	88	999	519.7	99	FRA_Chambery
2014	3	3	13	6.6	3.6	81	97038	833	1392	250	257	2	256	29444	134	29363	99990	193	3	5	5	999	999	9	999999999	0	0	0	88	999	519.7	99	FRA_Chambery
2014	3	3	14	7	2.9	75	96949	825	1392	250	278	5	275	31616	424	31363	99990	202	3.3	5	5	999	999	9	999999999	0	0	0	88	999	519.7	99	FRA_Chambery
2014	3	3	15	7.7	3.8	76	96914	751	1392	250	270	7	266	30300	621	29963	99990	188	3.9	5	5	999	999	9	999999999	0	0	0	88	999	519.7	99	FRA_Chambery
2014	3	3	16	7.4	2.9	73	96890	619	1392	240	181	6	179	20418	420	20232	99990	181	3.7	5	5	999	999	9	999999999	0	0	0	88	999	519.7	99	FRA_Chambery
2014	3	3	17	7.2	2.9	74	96868	435	1392	240	107	2	107	12105	86	12078	99990	185	3	5	5	999	999	9	999999999	0	0	0	88	999	519.7	99	FRA_Chambery
2014	3	3	18	6.5	2	73	96851	214	1392	230	38	0	38	4370	0	4370	99990	199	4	5	5	999	999	9	999999999	0	0	0	88	999	519.7	99	FRA_Chambery
2014	3	3	19	5.8	1.5	74	96849	18	1392	220	0	0	0	0	0	0	99990	207	3.4	5	5	999	999	9	999999999	0	0	0	88	999	519.7	99	FRA_Chambery
2014	3	3	20	5.9	1.6	74	96840	0	1392	220	0	0	0	0	0	0	99990	191	4.4	5	5	999	999	9	999999999	0	0	0	88	999	519.7	99	FRA_Chambery
2014	3	3	21	5.5	1.8	77	96849	0	1392	250	0	0	0	0	0	0	99990	177	4.2	5	5	999	999	9	999999999	0	0	0	88	999	519.7	99	FRA_Chambery
2014	3	3	22	4.5	2.2	85	96865	0	1392	270	0	0	0	0	0	0	99990	202	2.3	5	5	999	999	9	999999999	0	0	0	88	999	519.7	99	FRA_Chambery
2014	3	3	23	4.3	2.3	87	96890	0	1392	270	0	0	0	0	0	0	99990	238	3.2	5	5	999	999	9	999999999	0	0	0	88	999	520	99	FRA_Chambery
2014	3	3	24	4.5	2.5	87	96907	0	1392	270	0	0	0	0	0	0	99990	120	0.7	5	5	999	999	9	999999999	0	0	0	88	999	520	99	FRA_Chambery
2014	3	4	1	3.7	3.4	98	96930	0	1391	270	0	0	0	0	0	0	99990	189	0.7	5	5	999	999	9	999999999	0	0	0	88	999	520.1	99	FRA_Chambery
2014	3	4	2	3.7	3.4	98	96974	0	1391	270	0	0	0	0	0	0	99990	176	0.7	5	5	999	999	9	999999999	0	0	0	88	999	520.1	99	FRA_Chambery
2014	3	4	3	3.8	3.5	98	97011	0	1391	270	0	0	0	0	0	0	99990	62	0.4	5	5	999	999	9	999999999	0	0	0	88	999	520.7	99	FRA_Chambery
2014	3	4	4	3.3	2.7	96	97076	0	1391	270	0	0	0	0	0	0	99990	97	2.8	5	5	999	999	9	999999999	0	0	0	88	999	523	99	FRA_Chambery
2014	3	4	5	2.8	2.4	97	97146	0	1391	270	0	0	0	0	0	0	99990	107	0.4	5	5	999	999	9	999999999	0	0	0	88	999	524.5	99	FRA_Chambery
2014	3	4	6	2.5	2.2	98	97226	0	1391	270	0	0	0	0	0	0	99990	265	1	5	5	999	999	9	999999999	0	0	0	88	999	526.4	99	FRA_Chambery
2014	3	4	7	2.5	2.2	98	97311	0	1391	270	0	0	0	0	0	0	99990	168	0.7	5	5	999	999	9	999999999	0	0	0	88	999	527.8	99	FRA_Chambery
2014	3	4	8	2.7	2.6	99	97417	56	1391	270	13	0	13	1499	0	1499	99990	205	1.1	5	5	999	999	9	999999999	0	0	0	88	999	528.7	99	FRA_Chambery
2014	3	4	9	3.1	2.4	95	97505	282	1391	270	27	0	27	3283	3	3283	99990	262	1.1	5	5	999	999	9	999999999	0	0	0	88	999	528.9	99	FRA_Chambery
2014	3	4	10	3.8	3.2	96	97585	495	1391	270	117	1	117	13393	39	13378	99990	253	1.1	5	5	999	999	9	999999999	0	0	0	88	999	528.9	99	FRA_Chambery
2014	3	4	11	4.7	3.4	91	97642	666	1391	270	157	1	157	18203	60	18173	99990	130	0.9	5	5	999	999	9	999999999	0	0	0	88	999	528.9	99	FRA_Chambery
2014	3	4	12	5.2	3.5	89	97690	784	1391	270	105	1	105	12811	36	12790	99990	165	0.7	5	5	999	999	9	999999999	0	0	0	88	999	528.9	99	FRA_Chambery
2014	3	4	13	5.3	3.3	87	97697	840	1391	270	94	0	94	11639	0	11639	99990	59	1	5	5	999	999	9	999999999	0	0	0	88	999	528.9	99	FRA_Chambery
2014	3	4	14	6.1	4.4	89	97709	831	1391	270	230	2	229	26580	194	26463	99990	153	0.6	5	5	999	999	9	999999999	0	0	0	88	999	528.9	99	FRA_Chambery
2014	3	4	15	6.6	4.6	87	97755	758	1391	270	237	2	236	26941	140	26865	99990	244	0.7	5	5	999	999	9	999999999	0	0	0	88	999	528.9	99	FRA_Chambery
2014	3	4	16	6.8	4.5	85	97826	625	1391	280	50	0	50	6217	0	6217	99990	223	1.2	5	5	999	999	9	999999999	0	0	0	88	999	528.9	99	FRA_Chambery
2014	3	4	17	6.7	5	89	97888	442	1391	280	20	0	20	2575	0	2575	99990	163	0.9	5	5	999	999	9	999999999	0	0	0	88	999	528.9	99	FRA_Chambery
2014	3	4	18	6.4	5.1	91	97964	220	1391	280	1	0	1	108	0	108	99990	205	0.1	5	5	999	999	9	999999999	0	0	0	88	999	529.1	99	FRA_Chambery
2014	3	4	19	6.1	5.2	94	98067	20	1391	280	0	0	0	0	0	0	99990	184	0.8	5	5	999	999	9	999999999	0	0	0	88	999	529.9	99	FRA_Chambery
2014	3	4	20	5.8	5.2	96	98121	0	1391	270	0	0	0	0	0	0	99990	212	1.7	5	5	999	999	9	999999999	0	0	0	88	999	530.2	99	FRA_Chambery
2014	3	4	21	5.6	5	96	98139	0	1391	270	0	0	0	0	0	0	99990	240	0.7	5	5	999	999	9	999999999	0	0	0	88	999	530.2	99	FRA_Chambery
2014	3	4	22	5.4	5.1	98	98163	0	1391	270	0	0	0	0	0	0	99990	256	0.7	5	5	999	999	9	999999999	0	0	0	88	999	530.2	99	FRA_Chambery
2014	3	4	23	6	4.7	91	98183	0	1391	270	0	0	0	0	0	0	99990	310	0.7	5	5	999	999	9	999999999	0	0	0	88	999	530.2	99	FRA_Chambery
2014	3	4	24	5.8	4.8	93	98184	0	1391	270	0	0	0	0	0	0	99990	317	0.9	5	5	999	999	9	999999999	0	0	0	88	999	530.2	99	FRA_Chambery
2014	3	5	1	5.3	4.4	94	98218	0	1390	240	0	0	0	0	0	0	99990	291	0.9	5	5	999	999	9	999999999	0	0	0	88	999	530.2	99	FRA_Chambery
2014	3	5	2	5	3.8	92	98261	0	1390	240	0	0	0	0	0	0	99990	288	0.7	5	5	999	999	9	999999999	0	0	0	88	999	530.2	99	FRA_Chambery
2014	3	5	3	4.6	3.7	94	98278	0	1390	270	0	0	0	0	0	0	99990	327	1.7	5	5	999	999	9	999999999	0	0	0	88	999	530.2	99	FRA_Chambery
2014	3	5	4	5.1	3.9	92	98260	0	1390	230	0	0	0	0	0	0	99990	281	1.7	5	5	999	999	9	999999999	0	0	0	88	999	530.2	99	FRA_Chambery
2014	3	5	5	4.7	3.5	92	98333	0	1390	250	0	0	0	0	0	0	99990	265	1.8	5	5	999	999	9	999999999	0	0	0	88	999	530.2	99	FRA_Chambery
2014	3	5	6	4.7	3.5	92	98425	0	1390	250	0	0	0	0	0	0	99990	178	0.8	5	5	999	999	9	999999999	0	0	0	88	999	530.2	99	FRA_Chambery
2014	3	5	7	5.1	3.3	88	98519	0	1390	250	0	0	0	0	0	0	99990	152	0.7	5	5	999	999	9	999999999	0	0	0	88	999	530.2	99	FRA_Chambery
2014	3	5	8	5.5	3.5	87	98656	61	1390	270	42	0	42	4366	0	4366	99990	41	2.1	5	5	999	999	9	999999999	0	0	0	88	999	530.2	99	FRA_Chambery
2014	3	5	9	6.7	4	83	98744	289	1390	280	75	67	60	8445	5110	7306	99990	268	2.9	5	5	999	999	9	999999999	0	0	0	88	999	530.2	99	FRA_Chambery
2014	3	5	10	6.5	3.7	82	98790	502	1390	280	90	1	90	10513	30	10502	99990	307	1.1	5	5	999	999	9	999999999	0	0	0	88	999	530.2	99	FRA_Chambery
2014	3	5	11	7.4	3.6	77	98840	673	1390	270	158	1	158	18308	46	18285	99990	299	1.2	5	5	999	999	9	999999999	0	0	0	88	999	530.2	99	FRA_Chambery
2014	3	5	12	9.5	4.3	70	98856	791	1390	280	423	56	390	46887	5545	43678	99990	181	2.4	5	5	999	999	9	999999999	0	0	0	88	999	530.2	99	FRA_Chambery
2014	3	5	13	9.8	4.6	70	98871	847	1390	270	241	1	240	27798	91	27742	99990	42	1.9	5	5	999	999	9	999999999	0	0	0	88	999	530.2	99	FRA_Chambery
2014	3	5	14	9.8	4.4	69	98889	838	1390	280	148	1	147	17655	45	17628	99990	150	1.3	5	5	999	999	9	999999999	0	0	0	88	999	530.2	99	FRA_Chambery
2014	3	5	15	11.1	4.3	63	98891	765	1390	280	140	0	140	16621	18	16611	99990	165	1.1	5	5	999	999	9	999999999	0	0	0	88	999	530.2	99	FRA_Chambery
2014	3	5	16	11.6	4.4	61	98932	631	1390	280	115	6	112	13406	388	13230	99990	150	1.1	5	5	999	999	9	999999999	0	0	0	88	999	530.2	99	FRA_Chambery
2014	3	5	17	11.7	5.4	65	99018	448	1390	260	146	248	67	16529	21148	9780	99990	163	0.6	5	5	999	999	9	999999999	0	0	0	88	999	530.2	99	FRA_Chambery
2014	3	5	18	10.7	2.5	57	99119	226	1390	240	17	0	17	2062	0	2062	99990	101	4.5	5	5	999	999	9	999999999	0	0	0	88	999	530.2	99	FRA_Chambery
2014	3	5	19	10.4	2.3	57	99195	23	1390	230	0	0	0	0	0	0	99990	142	3.1	5	5	999	999	9	999999999	0	0	0	88	999	530.2	99	FRA_Chambery
2014	3	5	20	9.5	2.6	62	99244	0	1390	220	0	0	0	0	0	0	99990	76	1.9	5	5	999	999	9	999999999	0	0	0	88	999	530.2	99	FRA_Chambery
2014	3	5	21	7.8	2.3	68	99304	0	1390	220	0	0	0	0	0	0	99990	51	1.6	5	5	999	999	9	999999999	0	0	0	88	999	530.2	99	FRA_Chambery
2014	3	5	22	7.3	2.6	72	99350	0	1390	220	0	0	0	0	0	0	99990	142	1	5	5	999	999	9	999999999	0	0	0	88	999	530.2	99	FRA_Chambery
2014	3	5	23	6.4	2.5	76	99380	0	1390	220	0	0	0	0	0	0	99990	295	0.9	5	5	999	999	9	999999999	0	0	0	88	999	530.2	99	FRA_Chambery
2014	3	5	24	5.5	2.3	80	99381	0	1390	220	0	0	0	0	0	0	99990	323	1.3	5	5	999	999	9	999999999	0	0	0	88	999	530.2	99	FRA_Chambery
2014	3	6	1	5	2.4	83	99396	0	1389	220	0	0	0	0	0	0	99990	115	0.6	5	5	999	999	9	999999999	0	0	0	88	999	530.2	99	FRA_Chambery
2014	3	6	2	6.3	2.6	77	99399	0	1389	220	0	0	0	0	0	0	99990	26	1.5	5	5	999	999	9	999999999	0	0	0	88	999	530.2	99	FRA_Chambery
2014	3	6	3	7.1	2.4	72	99384	0	1389	220	0	0	0	0	0	0	99990	29	3.2	5	5	999	999	9	999999999	0	0	0	88	999	530.2	99	FRA_Chambery
2014	3	6	4	6.3	2	74	99398	0	1389	260	0	0	0	0	0	0	99990	40	3.8	5	5	999	999	9	999999999	0	0	0	88	999	530.2	99	FRA_Chambery
2014	3	6	5	6.9	2.2	72	99414	0	1389	230	0	0	0	0	0	0	99990	25	3.3	5	5	999	999	9	999999999	0	0	0	88	999	530.2	99	FRA_Chambery
2014	3	6	6	5.6	2.1	78	99445	0	1389	210	0	0	0	0	0	0	99990	33	3.5	5	5	999	999	9	999999999	0	0	0	88	999	530.2	99	FRA_Chambery
2014	3	6	7	5.2	2	80	99525	0	1389	220	0	0	0	0	0	0	99990	252	1.7	5	5	999	999	9	999999999	0	0	0	88	999	530.2	99	FRA_Chambery
2014	3	6	8	4.7	2.1	83	99583	66	1389	220	48	0	48	4939	0	4939	99990	147	1.1	5	5	999	999	9	999999999	0	0	0	88	999	530.2	99	FRA_Chambery
2014	3	6	9	6.5	2.8	77	99639	297	1389	220	213	472	105	21563	35117	13539	99990	152	1.8	5	5	999	999	9	999999999	0	0	0	88	999	530.2	99	FRA_Chambery
2014	3	6	10	7.9	3	71	99664	510	1389	220	400	658	149	41825	59147	19315	99990	62	2	5	5	999	999	9	999999999	0	0	0	88	999	530.2	99	FRA_Chambery
2014	3	6	11	9.3	3.5	67	99661	681	1389	220	527	680	185	56339	64880	23772	99990	189	2.2	5	5	999	999	9	999999999	0	0	0	88	999	530.2	99	FRA_Chambery
2014	3	6	12	11.2	3.3	58	99648	798	1389	230	645	797	179	69473	77813	24005	99990	181	2.9	5	5	999	999	9	999999999	0	0	0	88	999	530.2	99	FRA_Chambery
2014	3	6	13	11.3	2.9	56	99612	854	1389	230	679	809	175	73307	79882	23615	99990	76	2.4	5	5	999	999	9	999999999	0	0	0	88	999	530.2	99	FRA_Chambery
2014	3	6	14	12.7	3.6	54	99565	845	1389	230	657	819	155	71153	81090	21471	99990	158	2.4	5	5	999	999	9	999999999	0	0	0	88	999	530.2	99	FRA_Chambery
2014	3	6	15	14.2	3.1	47	99557	771	1389	230	573	779	140	62221	76523	19617	99990	302	3.5	5	5	999	999	9	999999999	0	0	0	88	999	530.2	99	FRA_Chambery
2014	3	6	16	14	2.6	46	99551	638	1389	230	426	679	115	46316	64963	16553	99990	322	2.3	5	5	999	999	9	999999999	0	0	0	88	999	530.2	99	FRA_Chambery
2014	3	6	17	13.7	2	45	99559	454	1389	230	237	506	73	25717	45063	11135	99990	307	2.4	5	5	999	999	9	999999999	0	0	0	88	999	530.2	99	FRA_Chambery
2014	3	6	18	9.1	4.1	71	99598	232	1389	230	21	0	21	2538	0	2538	99990	219	0.8	5	5	999	999	9	999999999	0	0	0	88	999	530.2	99	FRA_Chambery
2014	3	6	19	8.1	3.4	72	99621	25	1389	220	0	0	0	0	0	0	99990	230	1.1	5	5	999	999	9	999999999	0	0	0	88	999	530.2	99	FRA_Chambery
2014	3	6	20	8	2.7	69	99641	0	1389	220	0	0	0	0	0	0	99990	292	1.2	5	5	999	999	9	999999999	0	0	0	88	999	530.2	99	FRA_Chambery
2014	3	6	21	5.5	2.7	82	99688	0	1389	220	0	0	0	0	0	0	99990	197	0.9	5	5	999	999	9	999999999	0	0	0	88	999	530.2	99	FRA_Chambery
2014	3	6	22	3.8	2.2	89	99741	0	1389	220	0	0	0	0	0	0	99990	187	1.4	5	5	999	999	9	999999999	0	0	0	88	999	530.2	99	FRA_Chambery
2014	3	6	23	2.9	2	94	99748	0	1389	210	0	0	0	0	0	0	99990	201	0.3	5	5	999	999	9	999999999	0	0	0	88	999	530.2	99	FRA_Chambery
2014	3	6	24	1.8	1.4	97	99766	0	1389	210	0	0	0	0	0	0	99990	180	0.4	5	5	999	999	9	999999999	0	0	0	88	999	530.2	99	FRA_Chambery
2014	3	7	1	1.6	1.3	98	99793	0	1389	210	0	0	0	0	0	0	99990	214	0.6	5	5	999	999	9	999999999	0	0	0	88	999	530.2	99	FRA_Chambery
2014	3	7	2	0.9	0.7	99	99801	0	1389	210	0	0	0	0	0	0	99990	194	0.3	5	5	999	999	9	999999999	0	0	0	88	999	530.2	99	FRA_Chambery
2014	3	7	3	0.3	0.3	100	99812	0	1389	210	0	0	0	0	0	0	99990	187	0.2	5	5	999	999	9	999999999	0	0	0	88	999	530.2	99	FRA_Chambery
2014	3	7	4	-0.2	-0.2	100	99832	0	1389	210	0	0	0	0	0	0	99990	171	0.8	5	5	999	999	9	999999999	0	0	0	88	999	530.2	99	FRA_Chambery
2014	3	7	5	-0.6	-0.6	100	99860	0	1389	200	0	0	0	0	0	0	99990	170	1	5	5	999	999	9	999999999	0	0	0	88	999	530.2	99	FRA_Chambery
2014	3	7	6	-0.7	-0.7	100	99881	0	1389	200	0	0	0	0	0	0	99990	191	0.5	5	5	999	999	9	999999999	0	0	0	88	999	530.2	99	FRA_Chambery
2014	3	7	7	-1.1	-1.1	100	99908	0	1389	200	0	0	0	0	0	0	99990	183	0.4	5	5	999	999	9	999999999	0	0	0	88	999	530.2	99	FRA_Chambery
2014	3	7	8	0.4	0.4	100	99923	72	1389	200	33	0	33	3508	0	3508	99990	139	0.5	5	5	999	999	9	999999999	0	0	0	88	999	530.2	99	FRA_Chambery
2014	3	7	9	1.8	1.8	100	99922	305	1389	210	239	639	89	24114	49516	12520	99990	130	0.6	5	5	999	999	9	999999999	0	0	0	88	999	530.2	99	FRA_Chambery
2014	3	7	10	5.7	3.2	84	99893	517	1389	220	413	806	102	43488	74351	14771	99990	142	0.8	5	5	999	999	9	999999999	0	0	0	88	999	530.2	99	FRA_Chambery
2014	3	7	11	9.1	2.4	63	99841	688	1389	220	563	887	113	60253	86866	16164	99990	199	0.7	5	5	999	999	9	999999999	0	0	0	88	999	530.2	99	FRA_Chambery
2014	3	7	12	11.4	2.2	53	99763	805	1389	230	665	932	115	71073	93152	16133	99990	167	1	5	5	999	999	9	999999999	0	0	0	88	999	530.2	99	FRA_Chambery
2014	3	7	13	12.3	3.3	54	99664	861	1389	230	703	928	120	75240	93313	16696	99990	237	1.1	5	5	999	999	9	999999999	0	0	0	88	999	530.2	99	FRA_Chambery
2014	3	7	14	15.9	3	42	99576	852	1389	230	684	935	107	73260	94310	14995	99990	174	1.9	5	5	999	999	9	999999999	0	0	0	88	999	530.2	99	FRA_Chambery
2014	3	7	15	15.1	2.6	43	99525	778	1389	230	602	893	100	64501	89289	14350	99990	206	2	5	5	999	999	9	999999999	0	0	0	88	999	530.2	99	FRA_Chambery
2014	3	7	16	16.9	3.2	40	99492	644	1389	240	464	818	86	49682	79986	12661	99990	117	2.2	5	5	999	999	9	999999999	0	0	0	88	999	530.2	99	FRA_Chambery
2014	3	7	17	14.7	3.8	48	99486	460	1389	230	254	596	58	26893	53720	9269	99990	267	1.2	5	5	999	999	9	999999999	0	0	0	88	999	530.2	99	FRA_Chambery
2014	3	7	18	10.7	3	59	99514	238	1389	230	18	0	18	2185	0	2185	99990	213	1.9	5	5	999	999	9	999999999	0	0	0	88	999	530.2	99	FRA_Chambery
2014	3	7	19	7.9	4.1	77	99595	28	1389	230	0	0	0	0	0	0	99990	248	0.2	5	5	999	999	9	999999999	0	0	0	88	999	530.2	99	FRA_Chambery
2014	3	7	20	9.6	3.6	66	99625	0	1389	230	0	0	0	0	0	0	99990	287	1.8	5	5	999	999	9	999999999	0	0	0	88	999	530.2	99	FRA_Chambery
2014	3	7	21	8.9	4.1	72	99632	0	1389	230	0	0	0	0	0	0	99990	284	1.2	5	5	999	999	9	999999999	0	0	0	88	999	530.2	99	FRA_Chambery
2014	3	7	22	8	4.2	77	99673	0	1389	220	0	0	0	0	0	0	99990	154	0.4	5	5	999	999	9	999999999	0	0	0	88	999	530.2	99	FRA_Chambery
2014	3	7	23	7.2	3.8	79	99731	0	1389	220	0	0	0	0	0	0	99990	190	1.3	5	5	999	999	9	999999999	0	0	0	88	999	530.2	99	FRA_Chambery
2014	3	7	24	3.8	2.5	91	99803	0	1389	220	0	0	0	0	0	0	99990	200	0.6	5	5	999	999	9	999999999	0	0	0	88	999	530.2	99	FRA_Chambery
2014	3	8	1	3.2	2.5	95	99875	0	1388	220	0	0	0	0	0	0	99990	197	1.5	5	5	999	999	9	999999999	0	0	0	88	999	530.2	99	FRA_Chambery
2014	3	8	2	2.8	2.2	96	99902	0	1388	220	0	0	0	0	0	0	99990	201	0.7	5	5	999	999	9	999999999	0	0	0	88	999	530.2	99	FRA_Chambery
2014	3	8	3	1.7	1.4	98	99923	0	1388	220	0	0	0	0	0	0	99990	216	0.6	5	5	999	999	9	999999999	0	0	0	88	999	530.2	99	FRA_Chambery
2014	3	8	4	1.4	1.1	98	99949	0	1388	220	0	0	0	0	0	0	99990	165	1	5	5	999	999	9	999999999	0	0	0	88	999	530.2	99	FRA_Chambery
2014	3	8	5	1	1	100	99974	0	1388	210	0	0	0	0	0	0	99990	170	0.9	5	5	999	999	9	999999999	0	0	0	88	999	530.2	99	FRA_Chambery
2014	3	8	6	0.1	0.1	100	99983	0	1388	210	0	0	0	0	0	0	99990	188	0.9	5	5	999	999	9	999999999	0	0	0	88	999	530.2	99	FRA_Chambery
2014	3	8	7	0.1	0.1	100	100001	0	1388	210	1	0	1	0	0	0	99990	169	0.5	5	5	999	999	9	999999999	0	0	0	88	999	530.2	99	FRA_Chambery
2014	3	8	8	1.4	1.4	100	100040	78	1388	210	46	0	46	4802	0	4802	99990	116	0.6	5	5	999	999	9	999999999	0	0	0	88	999	530.2	99	FRA_Chambery
2014	3	8	9	3.2	2.9	98	100068	312	1388	210	237	569	100	23537	43332	13144	99990	132	0.2	5	5	999	999	9	999999999	0	0	0	88	999	530.2	99	FRA_Chambery
2014	3	8	10	6.8	3.6	80	100009	525	1388	220	418	721	135	44304	65619	18586	99990	103	0.4	5	5	999	999	9	999999999	0	0	0	88	999	530.2	99	FRA_Chambery
2014	3	8	11	9.8	3.1	63	99954	695	1388	230	559	804	147	60124	77635	20285	99990	100	2.7	5	5	999	999	9	999999999	0	0	0	88	999	530.2	99	FRA_Chambery
2014	3	8	12	11.8	3.6	57	99896	813	1388	230	662	861	149	71421	85051	20792	99990	301	2	5	5	999	999	9	999999999	0	0	0	88	999	530.2	99	FRA_Chambery
2014	3	8	13	15.1	3.3	45	99799	868	1388	240	696	861	151	75271	85708	21042	99990	284	2.6	5	5	999	999	9	999999999	0	0	0	88	999	530.2	99	FRA_Chambery
2014	3	8	14	16.5	3.2	41	99741	858	1388	240	668	849	139	72475	84724	19699	99990	330	1.7	5	5	999	999	9	999999999	0	0	0	88	999	530.2	99	FRA_Chambery
2014	3	8	15	17.9	3.4	38	99736	784	1388	240	581	784	137	63159	77227	19405	99990	287	3.1	5	5	999	999	9	999999999	0	0	0	88	999	530.2	99	FRA_Chambery
2014	3	8	16	18.1	4.3	40	99722	650	1388	240	443	712	111	48111	68379	16142	99990	314	1.5	5	5	999	999	9	999999999	0	0	0	88	999	530.2	99	FRA_Chambery
2014	3	8	17	18	3.1	37	99734	466	1388	240	262	563	75	28130	50481	11343	99990	289	1.2	5	5	999	999	9	999999999	0	0	0	88	999	530.2	99	FRA_Chambery
2014	3	8	18	12.9	4.1	55	99770	244	1388	240	18	0	18	2251	0	2251	99990	264	0.6	5	5	999	999	9	999999999	0	0	0	88	999	530.2	99	FRA_Chambery
2014	3	8	19	9.4	5.2	75	99869	31	1388	240	0	0	0	0	0	0	99990	235	0.8	5	5	999	999	9	999999999	0	0	0	88	999	530.2	99	FRA_Chambery
2014	3	8	20	7.3	5.1	86	99962	0	1388	230	0	0	0	0	0	0	99990	188	0.9	5	5	999	999	9	999999999	0	0	0	88	999	530.2	99	FRA_Chambery
2014	3	8	21	6.2	4.4	88	100023	0	1388	230	0	0	0	0	0	0	99990	190	0.5	5	5	999	999	9	999999999	0	0	0	88	999	530.2	99	FRA_Chambery
2014	3	8	22	5.4	4.1	91	100056	0	1388	230	0	0	0	0	0	0	99990	175	0.9	5	5	999	999	9	999999999	0	0	0	88	999	530.2	99	FRA_Chambery
2014	3	8	23	4.3	3.3	93	100085	0	1388	220	0	0	0	0	0	0	99990	182	1	5	5	999	999	9	999999999	0	0	0	88	999	530.2	99	FRA_Chambery
2014	3	8	24	3.9	3	94	100081	0	1388	220	0	0	0	0	0	0	99990	198	0.9	5	5	999	999	9	999999999	0	0	0	88	999	530.2	99	FRA_Chambery
2014	3	9	1	3.1	2.8	98	100103	0	1387	220	0	0	0	0	0	0	99990	212	0.6	5	5	999	999	9	999999999	0	0	0	88	999	530.2	99	FRA_Chambery
2014	3	9	2	2.3	2.2	99	100122	0	1387	220	0	0	0	0	0	0	99990	190	0.9	5	5	999	999	9	999999999	0	0	0	88	999	530.2	99	FRA_Chambery
2014	3	9	3	1.8	1.7	99	100119	0	1387	220	0	0	0	0	0	0	99990	198	0.2	5	5	999	999	9	999999999	0	0	0	88	999	530.2	99	FRA_Chambery
2014	3	9	4	1.4	1.4	100	100145	0	1387	220	0	0	0	0	0	0	99990	201	0.4	5	5	999	999	9	999999999	0	0	0	88	999	530.2	99	FRA_Chambery
2014	3	9	5	1.2	1.2	100	100187	0	1387	210	0	0	0	0	0	0	99990	173	1	5	5	999	999	9	999999999	0	0	0	88	999	530.2	99	FRA_Chambery
2014	3	9	6	0.6	0.6	100	100235	0	1387	210	0	0	0	0	0	0	99990	190	0.3	5	5	999	999	9	999999999	0	0	0	88	999	530.2	99	FRA_Chambery
2014	3	9	7	0.6	0.6	100	100275	0	1387	210	1	0	1	0	0	0	99990	195	0.7	5	5	999	999	9	999999999	0	0	0	88	999	530.2	99	FRA_Chambery
2014	3	9	8	1.9	1.9	100	100302	84	1387	210	49	1	49	5143	0	5143	99990	149	0.4	5	5	999	999	9	999999999	0	0	0	88	999	530.2	99	FRA_Chambery
2014	3	9	9	3.7	3.6	99	100296	320	1387	220	240	553	104	24064	42449	13642	99990	130	0.9	5	5	999	999	9	999999999	0	0	0	88	999	530.2	99	FRA_Chambery
2014	3	9	10	7.6	4.7	82	100244	533	1387	230	409	694	133	43682	63363	18489	99990	137	1	5	5	999	999	9	999999999	0	0	0	88	999	530.2	99	FRA_Chambery
2014	3	9	11	10.5	4.7	67	100137	703	1387	230	554	771	154	59685	74253	21166	99990	162	0.5	5	5	999	999	9	999999999	0	0	0	88	999	530.2	99	FRA_Chambery
2014	3	9	12	14.4	4.1	50	100047	820	1387	240	657	836	155	71012	82526	21435	99990	255	1.6	5	5	999	999	9	999999999	0	0	0	88	999	530.2	99	FRA_Chambery
2014	3	9	13	16.9	5.2	46	99938	875	1387	240	691	833	159	74796	82674	22049	99990	147	1.5	5	5	999	999	9	999999999	0	0	0	88	999	530.2	99	FRA_Chambery
2014	3	9	14	14.9	5.4	53	99846	865	1387	240	664	819	150	72042	81325	20969	99990	48	1.9	5	5	999	999	9	999999999	0	0	0	88	999	530.2	99	FRA_Chambery
2014	3	9	15	17.4	5.7	46	99796	790	1387	250	588	800	131	63900	78871	18829	99990	114	1.9	5	5	999	999	9	999999999	0	0	0	88	999	530.2	99	FRA_Chambery
2014	3	9	16	17.6	3.9	40	99730	656	1387	250	448	725	105	48568	70014	15508	99990	134	0.9	5	5	999	999	9	999999999	0	0	0	88	999	530.2	99	FRA_Chambery
2014	3	9	17	17.6	4.2	41	99726	472	1387	240	263	578	69	28228	52143	10656	99990	318	1.1	5	5	999	999	9	999999999	0	0	0	88	999	530.2	99	FRA_Chambery
2014	3	9	18	12.5	4.2	57	99735	250	1387	240	21	0	21	2485	0	2485	99990	271	1.1	5	5	999	999	9	999999999	0	0	0	88	999	530.2	99	FRA_Chambery
2014	3	9	19	9.3	5.3	76	99737	34	1387	240	0	0	0	0	0	0	99990	252	0.4	5	5	999	999	9	999999999	0	0	0	88	999	530.2	99	FRA_Chambery
2014	3	9	20	7.3	4.6	83	99733	0	1387	230	0	0	0	0	0	0	99990	251	0.3	5	5	999	999	9	999999999	0	0	0	88	999	530.2	99	FRA_Chambery
2014	3	9	21	6.2	4.2	87	99750	0	1387	230	0	0	0	0	0	0	99990	237	0.2	5	5	999	999	9	999999999	0	0	0	88	999	530.2	99	FRA_Chambery
2014	3	9	22	5.4	3.9	90	99759	0	1387	230	0	0	0	0	0	0	99990	213	0.3	5	5	999	999	9	999999999	0	0	0	88	999	530.2	99	FRA_Chambery
2014	3	9	23	4.5	3.8	95	99769	0	1387	230	0	0	0	0	0	0	99990	170	1.1	5	5	999	999	9	999999999	0	0	0	88	999	530.2	99	FRA_Chambery
2014	3	9	24	4.1	3.2	94	99766	0	1387	220	0	0	0	0	0	0	99990	195	0.6	5	5	999	999	9	999999999	0	0	0	88	999	530.2	99	FRA_Chambery
2014	3	10	1	2.9	2.3	96	99750	0	1386	220	0	0	0	0	0	0	99990	168	0.4	5	5	999	999	9	999999999	0	0	0	88	999	530.2	99	FRA_Chambery
2014	3	10	2	2.8	2.5	98	99719	0	1386	220	0	0	0	0	0	0	99990	208	0.9	5	5	999	999	9	999999999	0	0	0	88	999	530.2	99	FRA_Chambery
2014	3	10	3	2.3	2.2	99	99684	0	1386	220	0	0	0	0	0	0	99990	188	0.1	5	5	999	999	9	999999999	0	0	0	88	999	530.2	99	FRA_Chambery
2014	3	10	4	1.4	1.4	100	99676	0	1386	220	0	0	0	0	0	0	99990	186	0.8	5	5	999	999	9	999999999	0	0	0	88	999	530.2	99	FRA_Chambery
2014	3	10	5	0.8	0.6	99	99676	0	1386	210	0	0	0	0	0	0	99990	172	0.6	5	5	999	999	9	999999999	0	0	0	88	999	530.2	99	FRA_Chambery
2014	3	10	6	0.6	0.6	100	99648	0	1386	210	0	0	0	0	0	0	99990	227	0.7	5	5	999	999	9	999999999	0	0	0	88	999	530.2	99	FRA_Chambery
2014	3	10	7	0.6	0.6	100	99635	0	1386	210	1	0	1	0	0	0	99990	193	0.4	5	5	999	999	9	999999999	0	0	0	88	999	530.2	99	FRA_Chambery
2014	3	10	8	0.6	0.6	100	99608	91	1386	220	70	78	64	7471	3211	7219	99990	159	1	5	5	999	999	9	999999999	0	0	0	88	999	530.2	99	FRA_Chambery
2014	3	10	9	4.1	3.7	97	99529	328	1386	220	249	563	107	25000	43598	14046	99990	128	0.8	5	5	999	999	9	999999999	0	0	0	88	999	530.2	99	FRA_Chambery
2014	3	10	10	7.6	4.4	80	99403	540	1386	230	432	696	151	45249	63278	19730	99990	184	0.9	5	5	999	999	9	999999999	0	0	0	88	999	530.2	99	FRA_Chambery
2014	3	10	11	11.6	3.9	59	99250	710	1386	240	571	766	169	61379	73584	22795	99990	147	0.9	5	5	999	999	9	999999999	0	0	0	88	999	530.2	99	FRA_Chambery
2014	3	10	12	14.4	5	53	99155	827	1386	240	647	780	174	70022	76549	23617	99990	196	1	5	5	999	999	9	999999999	0	0	0	88	999	530.2	99	FRA_Chambery
2014	3	10	13	15.3	5.8	53	99042	882	1386	250	681	788	174	73764	77842	23689	99990	273	1.8	5	5	999	999	9	999999999	0	0	0	88	999	530.2	99	FRA_Chambery
2014	3	10	14	15.7	5	49	98971	872	1386	250	622	708	174	67886	69860	23659	99990	232	1.5	5	5	999	999	9	999999999	0	0	0	88	999	530.2	99	FRA_Chambery
2014	3	10	15	17.8	5.7	45	98964	797	1386	250	564	573	234	61073	55118	29308	99990	123	2	5	5	999	999	9	999999999	0	0	0	88	999	530.2	99	FRA_Chambery
2014	3	10	16	18.5	5.4	42	98977	663	1386	250	433	644	126	47374	61679	17964	99990	101	2.1	5	5	999	999	9	999999999	0	0	0	88	999	530.2	99	FRA_Chambery
2014	3	10	17	17.1	5.4	46	99023	478	1386	250	177	306	73	19744	26674	10637	99990	231	0.6	5	5	999	999	9	999999999	0	0	0	88	999	530.2	99	FRA_Chambery
2014	3	10	18	13.7	6.1	60	99092	255	1386	240	19	0	19	2289	0	2289	99990	215	0.2	5	5	999	999	9	999999999	0	0	0	88	999	530.2	99	FRA_Chambery
2014	3	10	19	10.4	5.8	73	99149	37	1386	240	0	0	0	0	0	0	99990	248	0.5	5	5	999	999	9	999999999	0	0	0	88	999	530.2	99	FRA_Chambery
2014	3	10	20	8.4	4.8	78	99189	0	1386	240	0	0	0	0	0	0	99990	214	0.3	5	5	999	999	9	999999999	0	0	0	88	999	530.2	99	FRA_Chambery
2014	3	10	21	7	4.7	85	99195	0	1386	230	0	0	0	0	0	0	99990	219	0.2	5	5	999	999	9	999999999	0	0	0	88	999	530.2	99	FRA_Chambery
2014	3	10	22	5.8	4.1	89	99249	0	1386	230	0	0	0	0	0	0	99990	191	0.3	5	5	999	999	9	999999999	0	0	0	88	999	530.2	99	FRA_Chambery
2014	3	10	23	4.9	3.6	91	99302	0	1386	230	0	0	0	0	0	0	99990	209	0.3	5	5	999	999	9	999999999	0	0	0	88	999	530.2	99	FRA_Chambery
2014	3	10	24	4.2	3.2	93	99293	0	1386	230	0	0	0	0	0	0	99990	184	1.6	5	5	999	999	9	999999999	0	0	0	88	999	530.2	99	FRA_Chambery
2014	3	11	1	3.7	3.1	96	99275	0	1386	230	0	0	0	0	0	0	99990	209	0.5	5	5	999	999	9	999999999	0	0	0	88	999	530.2	99	FRA_Chambery
2014	3	11	2	3.4	3	97	99291	0	1386	220	0	0	0	0	0	0	99990	158	0.7	5	5	999	999	9	999999999	0	0	0	88	999	530.2	99	FRA_Chambery
2014	3	11	3	2.8	2.4	97	99311	0	1386	220	0	0	0	0	0	0	99990	184	0.1	5	5	999	999	9	999999999	0	0	0	88	999	530.2	99	FRA_Chambery
2014	3	11	4	2.2	2.1	99	99332	0	1386	220	0	0	0	0	0	0	99990	182	1	5	5	999	999	9	999999999	0	0	0	88	999	530.2	99	FRA_Chambery
2014	3	11	5	1.9	1.9	100	99376	0	1386	220	0	0	0	0	0	0	99990	187	0.9	5	5	999	999	9	999999999	0	0	0	88	999	530.2	99	FRA_Chambery
2014	3	11	6	1.8	1.8	100	99398	0	1386	220	0	0	0	0	0	0	99990	172	1.1	5	5	999	999	9	999999999	0	0	0	88	999	530.2	99	FRA_Chambery
2014	3	11	7	2	2	100	99435	0	1386	220	3	0	3	0	0	0	99990	202	0.5	5	5	999	999	9	999999999	0	0	0	88	999	530.2	99	FRA_Chambery
2014	3	11	8	2.4	2.1	98	99457	98	1386	220	106	146	94	10929	5935	10428	99990	186	1.3	5	5	999	999	9	999999999	0	0	0	88	999	530.2	99	FRA_Chambery
2014	3	11	9	5.7	4.5	92	99477	336	1386	230	243	308	163	25190	23539	19141	99990	121	0.5	5	5	999	999	9	999999999	0	0	0	88	999	530.2	99	FRA_Chambery
2014	3	11	10	9.1	4.9	75	99443	548	1386	240	375	369	224	39982	33649	26220	99990	164	0.8	5	5	999	999	9	999999999	0	0	0	88	999	530.2	99	FRA_Chambery
2014	3	11	11	11.4	4.9	64	99424	718	1386	240	391	204	283	42822	19654	32406	99990	74	1.2	5	5	999	999	9	999999999	0	0	0	88	999	530.2	99	FRA_Chambery
2014	3	11	12	13.7	4	52	99408	834	1386	250	590	486	293	63397	48120	33964	99990	242	2.6	5	5	999	999	9	999999999	0	0	0	88	999	530.2	99	FRA_Chambery
2014	3	11	13	15.2	4.6	49	99384	889	1386	260	520	155	420	57036	15393	47053	99990	252	2.1	5	5	999	999	9	999999999	0	0	0	88	999	530.2	99	FRA_Chambery
2014	3	11	14	14.2	4.5	52	99391	878	1386	260	304	7	299	34556	627	34156	99990	326	3	5	5	999	999	9	999999999	0	0	0	88	999	530.2	99	FRA_Chambery
2014	3	11	15	15.2	4.6	49	99402	803	1386	250	538	360	329	57991	35247	37508	99990	290	1.7	5	5	999	999	9	999999999	0	0	0	88	999	530.2	99	FRA_Chambery
2014	3	11	16	16	4.4	46	99429	669	1386	250	300	136	235	33313	12951	27078	99990	248	2.3	5	5	999	999	9	999999999	0	0	0	88	999	530.2	99	FRA_Chambery
2014	3	11	17	14.9	3.7	47	99465	484	1386	250	152	27	143	16587	1718	15993	99990	302	2.4	5	5	999	999	9	999999999	0	0	0	88	999	530.2	99	FRA_Chambery
2014	3	11	18	12.6	4.3	57	99525	261	1386	250	38	0	38	4464	0	4464	99990	268	1.5	5	5	999	999	9	999999999	0	0	0	88	999	530.2	99	FRA_Chambery
2014	3	11	19	9.9	5.3	73	99581	40	1386	240	0	0	0	0	0	0	99990	219	1.1	5	5	999	999	9	999999999	0	0	0	88	999	530.2	99	FRA_Chambery
2014	3	11	20	7.5	4.6	82	99639	0	1386	230	0	0	0	0	0	0	99990	236	0.4	5	5	999	999	9	999999999	0	0	0	88	999	530.2	99	FRA_Chambery
2014	3	11	21	5.9	4.2	89	99717	0	1386	230	0	0	0	0	0	0	99990	184	0.5	5	5	999	999	9	999999999	0	0	0	88	999	530.2	99	FRA_Chambery
2014	3	11	22	4.7	3.5	92	99782	0	1386	230	0	0	0	0	0	0	99990	235	0.7	5	5	999	999	9	999999999	0	0	0	88	999	530.2	99	FRA_Chambery
2014	3	11	23	4.1	3.2	94	99819	0	1386	220	0	0	0	0	0	0	99990	157	0.9	5	5	999	999	9	999999999	0	0	0	88	999	530.2	99	FRA_Chambery
2014	3	11	24	3.4	3	97	99835	0	1386	220	0	0	0	0	0	0	99990	172	1.1	5	5	999	999	9	999999999	0	0	0	88	999	530.2	99	FRA_Chambery
2014	3	12	1	2.7	2.4	98	99851	0	1385	220	0	0	0	0	0	0	99990	202	0.9	5	5	999	999	9	999999999	0	0	0	88	999	530.2	99	FRA_Chambery
2014	3	12	2	1.9	1.8	99	99898	0	1385	220	0	0	0	0	0	0	99990	196	0.2	5	5	999	999	9	999999999	0	0	0	88	999	530.2	99	FRA_Chambery
2014	3	12	3	1.6	1.4	99	99935	0	1385	220	0	0	0	0	0	0	99990	208	0.2	5	5	999	999	9	999999999	0	0	0	88	999	530.2	99	FRA_Chambery
2014	3	12	4	0.9	0.9	100	99981	0	1385	220	0	0	0	0	0	0	99990	187	1.1	5	5	999	999	9	999999999	0	0	0	88	999	530.2	99	FRA_Chambery
2014	3	12	5	1	1	100	100028	0	1385	220	0	0	0	0	0	0	99990	181	1	5	5	999	999	9	999999999	0	0	0	88	999	530.2	99	FRA_Chambery
2014	3	12	6	0.5	0.5	100	100072	0	1385	210	0	0	0	0	0	0	99990	179	0.7	5	5	999	999	9	999999999	0	0	0	88	999	530.2	99	FRA_Chambery
2014	3	12	7	0.5	0.5	100	100140	0	1385	210	3	0	3	0	0	0	99990	198	0.3	5	5	999	999	9	999999999	0	0	0	88	999	530.2	99	FRA_Chambery
2014	3	12	8	1.1	1.1	100	100198	105	1385	220	99	104	90	10419	4512	10012	99990	127	0.2	5	5	999	999	9	999999999	0	0	0	88	999	530.2	99	FRA_Chambery
2014	3	12	9	3.9	3.3	96	100234	343	1385	220	243	377	144	24827	29422	17096	99990	105	0.8	5	5	999	999	9	999999999	0	0	0	88	999	530.2	99	FRA_Chambery
2014	3	12	10	6.9	3.7	80	100205	555	1385	230	409	522	193	43848	47649	24090	99990	135	0.6	5	5	999	999	9	999999999	0	0	0	88	999	530.2	99	FRA_Chambery
2014	3	12	11	10.3	4.2	66	100148	725	1385	230	545	605	221	58710	57976	27662	99990	120	0.9	5	5	999	999	9	999999999	0	0	0	88	999	530.2	99	FRA_Chambery
2014	3	12	12	12.9	3.3	52	100076	841	1385	240	649	689	224	69850	67576	28150	99990	250	1.5	5	5	999	999	9	999999999	0	0	0	88	999	530.2	99	FRA_Chambery
2014	3	12	13	16.2	4.3	45	99974	896	1385	240	678	693	225	73125	67680	28876	99990	198	1.6	5	5	999	999	9	999999999	0	0	0	88	999	530.2	99	FRA_Chambery
2014	3	12	14	17.1	5.1	45	99911	885	1385	250	643	658	220	69464	64393	28048	99990	234	1.5	5	5	999	999	9	999999999	0	0	0	88	999	530.2	99	FRA_Chambery
2014	3	12	15	17.9	5.5	44	99886	809	1385	250	552	606	197	59882	58679	25500	99990	326	1.5	5	5	999	999	9	999999999	0	0	0	88	999	530.2	99	FRA_Chambery
2014	3	12	16	18.5	5.7	43	99860	675	1385	250	407	507	161	44523	47789	21297	99990	253	1.8	5	5	999	999	9	999999999	0	0	0	88	999	530.2	99	FRA_Chambery
2014	3	12	17	17.9	5.2	43	99839	490	1385	250	214	333	98	23831	29139	13626	99990	306	1.4	5	5	999	999	9	999999999	0	0	0	88	999	530.2	99	FRA_Chambery
2014	3	12	18	13.6	6.5	62	99876	267	1385	250	28	0	28	3325	0	3325	99990	219	0.7	5	5	999	999	9	999999999	0	0	0	88	999	530.2	99	FRA_Chambery
2014	3	12	19	10	6.6	79	99933	43	1385	240	0	0	0	0	0	0	99990	213	0.7	5	5	999	999	9	999999999	0	0	0	88	999	530.2	99	FRA_Chambery
2014	3	12	20	8.2	5.9	85	99962	0	1385	240	0	0	0	0	0	0	99990	233	0.2	5	5	999	999	9	999999999	0	0	0	88	999	530.2	99	FRA_Chambery
2014	3	12	21	6.7	5	89	99986	0	1385	240	0	0	0	0	0	0	99990	187	0.2	5	5	999	999	9	999999999	0	0	0	88	999	530.2	99	FRA_Chambery
2014	3	12	22	5.9	4.9	93	100029	0	1385	230	0	0	0	0	0	0	99990	211	0.3	5	5	999	999	9	999999999	0	0	0	88	999	530.2	99	FRA_Chambery
2014	3	12	23	5	4.3	95	100055	0	1385	230	0	0	0	0	0	0	99990	190	0.7	5	5	999	999	9	999999999	0	0	0	88	999	530.2	99	FRA_Chambery
2014	3	12	24	4.2	3.8	97	100068	0	1385	230	0	0	0	0	0	0	99990	199	1.1	5	5	999	999	9	999999999	0	0	0	88	999	530.2	99	FRA_Chambery
2014	3	13	1	3.8	3.4	97	100088	0	1384	230	0	0	0	0	0	0	99990	191	0.8	5	5	999	999	9	999999999	0	0	0	88	999	530.2	99	FRA_Chambery
2014	3	13	2	2.9	2.8	99	100080	0	1384	220	0	0	0	0	0	0	99990	176	0.9	5	5	999	999	9	999999999	0	0	0	88	999	530.2	99	FRA_Chambery
2014	3	13	3	2.6	2.6	100	100053	0	1384	220	0	0	0	0	0	0	99990	188	1	5	5	999	999	9	999999999	0	0	0	88	999	530.2	99	FRA_Chambery
2014	3	13	4	2	2	100	100069	0	1384	220	0	0	0	0	0	0	99990	255	0.5	5	5	999	999	9	999999999	0	0	0	88	999	530.2	99	FRA_Chambery
2014	3	13	5	1.9	1.9	100	100109	0	1384	220	0	0	0	0	0	0	99990	164	0.3	5	5	999	999	9	999999999	0	0	0	88	999	530.2	99	FRA_Chambery
2014	3	13	6	1.6	1.6	100	100146	0	1384	220	0	0	0	0	0	0	99990	186	0.6	5	5	999	999	9	999999999	0	0	0	88	999	530.2	99	FRA_Chambery
2014	3	13	7	1.5	1.5	100	100171	0	1384	220	4	0	4	0	0	0	99990	170	0.3	5	5	999	999	9	999999999	0	0	0	88	999	530.2	99	FRA_Chambery
2014	3	13	8	3.2	3.2	100	100213	112	1384	220	104	71	97	11143	4616	10701	99990	141	0.2	5	5	999	999	9	999999999	0	0	0	88	999	530.2	99	FRA_Chambery
2014	3	13	9	4.8	4.5	98	100206	351	1384	230	249	374	149	25537	29299	17671	99990	151	0.6	5	5	999	999	9	999999999	0	0	0	88	999	530.2	99	FRA_Chambery
2014	3	13	10	7.7	5.4	85	100169	563	1384	230	405	488	199	43614	44438	24934	99990	166	0.8	5	5	999	999	9	999999999	0	0	0	88	999	530.2	99	FRA_Chambery
2014	3	13	11	11.4	6.2	70	100089	732	1384	240	545	595	223	58772	56696	28093	99990	117	0.8	5	5	999	999	9	999999999	0	0	0	88	999	530.2	99	FRA_Chambery
2014	3	13	12	12.2	6.3	67	100020	848	1384	240	640	643	239	68945	62368	30120	99990	162	1.8	5	5	999	999	9	999999999	0	0	0	88	999	530.2	99	FRA_Chambery
2014	3	13	13	14.7	7.1	60	99912	902	1384	240	676	681	227	73082	66388	29331	99990	88	1.5	5	5	999	999	9	999999999	0	0	0	88	999	530.2	99	FRA_Chambery
2014	3	13	14	14.9	5.4	53	99815	891	1384	250	654	698	201	70951	68564	26510	99990	132	1.8	5	5	999	999	9	999999999	0	0	0	88	999	530.2	99	FRA_Chambery
2014	3	13	15	15.8	6	52	99763	816	1384	250	571	662	180	62344	64537	24221	99990	185	1.5	5	5	999	999	9	999999999	0	0	0	88	999	530.2	99	FRA_Chambery
2014	3	13	16	18.5	5.7	43	99727	681	1384	250	429	565	152	46497	53386	20307	99990	141	1.7	5	5	999	999	9	999999999	0	0	0	88	999	530.2	99	FRA_Chambery
2014	3	13	17	17.6	5.9	46	99716	495	1384	250	228	377	95	25036	33081	13306	99990	236	0.8	5	5	999	999	9	999999999	0	0	0	88	999	530.2	99	FRA_Chambery
2014	3	13	18	13.5	7.7	68	99751	273	1384	250	30	0	30	3552	0	3552	99990	238	1.1	5	5	999	999	9	999999999	0	0	0	88	999	530.2	99	FRA_Chambery
2014	3	13	19	10.5	6.9	78	99808	47	1384	250	0	0	0	0	0	0	99990	238	0.7	5	5	999	999	9	999999999	0	0	0	88	999	530.2	99	FRA_Chambery
2014	3	13	20	8.6	6.4	86	99870	0	1384	240	0	0	0	0	0	0	99990	255	0.5	5	5	999	999	9	999999999	0	0	0	88	999	530.2	99	FRA_Chambery
2014	3	13	21	7.7	6.3	91	99916	0	1384	240	0	0	0	0	0	0	99990	190	0.7	5	5	999	999	9	999999999	0	0	0	88	999	530.2	99	FRA_Chambery
2014	3	13	22	7.1	5.8	91	99943	0	1384	240	0	0	0	0	0	0	99990	224	0.4	5	5	999	999	9	999999999	0	0	0	88	999	530.2	99	FRA_Chambery
2014	3	13	23	6	5	93	99955	0	1384	240	0	0	0	0	0	0	99990	213	0.2	5	5	999	999	9	999999999	0	0	0	88	999	530.2	99	FRA_Chambery
2014	3	13	24	5.4	5	97	99949	0	1384	240	0	0	0	0	0	0	99990	174	0.5	5	5	999	999	9	999999999	0	0	0	88	999	530.2	99	FRA_Chambery
2014	3	14	1	4.8	4.4	97	99940	0	1383	230	0	0	0	0	0	0	99990	191	0.2	5	5	999	999	9	999999999	0	0	0	88	999	530.2	99	FRA_Chambery
2014	3	14	2	3.9	3.8	99	99911	0	1383	230	0	0	0	0	0	0	99990	179	0.5	5	5	999	999	9	999999999	0	0	0	88	999	530.2	99	FRA_Chambery
2014	3	14	3	3.3	3.3	100	99886	0	1383	230	0	0	0	0	0	0	99990	210	0.3	5	5	999	999	9	999999999	0	0	0	88	999	530.2	99	FRA_Chambery
2014	3	14	4	3.4	3.4	100	99878	0	1383	230	0	0	0	0	0	0	99990	168	0.8	5	5	999	999	9	999999999	0	0	0	88	999	530.2	99	FRA_Chambery
2014	3	14	5	2.4	2.4	100	99871	0	1383	230	0	0	0	0	0	0	99990	188	0.2	5	5	999	999	9	999999999	0	0	0	88	999	530.2	99	FRA_Chambery
2014	3	14	6	2.3	2.3	100	99884	0	1383	220	0	0	0	0	0	0	99990	201	0.5	5	5	999	999	9	999999999	0	0	0	88	999	530.2	99	FRA_Chambery
2014	3	14	7	2.2	2.2	100	99921	0	1383	220	5	0	5	0	0	0	99990	174	0.3	5	5	999	999	9	999999999	0	0	0	88	999	530.2	99	FRA_Chambery
2014	3	14	8	3.9	3.9	100	99957	120	1383	220	107	74	100	11502	4884	11006	99990	136	0.1	5	5	999	999	9	999999999	0	0	0	88	999	530.2	99	FRA_Chambery
2014	3	14	9	5.7	5.3	97	99951	359	1383	230	252	377	149	25928	29673	17790	99990	105	0.3	5	5	999	999	9	999999999	0	0	0	88	999	530.2	99	FRA_Chambery
2014	3	14	10	8.6	6.1	84	99920	571	1383	240	411	500	198	44311	45479	24934	99990	94	0.3	5	5	999	999	9	999999999	0	0	0	88	999	530.2	99	FRA_Chambery
2014	3	14	11	11.4	5.9	69	99866	740	1383	240	546	575	232	59059	54900	29046	99990	101	0.9	5	5	999	999	9	999999999	0	0	0	88	999	530.2	99	FRA_Chambery
2014	3	14	12	13.8	5.7	58	99794	855	1383	250	647	644	243	69784	62582	30488	99990	69	1.6	5	5	999	999	9	999999999	0	0	0	88	999	530.2	99	FRA_Chambery
2014	3	14	13	14.7	7.3	61	99706	909	1383	250	686	685	231	74035	66749	29699	99990	93	2.2	5	5	999	999	9	999999999	0	0	0	88	999	530.2	99	FRA_Chambery
2014	3	14	14	15	6.6	57	99635	898	1383	250	644	637	228	69679	62016	29174	99990	252	1.5	5	5	999	999	9	999999999	0	0	0	88	999	530.2	99	FRA_Chambery
2014	3	14	15	17.7	4.7	42	99585	822	1383	250	562	605	201	60995	58912	25916	99990	294	2.3	5	5	999	999	9	999999999	0	0	0	88	999	530.2	99	FRA_Chambery
2014	3	14	16	19.2	6	42	99541	687	1383	260	406	485	166	44585	45791	21914	99990	158	1.4	5	5	999	999	9	999999999	0	0	0	88	999	530.2	99	FRA_Chambery
2014	3	14	17	17.3	6.2	48	99532	501	1383	250	214	311	102	24041	27337	14229	99990	205	1	5	5	999	999	9	999999999	0	0	0	88	999	530.2	99	FRA_Chambery
2014	3	14	18	14.4	7.7	64	99566	278	1383	250	31	0	31	3706	0	3706	99990	225	0.5	5	5	999	999	9	999999999	0	0	0	88	999	530.2	99	FRA_Chambery
2014	3	14	19	11.3	7.6	78	99622	50	1383	250	0	0	0	0	0	0	99990	256	0.2	5	5	999	999	9	999999999	0	0	0	88	999	530.2	99	FRA_Chambery
2014	3	14	20	9.8	6.9	82	99658	0	1383	250	0	0	0	0	0	0	99990	201	0.8	5	5	999	999	9	999999999	0	0	0	88	999	530.2	99	FRA_Chambery
2014	3	14	21	8.1	6.3	88	99681	0	1383	250	0	0	0	0	0	0	99990	244	0.2	5	5	999	999	9	999999999	0	0	0	88	999	530.2	99	FRA_Chambery
2014	3	14	22	7.3	6	91	99717	0	1383	240	0	0	0	0	0	0	99990	211	0.3	5	5	999	999	9	999999999	0	0	0	88	999	530.2	99	FRA_Chambery
2014	3	14	23	6.6	5.7	94	99741	0	1383	240	0	0	0	0	0	0	99990	191	0.7	5	5	999	999	9	999999999	0	0	0	88	999	530.2	99	FRA_Chambery
2014	3	14	24	5.6	5.2	97	99755	0	1383	240	0	0	0	0	0	0	99990	198	0.2	5	5	999	999	9	999999999	0	0	0	88	999	530.2	99	FRA_Chambery
2014	3	15	1	5.1	4.8	98	99739	0	1383	240	0	0	0	0	0	0	99990	201	0.6	5	5	999	999	9	999999999	0	0	0	88	999	530.2	99	FRA_Chambery
2014	3	15	2	4.4	4.1	98	99694	0	1383	230	0	0	0	0	0	0	99990	215	1.1	5	5	999	999	9	999999999	0	0	0	88	999	530.2	99	FRA_Chambery
2014	3	15	3	4.2	4.2	100	99641	0	1383	230	0	0	0	0	0	0	99990	205	0.4	5	5	999	999	9	999999999	0	0	0	88	999	530.2	99	FRA_Chambery
2014	3	15	4	3.9	3.9	100	99675	0	1383	230	0	0	0	0	0	0	99990	230	1	5	5	999	999	9	999999999	0	0	0	88	999	530.2	99	FRA_Chambery
2014	3	15	5	3.5	3.4	99	99685	0	1383	230	0	0	0	0	0	0	99990	183	1.1	5	5	999	999	9	999999999	0	0	0	88	999	530.2	99	FRA_Chambery
2014	3	15	6	3	3	100	99693	0	1383	230	0	0	0	0	0	0	99990	167	0.5	5	5	999	999	9	999999999	0	0	0	88	999	530.2	99	FRA_Chambery
2014	3	15	7	3	3	100	99779	0	1383	230	4	0	4	0	0	0	99990	196	0.4	5	5	999	999	9	999999999	0	0	0	88	999	530.2	99	FRA_Chambery
2014	3	15	8	3.5	3.5	100	99813	128	1383	240	102	19	100	10275	668	10203	99990	164	1.1	5	5	999	999	9	999999999	0	0	0	88	999	530.2	99	FRA_Chambery
2014	3	15	9	6.6	5.9	95	99834	367	1383	240	258	160	213	27669	12820	24079	99990	168	1	5	5	999	999	9	999999999	0	0	0	88	999	530.2	99	FRA_Chambery
2014	3	15	10	8.9	6.2	83	99814	578	1383	250	311	39	295	33480	3656	31901	99990	168	0.8	5	5	999	999	9	999999999	0	0	0	88	999	530.2	99	FRA_Chambery
2014	3	15	11	8.8	6.3	84	99808	747	1383	240	302	20	291	33561	1779	32578	99990	257	1.8	5	5	999	999	9	999999999	0	0	0	88	999	530.2	99	FRA_Chambery
2014	3	15	12	12.8	7.9	72	99723	862	1383	250	689	468	392	73405	45250	44749	99990	86	2	5	5	999	999	9	999999999	0	0	0	88	999	530.2	99	FRA_Chambery
2014	3	15	13	12.3	6.8	69	99610	916	1383	260	532	223	382	58003	21766	43433	99990	146	1.4	5	5	999	999	9	999999999	0	0	0	88	999	530.2	99	FRA_Chambery
2014	3	15	14	14.4	7	61	99518	904	1383	270	497	190	373	54562	18473	42405	99990	160	0.6	5	5	999	999	9	999999999	0	0	0	88	999	530.2	99	FRA_Chambery
2014	3	15	15	16.7	7.4	54	99461	828	1383	280	470	294	294	51585	28499	34480	99990	118	2.3	5	5	999	999	9	999999999	0	0	0	88	999	530.2	99	FRA_Chambery
2014	3	15	16	17.8	6.1	46	99457	692	1383	310	203	2	203	23093	116	23035	99990	255	0.5	5	5	999	999	9	999999999	0	0	0	88	999	530.2	99	FRA_Chambery
2014	3	15	17	16.2	5.2	48	99476	507	1383	300	76	0	76	8938	0	8938	99990	294	3.7	5	5	999	999	9	999999999	0	0	0	88	999	530.2	99	FRA_Chambery
2014	3	15	18	14.5	4.2	50	99573	284	1383	290	23	0	23	2835	0	2835	99990	339	3.3	5	5	999	999	9	999999999	0	0	0	88	999	530.2	99	FRA_Chambery
2014	3	15	19	12.5	5.9	64	99650	54	1383	260	0	0	0	0	0	0	99990	140	3	5	5	999	999	9	999999999	0	0	0	88	999	530.2	99	FRA_Chambery
2014	3	15	20	11.1	5	66	99719	0	1383	260	0	0	0	0	0	0	99990	23	4.2	5	5	999	999	9	999999999	0	0	0	88	999	530.2	99	FRA_Chambery
2014	3	15	21	10.9	4.6	65	99788	0	1383	290	0	0	0	0	0	0	99990	115	3.4	5	5	999	999	9	999999999	0	0	0	88	999	530.2	99	FRA_Chambery
2014	3	15	22	11.1	3.9	61	99813	0	1383	290	0	0	0	0	0	0	99990	281	3.8	5	5	999	999	9	999999999	0	0	0	88	999	530.2	99	FRA_Chambery
2014	3	15	23	10.6	3.6	62	99807	0	1383	260	0	0	0	0	0	0	99990	185	4.9	5	5	999	999	9	999999999	0	0	0	88	999	530.2	99	FRA_Chambery
2014	3	15	24	9.6	3.8	67	99797	0	1383	230	0	0	0	0	0	0	99990	282	2.4	5	5	999	999	9	999999999	0	0	0	88	999	530.2	99	FRA_Chambery
2014	3	16	1	9.5	3.7	67	99818	0	1382	230	0	0	0	0	0	0	99990	106	2.7	5	5	999	999	9	999999999	0	0	0	88	999	530.2	99	FRA_Chambery
2014	3	16	2	8.8	4	72	99847	0	1382	270	0	0	0	0	0	0	99990	48	3.7	5	5	999	999	9	999999999	0	0	0	88	999	530.2	99	FRA_Chambery
2014	3	16	3	9	4.2	72	99855	0	1382	270	0	0	0	0	0	0	99990	132	2.5	5	5	999	999	9	999999999	0	0	0	88	999	530.2	99	FRA_Chambery
2014	3	16	4	7.6	4.2	79	99868	0	1382	270	0	0	0	0	0	0	99990	195	0.6	5	5	999	999	9	999999999	0	0	0	88	999	530.2	99	FRA_Chambery
2014	3	16	5	7.3	4.3	81	99884	0	1382	250	0	0	0	0	0	0	99990	206	0.9	5	5	999	999	9	999999999	0	0	0	88	999	530.2	99	FRA_Chambery
2014	3	16	6	5.9	4.2	89	99915	0	1382	260	0	0	0	0	0	0	99990	202	0.6	5	5	999	999	9	999999999	0	0	0	88	999	530.2	99	FRA_Chambery
2014	3	16	7	5.8	4	88	99956	0	1382	240	5	0	5	0	0	0	99990	174	0.3	5	5	999	999	9	999999999	0	0	0	88	999	530.2	99	FRA_Chambery
2014	3	16	8	6.4	4.7	89	99981	136	1382	230	134	506	77	12343	24566	9562	99990	121	0.5	5	5	999	999	9	999999999	0	0	0	88	999	530.2	99	FRA_Chambery
2014	3	16	9	9.6	5.6	76	99969	375	1382	230	296	671	104	30566	55705	14647	99990	302	1.9	5	5	999	999	9	999999999	0	0	0	88	999	530.2	99	FRA_Chambery
2014	3	16	10	10.7	5.3	69	99919	586	1382	240	467	807	114	49842	76155	16530	99990	51	1	5	5	999	999	9	999999999	0	0	0	88	999	530.2	99	FRA_Chambery
2014	3	16	11	11.7	5.1	64	99842	754	1382	250	611	859	132	65923	84397	18849	99990	51	1.6	5	5	999	999	9	999999999	0	0	0	88	999	530.2	99	FRA_Chambery
2014	3	16	12	13.6	5.8	59	99738	869	1382	250	707	892	138	75968	89425	18858	99990	152	2.3	5	5	999	999	9	999999999	0	0	0	88	999	530.2	99	FRA_Chambery
2014	3	16	13	17.2	6.1	48	99624	923	1382	250	730	817	179	78920	81061	24242	99990	258	2.3	5	5	999	999	9	999999999	0	0	0	88	999	530.2	99	FRA_Chambery
2014	3	16	14	17.7	6.9	49	99516	911	1382	260	689	819	146	74891	81775	20674	99990	81	2.6	5	5	999	999	9	999999999	0	0	0	88	999	530.2	99	FRA_Chambery
2014	3	16	15	18.8	6.7	45	99446	834	1382	260	454	420	200	50574	40603	26015	99990	271	2.6	5	5	999	999	9	999999999	0	0	0	88	999	530.2	99	FRA_Chambery
2014	3	16	16	19.9	7.3	44	99416	698	1382	260	504	794	103	54477	78332	14990	99990	195	2.9	5	5	999	999	9	999999999	0	0	0	88	999	530.2	99	FRA_Chambery
2014	3	16	17	19.6	6.7	43	99426	513	1382	260	305	651	66	32812	61553	10187	99990	84	3.8	5	5	999	999	9	999999999	0	0	0	88	999	530.2	99	FRA_Chambery
2014	3	16	18	16.6	6.7	52	99503	290	1382	260	23	0	23	2800	0	2800	99990	183	2.3	5	5	999	999	9	999999999	0	0	0	88	999	530.2	99	FRA_Chambery
2014	3	16	19	14.6	7	60	99580	58	1382	260	0	0	0	0	0	0	99990	230	1.7	5	5	999	999	9	999999999	0	0	0	88	999	530.2	99	FRA_Chambery
2014	3	16	20	13	7	67	99625	0	1382	250	0	0	0	0	0	0	99990	272	1.3	5	5	999	999	9	999999999	0	0	0	88	999	530.2	99	FRA_Chambery
2014	3	16	21	10.4	7.1	80	99654	0	1382	250	0	0	0	0	0	0	99990	186	1.1	5	5	999	999	9	999999999	0	0	0	88	999	530.2	99	FRA_Chambery
2014	3	16	22	9	6.5	84	99672	0	1382	240	0	0	0	0	0	0	99990	251	0.3	5	5	999	999	9	999999999	0	0	0	88	999	530.2	99	FRA_Chambery
2014	3	16	23	7.8	6.1	89	99669	0	1382	240	0	0	0	0	0	0	99990	207	1.1	5	5	999	999	9	999999999	0	0	0	88	999	530.2	99	FRA_Chambery
2014	3	16	24	6.5	5.5	93	99663	0	1382	240	0	0	0	0	0	0	99990	189	0.3	5	5	999	999	9	999999999	0	0	0	88	999	530.2	99	FRA_Chambery
2014	3	17	1	5.9	5.5	97	99679	0	1381	230	0	0	0	0	0	0	99990	209	0.5	5	5	999	999	9	999999999	0	0	0	88	999	530.2	99	FRA_Chambery
2014	3	17	2	5.2	4.8	97	99669	0	1381	230	0	0	0	0	0	0	99990	211	0.4	5	5	999	999	9	999999999	0	0	0	88	999	530.2	99	FRA_Chambery
2014	3	17	3	4.7	4.4	98	99611	0	1381	230	0	0	0	0	0	0	99990	191	0.5	5	5	999	999	9	999999999	0	0	0	88	999	530.2	99	FRA_Chambery
2014	3	17	4	3.9	3.8	99	99563	0	1381	230	0	0	0	0	0	0	99990	197	0.4	5	5	999	999	9	999999999	0	0	0	88	999	530.2	99	FRA_Chambery
2014	3	17	5	3.5	3.5	100	99566	0	1381	230	0	0	0	0	0	0	99990	171	1.5	5	5	999	999	9	999999999	0	0	0	88	999	530.2	99	FRA_Chambery
2014	3	17	6	3.3	3.3	100	99562	0	1381	220	0	0	0	0	0	0	99990	180	1.4	5	5	999	999	9	999999999	0	0	0	88	999	530.2	99	FRA_Chambery
2014	3	17	7	3	3	100	99586	1	1381	220	8	0	8	0	0	0	99990	193	0.7	5	5	999	999	9	999999999	0	0	0	88	999	530.2	99	FRA_Chambery
2014	3	17	8	3.6	3.6	100	99627	144	1381	230	125	540	61	11907	29695	8374	99990	114	0.6	5	5	999	999	9	999999999	0	0	0	88	999	530.2	99	FRA_Chambery
2014	3	17	9	7.6	5.8	88	99633	382	1381	230	303	760	81	30898	64685	12039	99990	192	1.7	5	5	999	999	9	999999999	0	0	0	88	999	530.2	99	FRA_Chambery
2014	3	17	10	9.6	6.9	83	99582	593	1381	230	474	856	95	50703	82797	14017	99990	97	1.8	5	5	999	999	9	999999999	0	0	0	88	999	530.2	99	FRA_Chambery
2014	3	17	11	12	6.7	70	99512	762	1381	240	620	907	109	66572	90678	15494	99990	177	1.6	5	5	999	999	9	999999999	0	0	0	88	999	530.2	99	FRA_Chambery
2014	3	17	12	15.8	7.3	57	99431	876	1381	240	715	934	113	76811	94672	15845	99990	84	1.9	5	5	999	999	9	999999999	0	0	0	88	999	530.2	99	FRA_Chambery
2014	3	17	13	15.5	7.1	57	99356	929	1381	250	752	943	111	80724	96002	15477	99990	126	2.3	5	5	999	999	9	999999999	0	0	0	88	999	530.2	99	FRA_Chambery
2014	3	17	14	17.5	6.7	49	99279	917	1381	250	728	936	103	77980	95154	14428	99990	60	1.6	5	5	999	999	9	999999999	0	0	0	88	999	530.2	99	FRA_Chambery
2014	3	17	15	18.6	7.1	47	99220	840	1381	260	652	900	103	70144	91136	14595	99990	149	1.4	5	5	999	999	9	999999999	0	0	0	88	999	530.2	99	FRA_Chambery
2014	3	17	16	20.2	7.9	45	99188	704	1381	260	516	810	104	55769	80057	15057	99990	43	1.4	5	5	999	999	9	999999999	0	0	0	88	999	530.2	99	FRA_Chambery
2014	3	17	17	19.5	8.8	50	99165	518	1381	260	335	709	72	35917	67060	10982	99990	223	1.5	5	5	999	999	9	999999999	0	0	0	88	999	530.2	99	FRA_Chambery
2014	3	17	18	15	7.1	59	99191	295	1381	250	22	0	22	2666	0	2666	99990	250	1	5	5	999	999	9	999999999	0	0	0	88	999	530.2	99	FRA_Chambery
2014	3	17	19	12.3	7	70	99235	61	1381	250	0	0	0	0	0	0	99990	246	0.3	5	5	999	999	9	999999999	0	0	0	88	999	530.2	99	FRA_Chambery
2014	3	17	20	9.8	5.4	74	99280	0	1381	250	0	0	0	0	0	0	99990	216	0.4	5	5	999	999	9	999999999	0	0	0	88	999	530.2	99	FRA_Chambery
2014	3	17	21	9.1	6.7	85	99306	0	1381	250	0	0	0	0	0	0	99990	220	0.9	5	5	999	999	9	999999999	0	0	0	88	999	530.2	99	FRA_Chambery
2014	3	17	22	8.2	5.7	84	99327	0	1381	240	0	0	0	0	0	0	99990	241	0.4	5	5	999	999	9	999999999	0	0	0	88	999	530.2	99	FRA_Chambery
2014	3	17	23	7	5.5	90	99333	0	1381	240	0	0	0	0	0	0	99990	209	0.1	5	5	999	999	9	999999999	0	0	0	88	999	530.2	99	FRA_Chambery
2014	3	17	24	6.6	5.6	93	99319	0	1381	240	0	0	0	0	0	0	99990	186	0.4	5	5	999	999	9	999999999	0	0	0	88	999	530.2	99	FRA_Chambery
2014	3	18	1	5.5	4.8	95	99299	0	1380	240	0	0	0	0	0	0	99990	173	0.6	5	5	999	999	9	999999999	0	0	0	88	999	530.2	99	FRA_Chambery
2014	3	18	2	5.2	4.6	96	99255	0	1380	230	0	0	0	0	0	0	99990	181	0.9	5	5	999	999	9	999999999	0	0	0	88	999	530.2	99	FRA_Chambery
2014	3	18	3	4.9	4.6	98	99201	0	1380	230	0	0	0	0	0	0	99990	190	0.4	5	5	999	999	9	999999999	0	0	0	88	999	530.2	99	FRA_Chambery
2014	3	18	4	4.1	3.7	97	99184	0	1380	230	0	0	0	0	0	0	99990	192	1.1	5	5	999	999	9	999999999	0	0	0	88	999	530.2	99	FRA_Chambery
2014	3	18	5	3.7	3.6	99	99190	0	1380	230	0	0	0	0	0	0	99990	195	0.4	5	5	999	999	9	999999999	0	0	0	88	999	530.2	99	FRA_Chambery
2014	3	18	6	2.8	2.7	99	99212	0	1380	230	0	0	0	0	0	0	99990	178	0.5	5	5	999	999	9	999999999	0	0	0	88	999	530.2	99	FRA_Chambery
2014	3	18	7	3.5	3.5	100	99252	1	1380	230	16	0	16	0	0	0	99990	193	0.1	5	5	999	999	9	999999999	0	0	0	88	999	530.2	99	FRA_Chambery
2014	3	18	8	4.8	4.7	99	99268	152	1380	230	116	258	83	11466	12296	9931	99990	126	1	5	5	999	999	9	999999999	0	0	0	88	999	530.2	99	FRA_Chambery
2014	3	18	9	8.4	5.9	84	99256	390	1380	240	255	469	116	26880	38559	15416	99990	94	0.9	5	5	999	999	9	999999999	0	0	0	88	999	530.2	99	FRA_Chambery
2014	3	18	10	10.2	6	75	99224	601	1380	240	421	567	167	45316	52456	21777	99990	89	0.9	5	5	999	999	9	999999999	0	0	0	88	999	530.2	99	FRA_Chambery
2014	3	18	11	13.1	7.1	67	99194	769	1380	250	604	742	182	65316	71713	24526	99990	96	1.3	5	5	999	999	9	999999999	0	0	0	88	999	530.2	99	FRA_Chambery
2014	3	18	12	14.9	7.5	61	99117	883	1380	250	702	827	166	76025	81795	22918	99990	128	1.6	5	5	999	999	9	999999999	0	0	0	88	999	530.2	99	FRA_Chambery
2014	3	18	13	16.5	6.4	51	99026	936	1380	260	743	915	117	79853	93106	16102	99990	130	2.5	5	5	999	999	9	999999999	0	0	0	88	999	530.2	99	FRA_Chambery
2014	3	18	14	19.2	6.4	43	98947	923	1380	260	711	894	110	76531	91065	15268	99990	146	2.1	5	5	999	999	9	999999999	0	0	0	88	999	530.2	99	FRA_Chambery
2014	3	18	15	19.9	6.6	42	98905	846	1380	270	618	807	122	66852	81041	17081	99990	267	1.9	5	5	999	999	9	999999999	0	0	0	88	999	530.2	99	FRA_Chambery
2014	3	18	16	24	4.4	28	98878	710	1380	270	456	664	115	50006	64780	16776	99990	163	1.1	5	5	999	999	9	999999999	0	0	0	88	999	530.2	99	FRA_Chambery
2014	3	18	17	22.1	6.4	36	98929	524	1380	270	142	116	98	15950	10567	11976	99990	133	1.6	5	5	999	999	9	999999999	0	0	0	88	999	530.2	99	FRA_Chambery
2014	3	18	18	19	4.8	39	99014	301	1380	280	49	0	49	5697	0	5697	99990	223	0.4	5	5	999	999	9	999999999	0	0	0	88	999	530.2	99	FRA_Chambery
2014	3	18	19	18.6	5.8	43	99136	65	1380	290	0	0	0	0	0	0	99990	49	2.8	5	5	999	999	9	999999999	0	0	0	88	999	530.2	99	FRA_Chambery
2014	3	18	20	18.1	7	48	99259	0	1380	280	0	0	0	0	0	0	99990	129	5	5	5	999	999	9	999999999	0	0	0	88	999	530.2	99	FRA_Chambery
2014	3	18	21	16.5	5.8	49	99370	0	1380	300	0	0	0	0	0	0	99990	35	2.7	5	5	999	999	9	999999999	0	0	0	88	999	530.2	99	FRA_Chambery
2014	3	18	22	16.2	5.5	49	99472	0	1380	300	0	0	0	0	0	0	99990	113	6.5	5	5	999	999	9	999999999	0	0	0	88	999	530.2	99	FRA_Chambery
2014	3	18	23	15.3	4.1	47	99578	0	1380	290	0	0	0	0	0	0	99990	70	3.2	5	5	999	999	9	999999999	0	0	0	88	999	530.2	99	FRA_Chambery
2014	3	18	24	13.4	6.3	62	99667	0	1380	250	0	0	0	0	0	0	99990	202	4	5	5	999	999	9	999999999	0	0	0	88	999	530.2	99	FRA_Chambery
2014	3	19	1	12.1	6	66	99744	0	1379	270	0	0	0	0	0	0	99990	130	1.6	5	5	999	999	9	999999999	0	0	0	88	999	530.2	99	FRA_Chambery
2014	3	19	2	11.1	6.1	71	99771	0	1379	290	0	0	0	0	0	0	99990	199	0.8	5	5	999	999	9	999999999	0	0	0	88	999	530.2	99	FRA_Chambery
2014	3	19	3	11	5.3	68	99782	0	1379	290	0	0	0	0	0	0	99990	124	2	5	5	999	999	9	999999999	0	0	0	88	999	530.2	99	FRA_Chambery
2014	3	19	4	10.5	4.7	67	99816	0	1379	280	0	0	0	0	0	0	99990	225	2.2	5	5	999	999	9	999999999	0	0	0	88	999	530.2	99	FRA_Chambery
2014	3	19	5	9.9	4.7	70	99857	0	1379	280	0	0	0	0	0	0	99990	177	0.5	5	5	999	999	9	999999999	0	0	0	88	999	530.2	99	FRA_Chambery
2014	3	19	6	9.1	4.9	75	99891	0	1379	270	0	0	0	0	0	0	99990	168	0.2	5	5	999	999	9	999999999	0	0	0	88	999	530.2	99	FRA_Chambery
2014	3	19	7	8.9	4.7	75	99905	2	1379	240	8	0	8	0	0	0	99990	166	1	5	5	999	999	9	999999999	0	0	0	88	999	530.2	99	FRA_Chambery
2014	3	19	8	9.1	5.1	76	99931	160	1379	240	105	2	105	10910	69	10901	99990	284	1.8	5	5	999	999	9	999999999	0	0	0	88	999	530.2	99	FRA_Chambery
2014	3	19	9	10.5	5.3	70	99938	398	1379	240	319	554	151	32963	45673	19120	99990	327	2.4	5	5	999	999	9	999999999	0	0	0	88	999	530.2	99	FRA_Chambery
2014	3	19	10	11.4	6.4	71	99914	608	1379	240	487	691	173	51611	63975	22541	99990	331	2.3	5	5	999	999	9	999999999	0	0	0	88	999	530.2	99	FRA_Chambery
2014	3	19	11	13.7	6.1	60	99870	776	1379	240	620	774	175	66915	75244	23705	99990	259	2.1	5	5	999	999	9	999999999	0	0	0	88	999	530.2	99	FRA_Chambery
2014	3	19	12	16	5	48	99834	890	1379	250	708	809	179	76543	80038	24154	99990	238	2.3	5	5	999	999	9	999999999	0	0	0	88	999	530.2	99	FRA_Chambery
2014	3	19	13	17.7	5.6	45	99751	942	1379	250	741	824	172	80201	82108	23565	99990	148	2.8	5	5	999	999	9	999999999	0	0	0	88	999	530.2	99	FRA_Chambery
2014	3	19	14	17.9	5.2	43	99676	929	1379	250	718	828	157	77963	82826	21844	99990	137	2.5	5	5	999	999	9	999999999	0	0	0	88	999	530.2	99	FRA_Chambery
2014	3	19	15	18.3	4.1	39	99608	852	1379	250	638	795	146	69396	79025	20501	99990	265	3.5	5	5	999	999	9	999999999	0	0	0	88	999	530.2	99	FRA_Chambery
2014	3	19	16	19	4.4	38	99534	716	1379	250	506	748	119	55010	73038	17224	99990	287	3	5	5	999	999	9	999999999	0	0	0	88	999	530.2	99	FRA_Chambery
2014	3	19	17	18.1	4	39	99481	529	1379	250	268	477	87	29769	44108	12995	99990	327	3.4	5	5	999	999	9	999999999	0	0	0	88	999	530.2	99	FRA_Chambery
2014	3	19	18	15.2	4.3	48	99494	306	1379	250	36	0	36	4251	0	4251	99990	259	3.3	5	5	999	999	9	999999999	0	0	0	88	999	530.2	99	FRA_Chambery
2014	3	19	19	14.3	4	50	99502	69	1379	250	0	0	0	0	0	0	99990	346	3.2	5	5	999	999	9	999999999	0	0	0	88	999	530.2	99	FRA_Chambery
2014	3	19	20	13.3	3.7	52	99523	0	1379	240	0	0	0	0	0	0	99990	336	2.2	5	5	999	999	9	999999999	0	0	0	88	999	530.2	99	FRA_Chambery
2014	3	19	21	12.4	3.9	56	99550	0	1379	240	0	0	0	0	0	0	99990	334	2.2	5	5	999	999	9	999999999	0	0	0	88	999	530.2	99	FRA_Chambery
2014	3	19	22	12.1	3.9	57	99557	0	1379	240	0	0	0	0	0	0	99990	329	2.2	5	5	999	999	9	999999999	0	0	0	88	999	530.2	99	FRA_Chambery
2014	3	19	23	11	4	62	99559	0	1379	240	0	0	0	0	0	0	99990	320	2.2	5	5	999	999	9	999999999	0	0	0	88	999	530.2	99	FRA_Chambery
2014	3	19	24	10.1	3.8	65	99549	0	1379	240	0	0	0	0	0	0	99990	202	1.4	5	5	999	999	9	999999999	0	0	0	88	999	530.2	99	FRA_Chambery
2014	3	20	1	6.9	3.9	81	99524	0	1379	230	0	0	0	0	0	0	99990	185	0.6	5	5	999	999	9	999999999	0	0	0	88	999	530.2	99	FRA_Chambery
2014	3	20	2	5.8	3.8	87	99512	0	1379	230	0	0	0	0	0	0	99990	172	0.8	5	5	999	999	9	999999999	0	0	0	88	999	530.2	99	FRA_Chambery
2014	3	20	3	4.6	3.3	91	99492	0	1379	230	0	0	0	0	0	0	99990	207	0.8	5	5	999	999	9	999999999	0	0	0	88	999	530.2	99	FRA_Chambery
2014	3	20	4	4.3	3.3	93	99493	0	1379	230	0	0	0	0	0	0	99990	183	0.3	5	5	999	999	9	999999999	0	0	0	88	999	530.2	99	FRA_Chambery
2014	3	20	5	3.8	3.1	95	99494	0	1379	230	0	0	0	0	0	0	99990	185	0.3	5	5	999	999	9	999999999	0	0	0	88	999	530.2	99	FRA_Chambery
2014	3	20	6	3.3	2.7	96	99500	0	1379	220	0	0	0	0	0	0	99990	172	0.3	5	5	999	999	9	999999999	0	0	0	88	999	530.2	99	FRA_Chambery
2014	3	20	7	2.8	2.5	98	99501	4	1379	220	12	0	12	0	0	0	99990	175	0.2	5	5	999	999	9	999999999	0	0	0	88	999	530.2	99	FRA_Chambery
2014	3	20	8	4.3	3.6	95	99497	168	1379	230	144	527	73	13368	29370	9361	99990	128	0.8	5	5	999	999	9	999999999	0	0	0	88	999	530.2	99	FRA_Chambery
2014	3	20	9	8.4	4.8	78	99463	406	1379	230	301	565	126	31152	47267	16555	99990	104	1.2	5	5	999	999	9	999999999	0	0	0	88	999	530.2	99	FRA_Chambery
2014	3	20	10	11.2	5.3	67	99415	616	1379	240	489	797	122	52361	75866	17463	99990	132	1.3	5	5	999	999	9	999999999	0	0	0	88	999	530.2	99	FRA_Chambery
2014	3	20	11	14.6	5.7	55	99336	783	1379	250	499	535	189	54681	51745	24683	99990	231	0.8	5	5	999	999	9	999999999	0	0	0	88	999	530.2	99	FRA_Chambery
2014	3	20	12	17.3	3.9	41	99261	897	1379	260	803	771	294	85259	75534	35423	99990	154	0.5	5	5	999	999	9	999999999	0	0	0	88	999	530.2	99	FRA_Chambery
2014	3	20	13	17.6	4.2	41	99190	949	1379	260	624	421	331	67316	42193	38001	99990	129	0.9	5	5	999	999	9	999999999	0	0	0	88	999	530.2	99	FRA_Chambery
2014	3	20	14	18.6	4.4	39	99118	935	1379	260	767	846	190	82568	83899	25321	99990	47	2.1	5	5	999	999	9	999999999	0	0	0	88	999	530.2	99	FRA_Chambery
2014	3	20	15	18.8	5.3	41	99067	858	1379	270	400	235	253	44498	23234	30017	99990	78	2.1	5	5	999	999	9	999999999	0	0	0	88	999	530.2	99	FRA_Chambery
2014	3	20	16	18.9	5.4	41	99031	721	1379	270	257	69	221	28576	6567	25150	99990	118	1.5	5	5	999	999	9	999999999	0	0	0	88	999	530.2	99	FRA_Chambery
2014	3	20	17	19.7	5.4	39	99023	535	1379	270	307	480	123	33145	43037	16597	99990	211	0.8	5	5	999	999	9	999999999	0	0	0	88	999	530.2	99	FRA_Chambery
2014	3	20	18	18	8	52	99058	312	1379	260	51	0	51	5935	0	5935	99990	204	0.8	5	5	999	999	9	999999999	0	0	0	88	999	530.2	99	FRA_Chambery
2014	3	20	19	14.5	8.7	68	99096	74	1379	260	0	0	0	0	0	0	99990	248	0.9	5	5	999	999	9	999999999	0	0	0	88	999	530.2	99	FRA_Chambery
2014	3	20	20	12.5	8.2	75	99114	0	1379	260	0	0	0	0	0	0	99990	259	1.4	5	5	999	999	9	999999999	0	0	0	88	999	530.2	99	FRA_Chambery
2014	3	20	21	11	7.9	81	99134	0	1379	260	0	0	0	0	0	0	99990	276	0.8	5	5	999	999	9	999999999	0	0	0	88	999	530.2	99	FRA_Chambery
2014	3	20	22	10	7.5	84	99141	0	1379	250	0	0	0	0	0	0	99990	201	0.6	5	5	999	999	9	999999999	0	0	0	88	999	530.2	99	FRA_Chambery
2014	3	20	23	9	7.3	89	99141	0	1379	250	0	0	0	0	0	0	99990	207	1	5	5	999	999	9	999999999	0	0	0	88	999	530.2	99	FRA_Chambery
2014	3	20	24	8.3	7.3	93	99122	0	1379	250	0	0	0	0	0	0	99990	190	0.5	5	5	999	999	9	999999999	0	0	0	88	999	530.2	99	FRA_Chambery
2014	3	21	1	7.3	6.4	94	99143	0	1378	250	0	0	0	0	0	0	99990	230	0.6	5	5	999	999	9	999999999	0	0	0	88	999	530.2	99	FRA_Chambery
2014	3	21	2	7.4	6.8	96	99112	0	1378	240	0	0	0	0	0	0	99990	205	0.5	5	5	999	999	9	999999999	0	0	0	88	999	530.2	99	FRA_Chambery
2014	3	21	3	7	6.6	97	99091	0	1378	240	0	0	0	0	0	0	99990	191	0.7	5	5	999	999	9	999999999	0	0	0	88	999	530.2	99	FRA_Chambery
2014	3	21	4	6.6	6.3	98	99090	0	1378	240	0	0	0	0	0	0	99990	236	0.6	5	5	999	999	9	999999999	0	0	0	88	999	530.2	99	FRA_Chambery
2014	3	21	5	5.9	5.6	98	99074	0	1378	240	0	0	0	0	0	0	99990	199	0.8	5	5	999	999	9	999999999	0	0	0	88	999	530.2	99	FRA_Chambery
2014	3	21	6	6.6	6.6	100	99049	0	1378	240	0	0	0	0	0	0	99990	232	1.8	5	5	999	999	9	999999999	0	0	0	88	999	530.2	99	FRA_Chambery
2014	3	21	7	7.8	7.4	97	99099	5	1378	240	11	0	11	0	0	0	99990	240	2.2	5	5	999	999	9	999999999	0	0	0	88	999	530.2	99	FRA_Chambery
2014	3	21	8	10	8	87	99133	176	1378	240	112	120	95	11933	6802	10965	99990	209	2	5	5	999	999	9	999999999	0	0	0	88	999	530.2	99	FRA_Chambery
2014	3	21	9	11.9	8.4	79	99123	413	1378	250	304	440	165	31298	35899	20006	99990	170	0.6	5	5	999	999	9	999999999	0	0	0	88	999	530.2	99	FRA_Chambery
2014	3	21	10	13.8	9.5	75	99098	623	1378	250	473	601	193	50660	54998	25053	99990	161	0.7	5	5	999	999	9	999999999	0	0	0	88	999	530.2	99	FRA_Chambery
2014	3	21	11	15.5	9.2	66	99019	790	1378	250	612	674	218	65683	64044	28208	99990	213	2.2	5	5	999	999	9	999999999	0	0	0	88	999	530.2	99	FRA_Chambery
2014	3	21	12	16.3	9	62	98956	903	1378	270	697	636	274	74997	61130	34345	99990	204	2.7	5	5	999	999	9	999999999	0	0	0	88	999	530.2	99	FRA_Chambery
2014	3	21	13	18.5	8.5	52	98853	955	1378	260	654	520	290	71149	50299	35952	99990	138	2.3	5	5	999	999	9	999999999	0	0	0	88	999	530.2	99	FRA_Chambery
2014	3	21	14	19	8.7	51	98767	941	1378	270	650	506	303	70710	48792	37187	99990	114	2.3	5	5	999	999	9	999999999	0	0	0	88	999	530.2	99	FRA_Chambery
2014	3	21	15	19.6	8	47	98704	864	1378	270	480	296	294	52732	28717	34704	99990	202	2.3	5	5	999	999	9	999999999	0	0	0	88	999	530.2	99	FRA_Chambery
2014	3	21	16	18.4	9.2	55	98704	727	1378	290	390	235	267	42634	22071	31024	99990	182	4.9	5	5	999	999	9	999999999	0	0	0	88	999	530.2	99	FRA_Chambery
2014	3	21	17	18	8.9	55	98760	540	1378	300	105	0	105	12129	10	12125	99990	188	2.8	5	5	999	999	9	999999999	0	0	0	88	999	530.2	99	FRA_Chambery
2014	3	21	18	16.4	8.9	61	98781	317	1378	290	29	0	29	3512	0	3512	99990	186	2.8	5	5	999	999	9	999999999	0	0	0	88	999	530.2	99	FRA_Chambery
2014	3	21	19	15.3	8.3	63	98787	78	1378	280	0	0	0	0	0	0	99990	117	1.1	5	5	999	999	9	999999999	0	0	0	88	999	530.2	99	FRA_Chambery
2014	3	21	20	14.1	8.5	69	98797	0	1378	280	0	0	0	0	0	0	99990	223	1	5	5	999	999	9	999999999	0	0	0	88	999	530.2	99	FRA_Chambery
2014	3	21	21	12.6	8.7	77	98757	0	1378	290	0	0	0	0	0	0	99990	205	0.7	5	5	999	999	9	999999999	0	0	0	88	999	530.2	99	FRA_Chambery
2014	3	21	22	12.4	8.3	76	98744	0	1378	280	0	0	0	0	0	0	99990	117	0.6	5	5	999	999	9	999999999	0	0	0	88	999	530.2	99	FRA_Chambery
2014	3	21	23	12.7	7.8	72	98707	0	1378	260	0	0	0	0	0	0	99990	182	2	5	5	999	999	9	999999999	0	0	0	88	999	530.2	99	FRA_Chambery
2014	3	21	24	10.6	7.7	82	98659	0	1378	260	0	0	0	0	0	0	99990	222	0.6	5	5	999	999	9	999999999	0	0	0	88	999	530.2	99	FRA_Chambery
2014	3	22	1	9.6	7.6	87	98582	0	1377	270	0	0	0	0	0	0	99990	219	0.9	5	5	999	999	9	999999999	0	0	0	88	999	530.2	99	FRA_Chambery
2014	3	22	2	9.7	7.8	88	98508	0	1377	290	0	0	0	0	0	0	99990	218	1.2	5	5	999	999	9	999999999	0	0	0	88	999	530.2	99	FRA_Chambery
2014	3	22	3	10.7	8	83	98397	0	1377	280	0	0	0	0	0	0	99990	205	1.9	5	5	999	999	9	999999999	0	0	0	88	999	530.2	99	FRA_Chambery
2014	3	22	4	10.2	8.5	89	98345	0	1377	280	0	0	0	0	0	0	99990	188	0.8	5	5	999	999	9	999999999	0	0	0	88	999	530.2	99	FRA_Chambery
2014	3	22	5	9.4	8.4	93	98282	0	1377	270	0	0	0	0	0	0	99990	222	1.3	5	5	999	999	9	999999999	0	0	0	88	999	530.2	99	FRA_Chambery
2014	3	22	6	9.4	8	91	98285	0	1377	280	0	0	0	0	0	0	99990	238	0.2	5	5	999	999	9	999999999	0	0	0	88	999	530.2	99	FRA_Chambery
2014	3	22	7	10.2	8.3	88	98346	7	1377	290	2	0	2	0	0	0	99990	167	0.9	5	5	999	999	9	999999999	0	0	0	88	999	530.2	99	FRA_Chambery
2014	3	22	8	11.2	8.3	82	98341	184	1377	300	7	0	7	885	0	885	99990	110	1.4	5	5	999	999	9	999999999	0	0	0	88	999	530.6	99	FRA_Chambery
2014	3	22	9	9.9	8.9	93	98319	421	1377	300	11	0	11	1524	0	1524	99990	261	2.5	5	5	999	999	9	999999999	0	0	0	88	999	532.4	99	FRA_Chambery
2014	3	22	10	9.7	9.3	97	98319	631	1377	300	8	0	8	1140	0	1140	99990	141	0.6	5	5	999	999	9	999999999	0	0	0	88	999	535.1	99	FRA_Chambery
2014	3	22	11	9.3	9	98	98369	797	1377	300	31	0	31	4145	0	4145	99990	127	1.5	5	5	999	999	9	999999999	0	0	0	88	999	538.9	99	FRA_Chambery
2014	3	22	12	9.4	8.8	96	98340	910	1377	290	27	0	27	3705	0	3705	99990	149	1	5	5	999	999	9	999999999	0	0	0	88	999	551.2	99	FRA_Chambery
2014	3	22	13	9.2	7.7	90	98292	961	1377	290	40	0	40	5317	0	5317	99990	193	4.1	5	5	999	999	9	999999999	0	0	0	88	999	560.7	99	FRA_Chambery
2014	3	22	14	8.9	7	88	98240	947	1377	290	46	0	45	6015	10	6009	99990	226	5.6	5	5	999	999	9	999999999	0	0	0	88	999	566.4	99	FRA_Chambery
2014	3	22	15	8.6	7.6	93	98261	869	1377	290	33	0	33	4431	5	4428	99990	233	4.2	5	5	999	999	9	999999999	0	0	0	88	999	571.1	99	FRA_Chambery
2014	3	22	16	8.8	8.2	96	98178	732	1377	280	64	0	63	7926	10	7920	99990	233	2	5	5	999	999	9	999999999	0	0	0	88	999	573.7	99	FRA_Chambery
2014	3	22	17	9.7	7.7	87	98077	546	1377	270	169	1	168	18857	39	18842	99990	224	4.4	5	5	999	999	9	999999999	0	0	0	88	999	573.7	99	FRA_Chambery
2014	3	22	18	9.6	7.2	85	98065	322	1377	290	25	0	25	3092	1	3091	99990	211	5.5	5	5	999	999	9	999999999	0	0	0	88	999	573.9	99	FRA_Chambery
2014	3	22	19	8.7	7.7	93	98233	82	1377	290	0	0	0	0	0	0	99990	165	3.6	5	5	999	999	9	999999999	0	0	0	88	999	576.3	99	FRA_Chambery
2014	3	22	20	6.4	5.1	91	98373	0	1377	280	0	0	0	0	0	0	99990	176	2.5	5	5	999	999	9	999999999	0	0	0	88	999	577.9	99	FRA_Chambery
2014	3	22	21	6.2	5.8	97	98382	0	1377	280	0	0	0	0	0	0	99990	173	1.1	5	5	999	999	9	999999999	0	0	0	88	999	579.5	99	FRA_Chambery
2014	3	22	22	6.1	6	99	98351	0	1377	280	0	0	0	0	0	0	99990	163	1.2	5	5	999	999	9	999999999	0	0	0	88	999	580.5	99	FRA_Chambery
2014	3	22	23	6	5.9	99	98349	0	1377	270	0	0	0	0	0	0	99990	232	2.5	5	5	999	999	9	999999999	0	0	0	88	999	580.6	99	FRA_Chambery
2014	3	22	24	5.9	5.5	97	98336	0	1377	280	0	0	0	0	0	0	99990	158	1	5	5	999	999	9	999999999	0	0	0	88	999	580.6	99	FRA_Chambery
2014	3	23	1	5.9	5.8	99	98259	0	1376	280	0	0	0	0	0	0	99990	145	0.7	5	5	999	999	9	999999999	0	0	0	88	999	580.8	99	FRA_Chambery
2014	3	23	2	5.8	5.8	100	98179	0	1376	270	0	0	0	0	0	0	99990	331	0.6	5	5	999	999	9	999999999	0	0	0	88	999	580.9	99	FRA_Chambery
2014	3	23	3	5.5	5.1	97	98114	0	1376	270	0	0	0	0	0	0	99990	208	1.5	5	5	999	999	9	999999999	0	0	0	88	999	580.9	99	FRA_Chambery
2014	3	23	4	5.5	4.9	96	98077	0	1376	250	0	0	0	0	0	0	99990	228	0.8	5	5	999	999	9	999999999	0	0	0	88	999	580.9	99	FRA_Chambery
2014	3	23	5	4.9	4.8	99	98057	0	1376	260	0	0	0	0	0	0	99990	168	0.6	5	5	999	999	9	999999999	0	0	0	88	999	580.9	99	FRA_Chambery
2014	3	23	6	5.6	5.2	97	98080	0	1376	270	0	0	0	0	0	0	99990	42	1.5	5	5	999	999	9	999999999	0	0	0	88	999	580.9	99	FRA_Chambery
2014	3	23	7	5.7	3.6	86	98108	9	1376	270	10	0	10	0	0	0	99990	31	3.8	5	5	999	999	9	999999999	0	0	0	88	999	580.9	99	FRA_Chambery
2014	3	23	8	5.9	4.7	92	98138	191	1376	260	19	0	19	2309	0	2309	99990	68	3.2	5	5	999	999	9	999999999	0	0	0	88	999	580.9	99	FRA_Chambery
2014	3	23	9	6.6	3.9	83	98160	429	1376	260	143	10	140	15777	654	15564	99990	134	2.6	5	5	999	999	9	999999999	0	0	0	88	999	580.9	99	FRA_Chambery
2014	3	23	10	7	3.4	78	98177	638	1376	270	174	0	174	19908	0	19908	99990	124	3.2	5	5	999	999	9	999999999	0	0	0	88	999	581	99	FRA_Chambery
2014	3	23	11	6.1	4.4	89	98180	804	1376	270	339	64	301	37737	6200	34042	99990	224	0.9	5	5	999	999	9	999999999	0	0	0	88	999	581.3	99	FRA_Chambery
2014	3	23	12	8.9	3.1	67	98205	917	1376	280	189	1	189	22525	41	22497	99990	250	3.3	5	5	999	999	9	999999999	0	0	0	88	999	582	99	FRA_Chambery
2014	3	23	13	6.8	2.1	72	98200	968	1376	250	165	0	165	20055	6	20051	99990	155	4.7	5	5	999	999	9	999999999	0	0	0	88	999	582.2	99	FRA_Chambery
2014	3	23	14	8.1	3.6	73	98183	953	1376	270	347	37	321	39001	3673	36443	99990	125	2.3	5	5	999	999	9	999999999	0	0	0	88	999	583	99	FRA_Chambery
2014	3	23	15	7.4	3.1	74	98205	875	1376	250	432	111	362	47681	10911	40734	99990	40	2.6	5	5	999	999	9	999999999	0	0	0	88	999	584.4	99	FRA_Chambery
2014	3	23	16	7.3	2.6	72	98217	738	1376	250	150	0	150	17645	19	17635	99990	54	2.7	5	5	999	999	9	999999999	0	0	0	88	999	584.4	99	FRA_Chambery
2014	3	23	17	7.3	2.4	71	98236	551	1376	260	185	172	117	20869	15887	14563	99990	211	2.6	5	5	999	999	9	999999999	0	0	0	88	999	584.4	99	FRA_Chambery
2014	3	23	18	7.1	2.6	73	98286	328	1376	240	91	0	91	10086	0	10086	99990	154	1.1	5	5	999	999	9	999999999	0	0	0	88	999	584.4	99	FRA_Chambery
2014	3	23	19	7	1.9	70	98345	87	1376	240	0	0	0	0	0	0	99990	99	1.4	5	5	999	999	9	999999999	0	0	0	88	999	584.4	99	FRA_Chambery
2014	3	23	20	5.4	3.6	88	98410	0	1376	240	0	0	0	0	0	0	99990	186	1.6	5	5	999	999	9	999999999	0	0	0	88	999	584.4	99	FRA_Chambery
2014	3	23	21	4.8	2.8	87	98450	0	1376	250	0	0	0	0	0	0	99990	174	1.3	5	5	999	999	9	999999999	0	0	0	88	999	584.4	99	FRA_Chambery
2014	3	23	22	5.3	3	85	98471	0	1376	260	0	0	0	0	0	0	99990	187	1.6	5	5	999	999	9	999999999	0	0	0	88	999	584.4	99	FRA_Chambery
2014	3	23	23	5	3.3	89	98496	0	1376	260	0	0	0	0	0	0	99990	172	0.8	5	5	999	999	9	999999999	0	0	0	88	999	584.4	99	FRA_Chambery
2014	3	23	24	4.9	3.7	92	98513	0	1376	260	0	0	0	0	0	0	99990	235	1	5	5	999	999	9	999999999	0	0	0	88	999	584.4	99	FRA_Chambery
2014	3	24	1	5.1	3.3	88	98545	0	1375	270	0	0	0	0	0	0	99990	187	2.3	5	5	999	999	9	999999999	0	0	0	88	999	584.4	99	FRA_Chambery
2014	3	24	2	4.5	2.5	87	98585	0	1375	270	0	0	0	0	0	0	99990	195	2.5	5	5	999	999	9	999999999	0	0	0	88	999	585.3	99	FRA_Chambery
2014	3	24	3	3.8	2.9	94	98609	0	1375	270	0	0	0	0	0	0	99990	165	1.5	5	5	999	999	9	999999999	0	0	0	88	999	585.9	99	FRA_Chambery
2014	3	24	4	3.4	2.7	95	98617	0	1375	260	0	0	0	0	0	0	99990	193	1.7	5	5	999	999	9	999999999	0	0	0	88	999	586	99	FRA_Chambery
2014	3	24	5	3.4	2.8	96	98638	0	1375	260	0	0	0	0	0	0	99990	176	1.6	5	5	999	999	9	999999999	0	0	0	88	999	586	99	FRA_Chambery
2014	3	24	6	3.6	2.9	95	98677	0	1375	260	0	0	0	0	0	0	99990	175	0.5	5	5	999	999	9	999999999	0	0	0	88	999	586	99	FRA_Chambery
2014	3	24	7	3.8	3.2	96	98733	11	1375	250	11	0	11	0	0	0	99990	191	1.4	5	5	999	999	9	999999999	0	0	0	88	999	586	99	FRA_Chambery
2014	3	24	8	4.4	3.2	92	98760	199	1375	260	68	0	68	7407	4	7406	99990	183	1.7	5	5	999	999	9	999999999	0	0	0	88	999	586	99	FRA_Chambery
2014	3	24	9	5.4	3.1	85	98788	437	1375	260	222	22	215	23691	1761	23107	99990	152	0.8	5	5	999	999	9	999999999	0	0	0	88	999	586	99	FRA_Chambery
2014	3	24	10	5.9	2.2	77	98798	645	1375	250	246	0	246	27464	25	27452	99990	41	3.5	5	5	999	999	9	999999999	0	0	0	88	999	586	99	FRA_Chambery
2014	3	24	11	6.3	2.9	79	98772	811	1375	250	196	0	196	22917	0	22917	99990	75	3.1	5	5	999	999	9	999999999	0	0	0	88	999	586	99	FRA_Chambery
2014	3	24	12	8.4	2.6	67	98768	923	1375	270	1036	914	414	107213	89513	46308	99990	273	0.7	5	5	999	999	9	999999999	0	0	0	88	999	586.3	99	FRA_Chambery
2014	3	24	13	4.1	2.8	91	98754	974	1375	260	98	0	98	12363	17	12351	99990	149	1	5	5	999	999	9	999999999	0	0	0	88	999	588.3	99	FRA_Chambery
2014	3	24	14	6	3.3	83	98646	959	1375	230	726	418	433	77273	41917	47887	99990	212	1.6	5	5	999	999	9	999999999	0	0	0	88	999	588.5	99	FRA_Chambery
2014	3	24	15	7.3	2.4	71	98577	881	1375	240	582	295	393	62710	29220	43976	99990	140	0.6	5	5	999	999	9	999999999	0	0	0	88	999	588.5	99	FRA_Chambery
2014	3	24	16	8.1	2.1	66	98519	743	1375	220	284	44	260	31708	4265	29410	99990	106	0.6	5	5	999	999	9	999999999	0	0	0	88	999	588.5	99	FRA_Chambery
2014	3	24	17	7.3	2.2	70	98505	556	1375	210	73	29	62	8281	2587	7243	99990	306	2	5	5	999	999	9	999999999	0	0	0	88	999	588.5	99	FRA_Chambery
2014	3	24	18	6.5	2.8	77	98512	333	1375	210	31	0	31	3693	0	3693	99990	270	2.4	5	5	999	999	9	999999999	0	0	0	88	999	588.5	99	FRA_Chambery
2014	3	24	19	4.5	2.7	88	98542	91	1375	210	0	0	0	0	0	0	99990	259	0.8	5	5	999	999	9	999999999	0	0	0	88	999	588.5	99	FRA_Chambery
2014	3	24	20	3.2	2.5	95	98604	0	1375	210	0	0	0	0	0	0	99990	233	0.5	5	5	999	999	9	999999999	0	0	0	88	999	588.5	99	FRA_Chambery
2014	3	24	21	2.3	1.6	95	98592	0	1375	220	0	0	0	0	0	0	99990	195	0.3	5	5	999	999	9	999999999	0	0	0	88	999	588.5	99	FRA_Chambery
2014	3	24	22	2.1	1.8	98	98548	0	1375	220	0	0	0	0	0	0	99990	202	1.2	5	5	999	999	9	999999999	0	0	0	88	999	588.5	99	FRA_Chambery
2014	3	24	23	1.5	1.2	98	98551	0	1375	220	0	0	0	0	0	0	99990	196	0.6	5	5	999	999	9	999999999	0	0	0	88	999	588.5	99	FRA_Chambery
2014	3	24	24	1.2	1	99	98541	0	1375	230	0	0	0	0	0	0	99990	217	0.5	5	5	999	999	9	999999999	0	0	0	88	999	588.5	99	FRA_Chambery
2014	3	25	1	1.2	1.2	100	98507	0	1375	240	0	0	0	0	0	0	99990	195	1.2	5	5	999	999	9	999999999	0	0	0	88	999	588.5	99	FRA_Chambery
2014	3	25	2	1.4	1.2	99	98445	0	1375	230	0	0	0	0	0	0	99990	151	0.4	5	5	999	999	9	999999999	0	0	0	88	999	588.5	99	FRA_Chambery
2014	3	25	3	1.4	1.4	100	98400	0	1375	230	0	0	0	0	0	0	99990	173	0.2	5	5	999	999	9	999999999	0	0	0	88	999	588.5	99	FRA_Chambery
2014	3	25	4	1.2	1.2	100	98365	0	1375	230	0	0	0	0	0	0	99990	182	1.1	5	5	999	999	9	999999999	0	0	0	88	999	588.5	99	FRA_Chambery
2014	3	25	5	0.9	0.9	100	98347	0	1375	230	0	0	0	0	0	0	99990	157	0.2	5	5	999	999	9	999999999	0	0	0	88	999	588.5	99	FRA_Chambery
2014	3	25	6	1	1	100	98307	0	1375	230	0	0	0	0	0	0	99990	183	0.1	5	5	999	999	9	999999999	0	0	0	88	999	588.5	99	FRA_Chambery
2014	3	25	7	1.6	1.6	100	98331	14	1375	230	22	0	22	0	0	0	99990	161	1.4	5	5	999	999	9	999999999	0	0	0	88	999	588.5	99	FRA_Chambery
[truncated: 6,761 more rows]
